# Supplementary material for: ESG performance, herding behavior and stock market returns: evidence from Europe
Source: Oper Res Int J. 2023 Feb 15;23(1):3. doi: 10.1007/s12351-023-00745-1 (PMC9930029; doi:10.1007/s12351-023-00745-1)
Supplement: Supplementary file 1 — Supplementary file1 (ZIP 2622 kb) [file 12351_2023_745_MOESM1_ESM.zip]

Archive with 14 entries (14 files):
- Supplementary data for ESG Herding/Supplementary Files/IBEX35 OLS PERF ESGt-1 20.xlsx
- Supplementary data for ESG Herding/Supplementary Files/EURONEXT 100 OLS PERF ESGt-1 20.xlsx
- Supplementary data for ESG Herding/Supplementary Files/PSI20 CSAD.xlsx
- Supplementary data for ESG Herding/Supplementary Files/ATF OLS PERF ESGt-1 20.xlsx
- Supplementary data for ESG Herding/Supplementary Files/PSI20 OLS PERF ESGt-1 20.xlsx
- Supplementary data for ESG Herding/Supplementary Files/CAC OLS PERF ESGt-1 20.xlsx
- Supplementary data for ESG Herding/Supplementary Files/DAX OLS PERS ESG t-1 20.xlsx
- Supplementary data for ESG Herding/Supplementary Files/FTSEMIB OLS PERF ESGt-1 20.xlsx
- Supplementary data for ESG Herding/Supplementary Files/CAC CSAD.xlsx
- Supplementary data for ESG Herding/Supplementary Files/ATF CSAD.xlsx
- Supplementary data for ESG Herding/Supplementary Files/DAX CSAD.xlsx
- Supplementary data for ESG Herding/Supplementary Files/FTSEMIB CSAD.xlsx
- Supplementary data for ESG Herding/Supplementary Files/IBEX35 CSAD.xlsx
- Supplementary data for ESG Herding/Supplementary Files/EURONEXT 100 CSAD 10 Y..xlsx
