# Supplementary material for: ESG performance, herding behavior and stock market returns: evidence from Europe
Source: Oper Res Int J. 2023 Feb 15;23(1):3. doi: 10.1007/s12351-023-00745-1 (PMC9930029; doi:10.1007/s12351-023-00745-1)
Supplement: Supplementary file 1 — Supplementary file1 (ZIP 2622 kb) [file 12351_2023_745_MOESM1_ESM.zip › Supplementary data for ESG Herding/Supplementary Files/IBEX35 OLS PERF ESGt-1 20.xlsx]

## Sheet: Sheet1
	Ri	Ri-Rf	ROE	ROA	Mcap	P/E	P/BV	DIV	BETA	SHARP	AN VAR	ESGt-1	CSAD
ITX	0.102536	0.0967533	0.266418	0.174466	69849.1	26.3009	6.64453	0.0233555	1	0.034773	0.0310462	0.85792	0.154573
IBE	0.133933	0.12815	0.0837162	0.0296487	39912.3	14.1511	1.12985	0.0180545	0.49	0.245265	0.0741329	0.7561	0.234832
SAN	-0.0706267	-0.0764096	0.0555891	0.00448755	63538.7	12.1543	0.758834	0.0584602	1.66	0.0189205	0.0461783	0.68964	0.131799
BBVA	-0.0592278	-0.0650107	0.0689678	0.00579959	38203.6	33.761	0.864281	0.0318036	1.86	0.0367231	0.0425341	0.81579	0.089451
CLNX	0.344224	0.150682	0.0613266	0.0265213	9159.71	117.381	7.20599	0.00356655	0.24	0.318307	0.200035	0.3975	0.263824
MTS	-0.0173103	-0.0230932	-0.00438369	-0.000824248	28108.9	13.9617	0.635059	0.0174628	2.14	0.0997412	0.267926	0.44061	0.350038
AMA	0.172568	0.151097	0.29683	0.0830111	17899.7	31.697	7.55364	0.0202858	1.14	0.141703	0.0777121	0.72566	0.202205
ELE	0.0695251	0.0637422	0.119058	0.0407675	17920.2	38.0261	1.8279	0.0657313	0.46	0.0623856	0.0375993	0.71906	0.143449
CABK	0.00737231	0.0015894	0.0526391	0.00638556	17220.3	23.2629	0.747507	0.0355263	1.51	0.0884288	0.067329	0.65683	0.175995
TEF	-0.124966	-0.130749	0.165572	0.0318199	45818.6	26.6811	2.40028	0.0456434	1.1	-0.222979	0.0230578	0.74504	0.114768
AENA	0.0853685	0.033021	0.163419	0.0482073	21312.5	17.8638	3.81362	0.0289528	0.99	0.0753056	0.0601004	0.450283	0.12275
NTGY	0.0380962	0.0323133	0.0585575	0.0225465	17708.5	13.4428	1.45254	0.0564904	0.74	0.0666106	0.0299515	0.7777	0.107319
SGREN	0.419842	0.414059	0.0241649	0.00523879	4907.74	37.1495	2.06236	0.0193243	0.63	0.115053	1.4291	0.75087	0.726528
FER	0.129557	0.123774	0.122544	0.0208108	12166.2	24.433	2.49857	0.0555107	0.84	0.125894	0.0488496	0.73512	0.183906
REP	-0.00325717	-0.00904008	0.0207026	0.00862222	20881.2	15.6606	0.788368	0.0295857	1.3	0.0849192	0.0595371	0.76145	0.192157
GRLS	0.192104	0.186321	0.152688	0.0519324	12393.2	34.5726	4.04618	0.0114215	0.06	0.0260166	0.146489	0.53512	0.267776
ICAG	0.161098	0.126025	0.02968	0.0204949	11002.8	16.671	2.70563	0.0168841	2.52	0.00127038	0.253954	0.592611	0.319102
REE	0.0643729	0.0585899	0.238307	0.0585035	8186.13	13.5086	3.0619	0.0509251	0.35	-0.066213	0.0354972	0.71718	0.142812
ACS	0.0058594	7.64892e-05	0.128385	0.0229047	9067.31	13.6692	2.52242	0.0292062	1.23	-0.00117357	0.0383288	0.61783	0.118173
ANA	0.057796	0.0520131	0.0195221	0.00400173	3943.2	16.995	1.04181	0.0360964	0.76	0.214153	0.0735022	0.81896	0.271478
FLUI	0.266253	0.26047	0.034577	0.0168631	1073.87	56.7853	1.52401	0.0211074	0.67	0.382033	0.321426	0.7395	0.335623
MAP	0.266253	0.26047	0.0905164	0.017717	7497.74	10.8904	0.920926	0.0536748	1.04	-0.0613091	0.321426	0.67589	0.138166
ENAG	0.0238573	0.0180744	0.181112	0.0512622	5048.63	12.102	2.13311	0.0554623	0.59	-0.0883353	0.0238848	0.72932	0.121456
BKT	-0.0214593	-0.0272422	-0.0162648	0.037003	2353.31	7.23164	1.04178	0.0109051	0.9	0.0988374	0.249514	0.45175	0.34664
COL	0.0799077	0.0741248	0.0811014	0.00476556	3380.37	11.4482	0.854004	0.0433299	1.32	0.0345871	0.266663	0.7486	0.269915
MRL	0.029882	0.0105164	0.102996	0.0251485	4245.85	24.0587	0.91472	0.0213175	1.2	0.0238682	0.0799974	0.480117	0.148216
SABE	-0.117835	-0.123617	0.0394987	0.00242343	6270.81	28.4529	0.597776	0.0262151	1.52	-0.072479	0.068376	0.64336	0.170159
ACX	0.00082049	-0.00496242	0.0455243	0.0165896	2537.39	36.8606	1.42457	0.0344395	0.93	0.0937449	0.0561021	0.512655	0.1453
CIEA	0.215607	0.209824	0.233206	0.0469211	1684.71	12.277	2.72529	0.0239355	1	0.159833	0.0436281	0.567167	0.272395
VIS	0.137111	0.131328	0.188444	0.128253	2097.4	18.9912	3.41363	0.0273849	0.08	0.0258192	0.0593596	0.567167	0.260382
ALM	0.0837574	0.0779744	0.075309	0.0402896	1982.41	19.8898	1.68271	0.0186841	0.49	0.0367957	0.142687	0.343033	0.287633
PHMR	0.219153	0.21337	0.130227	0.0394802	579.579	35.6652	16.7784	0.00280788	-0.0607515	0.152215	0.65567	0.49297	0.459783
MEL	0.0461785	0.0403956	-0.0151678	0.00449713	1658.56	29.3311	1.51632	0.00928501	1.76	-0.0244118	0.11248	0.7463	0.240643
IDR	-0.0494287	-0.0552116	0.0188338	0.00690159	1659.09	15.3881	2.48795	0.0403455	1.06	-0.0569753	0.0521664	0.72179	0.12561
