# Supplementary material for: ESG performance, herding behavior and stock market returns: evidence from Europe
Source: Oper Res Int J. 2023 Feb 15;23(1):3. doi: 10.1007/s12351-023-00745-1 (PMC9930029; doi:10.1007/s12351-023-00745-1)
Supplement: Supplementary file 1 — Supplementary file1 (ZIP 2622 kb) [file 12351_2023_745_MOESM1_ESM.zip › Supplementary data for ESG Herding/Supplementary Files/EURONEXT 100 OLS PERF ESGt-1 20.xlsx]

## Sheet: Sheet1
	Ri	Ri-Rf	ROA	Mcap	P/E	P/BV	DIV	BETA	SHARP	AN VAR	ESGt-1	CSAD	CSAD t-1
LVMH	0.143274	0.137474	0.083555	106741	22.8573	3.67517	0.0211015	0.98	0.583113	0.0527833	0.585	0.208129	0.202026
ASML	0.313113	0.307313	0.136461	53294.8	25.0675	5.03335	0.0106475	1.25	0.562123	0.0773279	0.64751	0.29086	0.265618
OREP	0.138166	0.132366	0.0954813	94098.5	29.4565	3.93043	0.0192827	0.49	0.14675	0.0108275	0.70685	0.0944592	0.0490138
RDSa	-0.0122852	-0.0180852	0.0390361	213214	22.0048	1.22	0.0568644	1.21	-0.175572	0.0389189	0.46165	0.191261	0.168643
ULVR	0.0769095	0.0711095	0.110189	103090	19.9013	7.30695	0.0332794	0.37	0.0510317	0.00764702	0.70321	0.0948607	0.103472
SASY	0.0401458	0.0343458	0.0483219	93475.5	21.3808	1.61811	0.0405584	0.49	-0.0640356	0.0165358	0.65364	0.120286	0.1237
TOTF	-0.0142511	-0.0200511	0.0399603	124323	14.7083	1.25962	0.0580111	1.15	-0.136031	0.015478	0.58885	0.138478	0.127643
ABI	0.0680723	0.0622723	0.053681	157015	35.5544	2.93781	0.0209601	1.25	-0.160199	0.054684	0.46828	0.16154	0.159671
AIR	0.233156	0.227356	0.0123689	48460.4	24.9833	6.98773	0.0153239	1.76	0.12383	0.127535	0.60784	0.28935	0.290662
PRTP	0.228229	0.222429	0.0563992	33574.4	23.3798	3.07676	0.0244254	0.93	0.38081	0.0717033	0.70061	0.208154	0.223828
SCHIN	0.12916	0.12336	0.0510025	37051.2	19.2196	1.94295	0.0322539	0.83	0.235251	0.0658196	0.64906	0.17591	0.160642
AIRP	0.0936625	0.0878625	0.0611256	40167.4	21.155	2.9122	0.0243744	0.58	0.101114	0.00715555	0.62837	0.0872035	0.0859755
BNPP	0.0116514	0.00585144	0.00343251	60445.9	9.12489	0.6487	0.0377625	1.96	0.0161799	0.0752541	0.63348	0.150842	0.151087
ESLX	0.115501	0.109701	0.0710605	30825.2	27.9838	3.79219	0.0127673	0.78	-0.0428329	0.0214993	0.63348	0.128189	0.138502
AXAF	0.0472122	0.0414122	0.00530229	46272.1	12.1038	0.738708	0.0530828	1.71	-0.0400349	0.0766621	0.73151	0.153087	0.149672
HEIN	0.109255	0.103455	0.138068	38084.7	20.6465	2.94005	0.0167628	0.83	-0.100806	0.0451597	0.62346	0.104265	0.136946
SGEF	0.0879751	0.0821751	0.0348342	33365.7	15.4872	2.01562	0.0359607	1.04	0.0150737	0.0327235	0.73895	0.124795	0.100443
SAF	0.247937	0.242137	0.0369247	29068.5	36.319	3.50238	0.0185654	1.44	0.162157	0.097844	0.44539	0.223243	0.233373
DAST	0.222803	0.217003	0.0728987	19717	45.3265	5.29061	0.00752122	0.53	0.183009	0.0267971	0.54906	0.202409	0.205707
STLA	0.226495	0.220695	0.0162213	11487.7	31.3821	0.59051	0.00985115	1.33	0.218013	0.132531	0.57205	0.276614	0.289595
PHG	0.0934217	0.0876217	0.0251536	25966.6	49.7489	2.15229	0.0269548	1.01	0.107612	0.0434842	0.63541	0.119397	0.123812
PERP	0.0960812	0.0902812	0.0394465	27582.2	30.6556	2.17766	0.0180716	0.44	0.0672789	0.0113303	0.61672	0.123504	0.133916
REL	0.133302	0.127502	0.0907037	24937.4	22.5877	11.3175	0.0286473	0.82	0.105919	0.0183063	0.81023	0.0913555	0.0983877
DANO	0.0298172	0.0240172	0.0495821	35751.4	20.978	2.65968	0.0288835	0.63	-0.181811	0.0255176	0.79468	0.0961623	0.0768076
INGA	0.0387183	0.0329183	0.00385403	38498.8	12.0111	0.765614	0.0280818	2.24	-0.0229668	0.0603615	0.67189	0.120617	0.107739
EDF	-0.0334579	-0.0392579	0.0095773	36049.5	34.8974	1.01473	0.0515211	0.9	-0.00936099	0.110551	0.5289	0.184188	0.354095
CAGR	0.0387863	0.0329863	0.00157171	26857.6	12.385	0.503396	0.038174	1.92	0.0782925	0.134636	0.57594	0.345957	0.186022
VIV	0.0317588	0.0259588	0.0273041	26040.9	46.091	1.41025	0.0498909	0.62	0.0570214	0.153106	0.70509	0.352318	0.0749533
CRH	0.0794878	0.0736878	0.0275001	26040.9	21.9976	1.45034	0.0307168	1.02708	0.208715	0.0157562	0.80697	0.0733561	0.159547
FLTRF	0.263526	0.257726	0.151667	6084.51	27.4789	11.5897	0.0223353	0.82	0.0769291	0.0557557	0.24853	0.146206	0.319332
ENGIE	-0.0604256	-0.0662256	0.00244551	37974.1	23.3533	0.85671	0.0613156	0.97	-0.0898462	0.0306739	0.61991	0.143446	0.148305
STM	0.219568	0.213768	0.00720754	12742.1	43.7409	1.8618	0.0319478	1.2	0.308726	0.175931	0.86845	0.287099	0.285915
SGOB	0.0167076	0.0109076	0.0204351	20199.8	29.6979	1.1119	0.0313912	1.33	0.0395235	0.0568953	0.78994	0.195756	0.0812199
ORAN	-0.028406	-0.034206	0.0269181	33854.8	24.7564	1.14659	0.0666873	0.38	-0.215447	0.346851	0.57976	0.291331	0.193093
DSMIN	0.160662	0.154862	0.0418152	11656.8	24.1783	1.76584	0.0261629	0.7	0.216063	0.0614977	0.74107	0.170368	0.162561
MT	-0.0180078	-0.0238078	-0.000824248	28108.9	13.9617	0.635059	0.0174628	2.12	0.108627	0.0357834	0.58848	0.079572	0.394747
KBC	0.174233	0.168433	0.00978942	19397.6	14.4531	1.09012	0.0225256	1.53	0.0872143	0.0165303	0.65836	0.152456	0.30945
CAPP	0.159688	0.153888	0.0472295	19397.6	17.8133	1.90446	0.0220639	1.2	0.125598	0.266129	0.59328	0.380925	0.1539
AD	0.0929539	0.0871539	0.0491372	17115.9	15.1438	1.85074	0.0325039	0.42	-0.0715363	0.0601571	0.74487	0.158097	0.160476
LEGO	0.152294	0.146494	0.0747751	19397.6	21.3914	3.30255	0.0242533	0.82	0.110001	0.0499583	0.73336	0.123006	0.139998
MICP	0.0868632	0.0810632	0.0567652	15399	12.5919	1.49721	0.032183	0.95	0.00759302	0.0606017	0.74595	0.130966	0.108391
WLN	0.319849	0.314049	0.0618266	6941.77	44.8648	3.26478	0	1.17	0.211022	0.0447337	0.7451	0.193596	0.184128
WLSN	0.155698	0.149898	0.0616133	9788.68	19.718	4.65071	0.0275558	0.44	0.128854	0.0296117	0.67701	0.145288	0.114335
EDP	0.0618224	0.0560224	0.0291376	11447.4	12.8763	1.29803	0.050844	1.11	0.0506721	0.0200363	0.75667	0.112835	0.119717
KYG	0.184852	0.179052	0.0653035	12085	32.7509	3.97585	0.00833245	0.41	0.022177	0.14468	0.46726	0.255073	0.165306
TEPRF	0.282709	0.276909	0.0588426	5746.11	23.81	2.82472	0.0161018	0.569406	0.370452	0.0304307	0.56164	0.159578	0.262294
SOGN	-0.0217539	-0.0275539	0.00253565	26500.2	13.7961	0.476582	0.0350224	2	-0.0497612	0.0312741	0.62212	0.0700878	0.239033
AKZO	0.0826659	0.0768659	0.0280945	12506.5	23.9326	1.88729	0.0292204	1.03	0.0845873	0.0702453	0.74228	0.264234	0.076594
TCFP	0.106963	0.101163	0.0295944	13122.2	18.8468	2.81766	0.0218463	1.07	-0.0333286	0.0716446	0.45799	0.193254	0.262294
RYA	0.188529	0.182729	0.0295944	13122.2	18.8468	2.81766	0.0218463	1.07	-0.0333286	0.103489	0.29647	0.248157	0.197903
EUFL	0.353714	0.347914	0.0667877	5280.13	28.1935	4.12214	0.0064838	0.38	0.133736	0.03567	0.394517	0.194663	0.339786
ALSO	0.0738161	0.0680161	0.0379383	1074.81	14.5125	1.88595	0.0218619	0.91	0.300838	0.14905	0.66736	0.347479	0.156176
UCB	0.117544	0.111744	0.0414473	11112.2	42.399	1.97671	0.0154498	0.38	0.0191152	0.0788583	0.64144	0.195585	0.191406
GBLB	0.029242	0.023442	0.0259287	11491.9	29.9335	0.769952	0.0267256	0.77	0.010522	0.0193179	0.13439	0.0398548	0.0352345
VIE	0.0453523	0.0395523	0.00866827	9177.03	38.9165	1.27813	0.0500517	0.8	0.00500075	0.0176474	0.65953	0.113941	0.193451
NN	0.067831	0.062031	0.00595329	10870.4	8.49283	0.422205	0.0421938	1.16	0.00634876	0.0760371	0.54865	0.205886	0.116709
PUBP	0.052781	0.046981	0.031538	11048.2	15.1685	1.96289	0.0276072	1.05	-0.105839	0.0396328	0.73096	0.112017	0.173161
BIOX	0.172286	0.166486	0.078965	5714.48	27.1737	3.37629	0.00945029	-0.295424	0.11	0.163477	0.52356	0.229087	0.177473
KSP	0.252346	0.246546	0.0718991	4619.67	22.9149	3.08765	0.0107359	0.97	0.242855	0.049402	0.6501	0.161566	0.214484
BOUY	0.0110184	0.00521842	0.0206382	11347.3	14.3081	1.29037	0.0525589	1.04	-0.0422656	0.105995	0.63783	0.186806	0.115622
CNAT	0.0723434	0.0665434	0.00280535	11335.1	10.9302	0.584105	0.0572031	1.29	-0.00494099	0.0671981	0.52551	0.203156	0.22603
SEVL	0.0280418	0.0222418	0.0184896	7545.78	21.893	1.36683	0.0490517	0.65	0.0177431	0.0515744	0.59118	0.163745	0.134569
EXHO	0.0689394	0.0631394	0.0376243	11342.8	20.6116	3.44597	0.0245001	1.07	-0.0942336	0.0346008	0.73655	0.123484	0.10492
CARR	-0.0448588	-0.0506588	0.00817429	15153.5	76.746	1.69958	0.0282518	0.43	-0.181385	0.0469786	0.68039	0.150189	0.162624
KPN	-0.052119	-0.057919	0.0342528	10882.9	27.9452	3.47596	0.0461913	0.51	-0.146546	0.0561245	0.63563	0.144018	0.178216
UMIL	0.148885	0.143085	0.0538267	6090.65	30.0186	3.04484	0.017603	1.04	0.195767	0.11103	0.71929	0.232915	0.209424
RAND	0.083336	0.077536	0.0480422	7933.82	34.6831	2.15125	0.0362893	1.52	-0.00174234	0.0653361	0.61918	0.128298	0.19792
EDEN	0.118009	0.112209	0.0405619	6219.5	31.2061	2.09879	0.0313877	0.68	0.206345	0.104895	0.51348	0.181169	0.17146
CNPP	0.000586423	-0.00521358	0.00378974	9925.45	8.92511	0.605294	0.0513803	1.58	-0.0433288	0.0525317	0.55192	0.162282	0.156417
BVI	0.107885	0.102085	0.069417	8456.28	31.7091	7.89093	0.0221324	0.940295	-0.0188715	0.0835806	0.50756	0.195674	0.179952
SPLB	0.0526153	0.0468153	0.0124851	9360.47	36.2944	1.18183	0.0255407	1.39	0.0713248	0.0404134	0.68166	0.159729	0.138483
SKG	0.242026	0.236226	0.0273469	4905.17	16.2171	1.89452	0.0264536	0.82	0.128907	0.0659219	0.784812	0.16621	0.272796
RENA	0.046797	0.040997	0.0203814	16523.6	8.21509	0.597335	0.0294401	1.89	-0.178083	0.177295	0.7188	0.261272	0.244555
SOF	0.145316	0.139516	0.0813709	4177.56	11.539	0.739795	0.0166075	0.68	0.292356	0.0637803	0.13107	0.161089	0.0858136
ADP	0.0874901	0.0816901	0.0285481	10511	24.2261	2.49408	0.0239608	1.22	-0.0297314	0.0225977	0.70091	0.121095	0.141017
AGES	0.104023	0.0982232	0.00662734	6932.4	39.3538	0.699491	0.0403744	0.78	0.0913732	0.138402	0.4443	0.218642	0.226801
ILD	0.0937517	0.0879517	0.0632316	8805.72	27.1386	3.53692	0.00649542	0.21	-0.0887437	0.0606876	0.40349	0.201573	0.172682
GFCP	0.0708004	0.0650004	0.0982987	7481.93	16.4101	0.868636	0.0462043	0.900767	-0.090461	0.0473284	0.81511	0.102373	0.0953153
JMT	0.115172	0.109372	0.0710938	8067.44	22.1877	5.64317	0.0212549	0.48	-0.0697508	0.0628098	0.68369	0.141698	0.258816
ACCP	0.0422911	0.0364911	-0.00224845	8730.15	53.3925	2.06824	0.0214898	1.36	-0.103709	0.132317	0.72444	0.210488	0.130335
FOUG	0.12071	0.11491	0.01939	5432.82	14.1828	1.45468	0.0303643	1.42	0.0562104	0.106633	0.72436	0.237281	0.212596
RCOP	0.166967	0.161167	0.0489785	3935.39	36.8643	3.30027	0.0202366	0.07	0.110461	0.126503	0.411833	0.239268	0.235862
UBIP	0.268593	0.262793	0.0142027	3449.52	40.1761	3.48842	0	0.34	0.0592961	0.0603041	0.34173	0.253198	0.366015
AVMD	0.0621996	0.0563996	0.0330483	8656.75	25.6163	2.07531	0.0117443	1.15	-0.0837961	0.15437	0.42644	0.361467	0.109632
SEBF	0.17338	0.16758	0.0615998	4887.3	18.3059	2.77502	0.0175415	0.76	0.0517269	0.0277881	0.66075	0.117633	0.247088
AKE	0.179272	0.173472	0.0587773	5512.32	15.8067	1.5624	0.0252644	1.19	0.0532122	0.0535766	0.52433	0.175511	0.268049
GALP	-0.00201841	-0.00781841	0.0267053	10215.6	37.2922	2.51596	0.0253249	0.78	-0.106218	0.147767	0.58884	0.245774	0.155383
GETP	0.0910179	0.0852179	0.00812392	5305.45	80.4162	2.8896	0.0171337	0.95	-0.0317777	0.0421495	0.69335	0.113251	0.119571
CVO	0.029104	0.023304	0.0373424	5469.47	14.2523	0.992099	0.0587659	1.37	-0.0389146	0.0716468	0.66858	0.152935	0.0866723
ORP	0.142344	0.136544	0.0193711	4117.87	29.122	1.93211	0.0122391	0.74	0.0255124	0.0444586	0.4521	0.185756	0.118924
ATOS	0.142986	0.137186	0.0349357	5668.4	15.4914	1.40281	0.0169286	1.18	-0.07873	0.0366815	0.60675	0.0987693	0.16404
COLR	0.0529245	0.0471245	0.102833	6425.49	17.8624	3.47096	0.0209674	-0.186075	-0.0320798	0.0413985	0.42362	0.110236	0.196481
INP	0.0943214	0.0885214	0.0810196	4786.4	22.7476	3.38835	0.0198904	0.77	0.0492157	0.112417	0.49267	0.198585	0.294086
ENX	0.2619	0.2561	0.164261	3763.65	17.5919	5.53339	0.0259978	0.42	0.165221	0.0921172	0.49106	0.276879	0.190786
GLPG	0.42052	0.41472	-0.0722868	2973.48	64.429	3.32286	0	0.72	0.0171042	0.778969	0.487525	0.511262	0.509111
