# Supplementary material for: ESG performance, herding behavior and stock market returns: evidence from Europe
Source: Oper Res Int J. 2023 Feb 15;23(1):3. doi: 10.1007/s12351-023-00745-1 (PMC9930029; doi:10.1007/s12351-023-00745-1)
Supplement: Supplementary file 1 — Supplementary file1 (ZIP 2622 kb) [file 12351_2023_745_MOESM1_ESM.zip › Supplementary data for ESG Herding/Supplementary Files/PSI20 CSAD.xlsx]

## Sheet: Sheet1
CSADt	CSSD	Rm	|Rm|	(Rm)²
0.00658351	0.00350115	-0.00475844	0.00475844	2.26428e-05
0.00609792	0.00226577	-0.00199529	0.00199529	3.98117e-06
0.00663271	0.00257705	0.000470655	0.000470655	2.21516e-07
0.00912647	0.00306967	0.0153247	0.0153247	0.000234847
0.00848845	0.00255228	0.0061385	0.0061385	3.76812e-05
0.0185337	0.00563858	0.0209899	0.0209899	0.000440576
0.0136287	0.00452106	0.014509	0.014509	0.000210511
0.0150814	0.00499566	-0.0219482	0.0219482	0.000481724
0.00875213	0.00281312	-0.0129519	0.0129519	0.000167753
0.0105072	0.00362197	0.00614043	0.00614043	3.77049e-05
0.010278	0.00331815	0.00422118	0.00422118	1.78183e-05
0.020424	0.00693174	-0.000859827	0.000859827	7.39303e-07
0.0100457	0.00404149	0.00787742	0.00787742	6.20537e-05
0.0145557	0.00579808	-0.0110104	0.0110104	0.000121229
0.0137572	0.00638488	0.0044573	0.0044573	1.98675e-05
0.00849356	0.0032028	0.00316866	0.00316866	1.00404e-05
0.0129994	0.00510994	0.011765	0.011765	0.000138416
0.00635989	0.00243518	0.000202006	0.000202006	4.08066e-08
0.0101894	0.00379795	0.0137267	0.0137267	0.000188422
0.012181	0.00403429	0.00315056	0.00315056	9.92605e-06
0.0110252	0.0037165	0.00805648	0.00805648	6.49069e-05
0.0159903	0.00565006	-0.00371575	0.00371575	1.38068e-05
0.0239711	0.0114002	-0.0101251	0.0101251	0.000102517
0.0163349	0.0103544	0.00967388	0.00967388	9.3584e-05
0.0196187	0.00917463	-0.00461908	0.00461908	2.13359e-05
0.012866	0.00478299	0.0126033	0.0126033	0.000158844
0.0312462	0.0112434	0.0273363	0.0273363	0.000747275
0.0133314	0.00451238	0.00570505	0.00570505	3.25476e-05
0.00890468	0.00324152	0.0129685	0.0129685	0.000168182
0.0123231	0.00407627	-0.0113656	0.0113656	0.000129177
0.0168	0.00719765	0.0119249	0.0119249	0.000142203
0.00921	0.00450294	-0.0137066	0.0137066	0.000187871
0.0285965	0.00875448	0.0134862	0.0134862	0.000181877
0.013023	0.00539842	-0.000629265	0.000629265	3.95974e-07
0.0156636	0.00583518	0.00586925	0.00586925	3.44481e-05
0.020935	0.00831822	0.0187253	0.0187253	0.000350637
0.0246067	0.00779134	0.00997944	0.00997944	9.95893e-05
0.0391136	0.0157522	0.0449954	0.0449954	0.00202458
0.0153889	0.00578901	-0.0157447	0.0157447	0.000247897
0.0203268	0.00676887	0.00923069	0.00923069	8.52057e-05
0.00967998	0.00315215	0.00451891	0.00451891	2.04205e-05
0.0116561	0.00414987	0.00757864	0.00757864	5.74358e-05
0.0167468	0.00568472	0.0187751	0.0187751	0.000352504
0.0133071	0.00564356	0.0212052	0.0212052	0.000449661
0.0112307	0.00417601	-0.00658812	0.00658812	4.34033e-05
0.0198279	0.00732121	-0.0222782	0.0222782	0.000496318
0.0145923	0.00460979	-0.0183282	0.0183282	0.000335921
0.0129565	0.00424226	-0.0211891	0.0211891	0.000448976
0.00893689	0.00323452	0.00516497	0.00516497	2.66769e-05
0.0124375	0.00419433	-0.00515765	0.00515765	2.66014e-05
0.00867058	0.00347732	-0.00759263	0.00759263	5.7648e-05
0.0108533	0.00401371	-0.010192	0.010192	0.000103876
0.00704511	0.00236505	-0.00329232	0.00329232	1.08394e-05
0.00606912	0.0018498	0.00791452	0.00791452	6.26397e-05
0.00952131	0.00338101	-0.0245285	0.0245285	0.000601648
0.0102886	0.00345417	0.00344882	0.00344882	1.18944e-05
0.0161669	0.00513043	0.00903667	0.00903667	8.16614e-05
0.0216025	0.00731169	0.0156419	0.0156419	0.000244668
0.0124579	0.00596424	-0.00964134	0.00964134	9.29555e-05
0.0144101	0.00474682	0.0103924	0.0103924	0.000108002
0.01772	0.00648192	-0.000946696	0.000946696	8.96233e-07
0.00913358	0.00341514	0.0113613	0.0113613	0.000129079
0.0109535	0.00427338	0.0119942	0.0119942	0.000143862
0.00917482	0.00336726	-0.0046759	0.0046759	2.18641e-05
0.0160568	0.00510115	0.00962375	0.00962375	9.26166e-05
0.00902022	0.00320329	0.0083704	0.0083704	7.00636e-05
0.0138294	0.00443589	-0.0135207	0.0135207	0.00018281
0.0180868	0.00560172	0.0232606	0.0232606	0.000541055
0.0092626	0.00314497	-0.0133152	0.0133152	0.000177293
0.00943284	0.00308552	-0.00929417	0.00929417	8.63815e-05
0.0129882	0.00413184	-0.00835286	0.00835286	6.97703e-05
0.0111059	0.00423599	-0.00870582	0.00870582	7.57912e-05
0.0151631	0.00513853	-0.0221732	0.0221732	0.000491651
0.0163058	0.00564727	-0.00800838	0.00800838	6.41341e-05
0.0119359	0.00468539	-0.00159772	0.00159772	2.55271e-06
0.0100367	0.00366836	0.00220813	0.00220813	4.87586e-06
0.0101184	0.00354615	-0.000422308	0.000422308	1.78344e-07
0.0057157	0.00209883	-0.00594212	0.00594212	3.53088e-05
0.0135967	0.00526486	-0.00333563	0.00333563	1.11264e-05
0.0114354	0.00468833	-0.00643768	0.00643768	4.14438e-05
0.0173054	0.00641611	0.0218664	0.0218664	0.000478138
0.0177688	0.00611769	-0.0110388	0.0110388	0.000121855
0.0101234	0.00336625	0.0141515	0.0141515	0.000200264
0.0165629	0.00538606	-0.0175023	0.0175023	0.000306331
0.0106114	0.00389586	-0.00123114	0.00123114	1.5157e-06
0.0158154	0.00524193	0.00515658	0.00515658	2.65903e-05
0.00794967	0.0027125	0.0014043	0.0014043	1.97205e-06
0.0122065	0.00461255	-0.00964775	0.00964775	9.30791e-05
0.0150488	0.00902844	-0.00649908	0.00649908	4.2238e-05
0.0271874	0.0234685	-0.00438659	0.00438659	1.92422e-05
0.00751943	0.00262457	0.00203801	0.00203801	4.15349e-06
0.00748501	0.00241264	-0.0106282	0.0106282	0.000112958
0.0106574	0.00362978	0.0194555	0.0194555	0.000378517
0.0107862	0.00396864	-0.00325802	0.00325802	1.06147e-05
0.0110163	0.00367828	-0.0111713	0.0111713	0.000124799
0.00626643	0.00213396	5.8991e-05	5.8991e-05	3.47994e-09
0.00708961	0.00274918	-0.00624556	0.00624556	3.9007e-05
0.0107119	0.00435503	-0.00143419	0.00143419	2.05691e-06
0.00897632	0.00397293	-0.00839229	0.00839229	7.04306e-05
0.00840905	0.00328525	-0.000575676	0.000575676	3.31403e-07
0.00555812	0.00182236	0.0107418	0.0107418	0.000115387
0.0130047	0.00447192	0.00854545	0.00854545	7.30248e-05
0.0131668	0.00498306	0.00668146	0.00668146	4.46419e-05
0.00773256	0.00332007	-0.00250327	0.00250327	6.26637e-06
0.00601564	0.00201375	-0.00561888	0.00561888	3.15719e-05
0.0101327	0.00360289	0.00530392	0.00530392	2.81316e-05
0.0129664	0.00499263	0.00734386	0.00734386	5.39323e-05
0.0125113	0.00376462	0.0121118	0.0121118	0.000146695
0.0103749	0.00324819	-0.00222975	0.00222975	4.97177e-06
0.00955438	0.00313757	-0.020516	0.020516	0.000420905
0.0177183	0.00754644	-0.00267732	0.00267732	7.16802e-06
0.0144011	0.00514669	-0.0101091	0.0101091	0.000102195
0.00962242	0.00344343	-0.00887964	0.00887964	7.8848e-05
0.00902717	0.00324928	-0.010221	0.010221	0.000104469
0.0190944	0.00749559	0.00641721	0.00641721	4.11805e-05
0.00746301	0.00246001	-0.00793258	0.00793258	6.29258e-05
0.00882457	0.00349211	0.00271755	0.00271755	7.3851e-06
0.0159351	0.00878984	0.0119917	0.0119917	0.000143801
0.00672205	0.00228997	0.00258492	0.00258492	6.68182e-06
0.012287	0.00402209	0.0109255	0.0109255	0.000119367
0.0113836	0.00363793	-0.00677962	0.00677962	4.59633e-05
0.00483932	0.00169544	-0.00508179	0.00508179	2.58246e-05
0.0075395	0.00316714	0.00183441	0.00183441	3.36508e-06
0.00919651	0.00305403	0.00773979	0.00773979	5.99044e-05
0.00935834	0.00304436	-0.0103028	0.0103028	0.000106147
0.0108834	0.00345328	0.00544672	0.00544672	2.96668e-05
0.0170625	0.00571241	0.0101509	0.0101509	0.000103041
0.0181354	0.0060879	0.000549368	0.000549368	3.01805e-07
0.00565859	0.00199237	-0.00541202	0.00541202	2.929e-05
0.00891987	0.00334658	0.0178847	0.0178847	0.000319862
0.0132554	0.00523489	-0.00889243	0.00889243	7.90753e-05
0.0110501	0.00354161	-0.000550918	0.000550918	3.0351e-07
0.00756341	0.00302757	0.00766877	0.00766877	5.881e-05
0.0092261	0.00317405	-0.00334259	0.00334259	1.11729e-05
0.0120508	0.00407086	0.000443741	0.000443741	1.96906e-07
0.010204	0.00334149	-0.0174754	0.0174754	0.00030539
0.0115392	0.00362939	0.0080377	0.0080377	6.46046e-05
0.00874658	0.00312721	-0.0105508	0.0105508	0.00011132
0.0108993	0.00340237	0.00745895	0.00745895	5.56359e-05
0.0107161	0.00407504	-0.00499498	0.00499498	2.49498e-05
0.0101733	0.00361751	0.00410625	0.00410625	1.68613e-05
0.00987188	0.00362932	0.0243807	0.0243807	0.000594419
0.00666185	0.00221903	-0.00761699	0.00761699	5.80185e-05
0.0120511	0.00424314	0.000897596	0.000897596	8.05679e-07
0.0175812	0.00551537	-0.0283569	0.0283569	0.000804115
0.0128916	0.00480201	-0.00881479	0.00881479	7.77005e-05
0.0150617	0.00469782	-0.0162791	0.0162791	0.000265008
0.0111603	0.00429336	-0.00244295	0.00244295	5.96798e-06
0.0154212	0.00529877	-0.00258378	0.00258378	6.67594e-06
0.00766861	0.00274877	-0.00327846	0.00327846	1.07483e-05
0.0143341	0.00515158	0.0173637	0.0173637	0.000301499
0.025183	0.0115942	0.0296756	0.0296756	0.000880641
0.0228859	0.00837437	0.0219804	0.0219804	0.000483139
0.0168552	0.00554157	-0.011407	0.011407	0.00013012
0.0172151	0.00623326	0.017679	0.017679	0.000312547
0.0185328	0.00620625	0.00121647	0.00121647	1.47981e-06
0.0164967	0.00603307	0.00522332	0.00522332	2.72831e-05
0.0113526	0.00473976	0.00842205	0.00842205	7.09308e-05
0.00925332	0.0032604	0.00623969	0.00623969	3.89338e-05
0.0154877	0.00552577	-0.00198422	0.00198422	3.93711e-06
0.00813078	0.00264913	0.00999151	0.00999151	9.98303e-05
0.0122454	0.00433736	0.000318165	0.000318165	1.01229e-07
0.0266899	0.00904346	0.0461744	0.0461744	0.00213208
0.0170152	0.00675184	0.0093847	0.0093847	8.80726e-05
0.0191573	0.00748858	-0.029084	0.029084	0.000845881
0.0269778	0.00838248	-0.0180629	0.0180629	0.000326269
0.0142679	0.00505563	-0.0137013	0.0137013	0.000187725
0.0136325	0.00454997	-0.00674075	0.00674075	4.54377e-05
0.0116416	0.00498665	0.00415793	0.00415793	1.72884e-05
0.0114029	0.00394751	0.00854221	0.00854221	7.29693e-05
0.00923466	0.0028162	-0.00874463	0.00874463	7.64685e-05
0.0118866	0.004105	0.00843865	0.00843865	7.12108e-05
0.0101931	0.00367086	-0.0227558	0.0227558	0.000517827
0.0132886	0.00415654	-0.00619363	0.00619363	3.83611e-05
0.0169396	0.00575249	0.0230483	0.0230483	0.000531224
0.0146927	0.00511807	0.0186579	0.0186579	0.000348118
0.00831152	0.00280742	0.00586021	0.00586021	3.43421e-05
0.0107169	0.00385896	-0.00878062	0.00878062	7.70993e-05
0.0119048	0.00400481	0.0117837	0.0117837	0.000138855
0.0130052	0.00420106	0.0160186	0.0160186	0.000256595
0.0168548	0.00595944	-0.0226565	0.0226565	0.000513317
0.0066519	0.00218175	-0.0102368	0.0102368	0.000104792
0.0122343	0.00393217	0.0159248	0.0159248	0.000253598
0.0159843	0.0052855	-0.00751587	0.00751587	5.64883e-05
0.0226947	0.00712715	-0.0220088	0.0220088	0.000484388
0.022888	0.00717531	0.00827394	0.00827394	6.8458e-05
0.0121733	0.00420338	0.0306875	0.0306875	0.00094172
0.0104857	0.00425381	0.00046935	0.00046935	2.20289e-07
0.0208739	0.00716188	0.0126511	0.0126511	0.000160051
0.0290401	0.0115477	0.0115563	0.0115563	0.000133549
0.019274	0.00632408	-0.0052234	0.0052234	2.72839e-05
0.022181	0.00711762	0.000220403	0.000220403	4.85774e-08
0.0140131	0.00535276	-0.0188866	0.0188866	0.000356704
0.0149785	0.0054823	0.0216683	0.0216683	0.000469515
0.0171263	0.00808828	0.0102413	0.0102413	0.000104884
0.0177779	0.00578017	-0.0176373	0.0176373	0.000311075
0.0183312	0.00649536	0.0146703	0.0146703	0.000215217
0.0182056	0.00690111	0.019059	0.019059	0.000363244
0.0292958	0.00970114	0.0782333	0.0782333	0.00612045
0.014715	0.00502642	-0.0190736	0.0190736	0.000363801
0.0291446	0.00989289	0.0205557	0.0205557	0.000422537
0.0268342	0.00988785	-0.0125542	0.0125542	0.000157609
0.0273689	0.00901167	-0.0503459	0.0503459	0.00253471
0.0361586	0.0114201	0.0449152	0.0449152	0.00201737
0.025768	0.00919607	-0.0436105	0.0436105	0.00190187
0.0174072	0.00579124	0.00826607	0.00826607	6.83279e-05
0.0241595	0.00869191	-0.0975758	0.0975758	0.00952103
0.0164505	0.00622196	-0.0046705	0.0046705	2.18136e-05
0.0236154	0.00818848	-0.00694887	0.00694887	4.82868e-05
0.0283798	0.0101246	-0.0866146	0.0866146	0.00750209
0.0128584	0.0044441	-0.0385486	0.0385486	0.001486
0.0136973	0.0049828	-0.0219669	0.0219669	0.000482545
0.0141744	0.00480967	0.0159325	0.0159325	0.000253843
0.00846995	0.00302946	0.0153443	0.0153443	0.000235448
0.0156216	0.00533776	0.0105734	0.0105734	0.000111797
0.0112589	0.00369107	-0.0376443	0.0376443	0.00141709
0.0109305	0.00344186	-0.0309549	0.0309549	0.000958205
0.00942176	0.00296385	0.00629731	0.00629731	3.96561e-05
0.0113825	0.00397037	-0.0228455	0.0228455	0.000521916
0.0108432	0.00353473	-0.0352534	0.0352534	0.0012428
0.0150341	0.00608759	-0.00447405	0.00447405	2.00171e-05
0.00638385	0.00230977	-0.00453287	0.00453287	2.05469e-05
0.0088676	0.00310784	0.0086693	0.0086693	7.51568e-05
0.00841154	0.00278489	-0.00154332	0.00154332	2.38183e-06
0.00830654	0.00288096	0.0129721	0.0129721	0.000168277
0.0112062	0.00434649	-0.000678925	0.000678925	4.60939e-07
0.00902344	0.00296013	0.00320229	0.00320229	1.02547e-05
0.0123687	0.00463359	-0.00459595	0.00459595	2.11228e-05
0.00646782	0.00224967	0.0108708	0.0108708	0.000118173
0.0109999	0.00403785	-0.00148773	0.00148773	2.21335e-06
0.00939812	0.00339038	0.000487957	0.000487957	2.38102e-07
0.00695146	0.00222133	-0.0029286	0.0029286	8.57668e-06
0.00574121	0.00185058	0.00735923	0.00735923	5.41582e-05
0.00916569	0.00286626	0.0074832	0.0074832	5.59982e-05
0.00738965	0.0026312	-0.00513897	0.00513897	2.6409e-05
0.0096805	0.00335439	0.00114945	0.00114945	1.32123e-06
0.0104772	0.00356349	-0.00253834	0.00253834	6.44315e-06
0.00633238	0.00228416	0.00305722	0.00305722	9.34661e-06
0.00676001	0.00266086	0.0124409	0.0124409	0.000154776
0.0119407	0.00413368	-0.0203519	0.0203519	0.000414201
0.00921173	0.0030576	0.00988397	0.00988397	9.76928e-05
0.0156774	0.00520564	-0.00552262	0.00552262	3.04993e-05
0.0069636	0.00240542	-0.00233315	0.00233315	5.44361e-06
0.00532289	0.00184695	-0.00522078	0.00522078	2.72565e-05
0.00893875	0.00301473	-0.00078561	0.00078561	6.17182e-07
0.00755004	0.00302056	0.000222356	0.000222356	4.94423e-08
0.00851213	0.00307285	0.000692044	0.000692044	4.78925e-07
0.0146826	0.00456566	0.00206152	0.00206152	4.24985e-06
0.0118956	0.00362201	0.00611782	0.00611782	3.74278e-05
0.0045037	0.00152832	0.000403201	0.000403201	1.62571e-07
0.009108	0.00342869	0.00549416	0.00549416	3.01858e-05
0.00975322	0.00412855	0.00042472	0.00042472	1.80387e-07
0.00528239	0.00176526	-0.000592726	0.000592726	3.51324e-07
0.0112882	0.00403051	-0.00111347	0.00111347	1.23981e-06
0.00836083	0.00315939	-0.00118845	0.00118845	1.41241e-06
0.00996565	0.003511	-0.00449126	0.00449126	2.01714e-05
0.00853004	0.0034273	0.00990384	0.00990384	9.8086e-05
0.00581592	0.00210353	-0.00428714	0.00428714	1.83796e-05
0.00619981	0.00205615	-0.00620954	0.00620954	3.85584e-05
0.00860608	0.00276866	0.00726781	0.00726781	5.2821e-05
0.00429068	0.00143615	-0.00167746	0.00167746	2.81386e-06
0.00584006	0.00190927	-1.90836e-06	1.90836e-06	3.64185e-12
0.00837418	0.0029395	0.00413528	0.00413528	1.71005e-05
0.00843935	0.00269715	0.00332036	0.00332036	1.10248e-05
0.0107699	0.0047478	-0.0033724	0.0033724	1.13731e-05
0.00768028	0.00252968	-0.000430944	0.000430944	1.85713e-07
0.0064655	0.00227699	0.00340356	0.00340356	1.15842e-05
0.00799907	0.00324485	0.00150899	0.00150899	2.27704e-06
0.00754826	0.00255683	0.00904453	0.00904453	8.18035e-05
0.00631627	0.00224182	6.6037e-05	6.6037e-05	4.36088e-09
0.0076678	0.00309042	-0.00249539	0.00249539	6.22699e-06
0.0049842	0.00166933	-0.00219414	0.00219414	4.81427e-06
0.00752049	0.00269131	0.00857694	0.00857694	7.35639e-05
0.00618738	0.00282833	0.000872297	0.000872297	7.60902e-07
0.00887256	0.00289066	0.0172284	0.0172284	0.000296818
0.0085483	0.00290165	-0.00991148	0.00991148	9.82374e-05
0.010809	0.00350405	-0.00768221	0.00768221	5.90164e-05
0.00638726	0.00218671	-0.00464344	0.00464344	2.15616e-05
0.00772596	0.00264881	-0.0072366	0.0072366	5.23684e-05
0.00905032	0.00303442	0.00272474	0.00272474	7.42422e-06
0.00804631	0.0031001	-0.00133354	0.00133354	1.77832e-06
0.00813199	0.00272535	0.000223914	0.000223914	5.01377e-08
0.00869188	0.00346164	0.00150403	0.00150403	2.26211e-06
0.0100116	0.00429799	-0.00896815	0.00896815	8.04278e-05
0.00650608	0.00247484	-0.00770139	0.00770139	5.93114e-05
0.00894697	0.00327895	-0.000668743	0.000668743	4.47217e-07
0.00949558	0.00344514	-0.000768842	0.000768842	5.91119e-07
0.0091541	0.00330643	-0.00128355	0.00128355	1.6475e-06
0.00775466	0.00420272	-0.0036477	0.0036477	1.33057e-05
0.00983936	0.00309844	-0.00190052	0.00190052	3.61196e-06
0.009306	0.00342803	0.00176599	0.00176599	3.11873e-06
0.00915412	0.00378648	-0.00194917	0.00194917	3.79928e-06
0.0163083	0.00729901	0.00155761	0.00155761	2.42616e-06
0.0140103	0.00498974	0.0132943	0.0132943	0.000176737
0.007828	0.00276153	-0.00140417	0.00140417	1.97169e-06
0.0121863	0.00525893	0.00596342	0.00596342	3.55624e-05
0.0140006	0.00501592	0.0171016	0.0171016	0.000292464
0.0110932	0.00413549	-0.000726616	0.000726616	5.27971e-07
0.0125915	0.00454927	0.00167872	0.00167872	2.8181e-06
0.00822731	0.00282848	0.00518815	0.00518815	2.69169e-05
0.0067482	0.00216476	-0.0043003	0.0043003	1.84926e-05
0.00556115	0.00208563	0.00321595	0.00321595	1.03423e-05
0.00559638	0.00194723	0.00161549	0.00161549	2.60982e-06
0.00892766	0.00334473	0.00480849	0.00480849	2.31216e-05
0.0093968	0.00337022	0.0082812	0.0082812	6.85783e-05
0.00833292	0.00263526	-5.38229e-05	5.38229e-05	2.89691e-09
0.0133651	0.00473919	0.00789406	0.00789406	6.23162e-05
0.00692248	0.00248701	-0.00730387	0.00730387	5.33465e-05
0.0094889	0.00354297	0.00281416	0.00281416	7.91951e-06
0.00919875	0.00324116	0.00185755	0.00185755	3.4505e-06
0.00735836	0.00262639	0.00306924	0.00306924	9.42025e-06
0.00689359	0.00241852	-0.00575543	0.00575543	3.3125e-05
0.0130543	0.00496482	0.0120357	0.0120357	0.000144858
0.00971016	0.0037375	0.00475507	0.00475507	2.26107e-05
0.00946536	0.00355853	0.00156919	0.00156919	2.46237e-06
0.0116983	0.00386203	-0.00402578	0.00402578	1.62069e-05
0.0106781	0.00409574	0.00516314	0.00516314	2.6658e-05
0.00715549	0.00251836	0.00863984	0.00863984	7.46469e-05
0.0129219	0.00454689	-0.00337953	0.00337953	1.14212e-05
0.0108356	0.00355573	-0.0134694	0.0134694	0.000181425
0.0110717	0.00354248	-0.00498014	0.00498014	2.48018e-05
0.00750478	0.00274524	0.00800117	0.00800117	6.40187e-05
0.0135368	0.00501853	0.00567213	0.00567213	3.2173e-05
0.0105169	0.00378698	0.00636045	0.00636045	4.04553e-05
0.0120084	0.00411095	-0.0162292	0.0162292	0.000263388
0.0122838	0.00553814	-0.00353076	0.00353076	1.24663e-05
0.0101662	0.00346401	-0.00855602	0.00855602	7.32055e-05
0.00736573	0.0027357	-0.00467666	0.00467666	2.18712e-05
0.00668918	0.0025097	0.00964992	0.00964992	9.3121e-05
0.0111534	0.00374168	-0.0127799	0.0127799	0.000163326
0.0134487	0.00471235	-0.003003	0.003003	9.01799e-06
0.00937749	0.0033274	0.00449802	0.00449802	2.02322e-05
0.0154245	0.0050624	0.0063945	0.0063945	4.08897e-05
0.00874171	0.00295329	0.00219945	0.00219945	4.83757e-06
0.0174531	0.00637724	0.00216016	0.00216016	4.66627e-06
0.0152966	0.00500623	0.00579109	0.00579109	3.35367e-05
0.0141787	0.00451305	-0.000454865	0.000454865	2.06902e-07
0.00786541	0.00309564	-0.000428516	0.000428516	1.83626e-07
0.010498	0.00389731	0.00801645	0.00801645	6.42635e-05
0.00674864	0.00261394	0.00935438	0.00935438	8.75045e-05
0.00673003	0.00235084	-0.0074138	0.0074138	5.49645e-05
0.0123778	0.00523572	0.00701158	0.00701158	4.91622e-05
0.00817004	0.00262974	0.0153498	0.0153498	0.000235617
0.0102805	0.00396881	0.0032659	0.0032659	1.06661e-05
0.014509	0.00548678	-0.00179333	0.00179333	3.21605e-06
0.00970345	0.00335041	-0.000322363	0.000322363	1.03918e-07
0.00818055	0.00296134	0.00329058	0.00329058	1.08279e-05
0.00741678	0.0024205	-0.0133063	0.0133063	0.000177057
0.00997009	0.00333786	0.000805656	0.000805656	6.49081e-07
0.00783304	0.00276099	0.00668748	0.00668748	4.47224e-05
0.00819426	0.0030271	-0.00627449	0.00627449	3.93692e-05
0.00948475	0.00323364	0.00982476	0.00982476	9.65259e-05
0.0136488	0.00498581	0.0182057	0.0182057	0.000331449
0.00848482	0.00395157	-0.00681797	0.00681797	4.64847e-05
0.00956995	0.0031851	-0.0155317	0.0155317	0.000241232
0.0207276	0.00782702	0.00613611	0.00613611	3.76518e-05
0.010287	0.00394165	-0.0129326	0.0129326	0.000167252
0.00975134	0.00358623	-0.0138374	0.0138374	0.000191474
0.0111846	0.00408279	0.0180333	0.0180333	0.000325199
0.0117636	0.00376413	0.00135723	0.00135723	1.84207e-06
0.00733295	0.00265343	-0.00374109	0.00374109	1.39957e-05
0.00731314	0.00325874	-0.0106591	0.0106591	0.000113616
0.0151853	0.00471514	-0.0219043	0.0219043	0.0004798
0.00884424	0.00379159	0.000542817	0.000542817	2.9465e-07
0.00854006	0.00259862	-0.00373186	0.00373186	1.39267e-05
0.0109112	0.00412499	-0.0204817	0.0204817	0.000419498
0.010466	0.00330263	-0.00127203	0.00127203	1.61807e-06
0.00841626	0.00360136	-0.00760886	0.00760886	5.78948e-05
0.0044045	0.00144053	-0.00428017	0.00428017	1.83198e-05
0.00791389	0.00272189	-0.00229337	0.00229337	5.25955e-06
0.00639667	0.00237124	0.00649441	0.00649441	4.21773e-05
0.00807178	0.00265638	-0.0040079	0.0040079	1.60632e-05
0.00494674	0.00191669	-0.00351684	0.00351684	1.23682e-05
0.00632479	0.00219657	-0.00603357	0.00603357	3.6404e-05
0.00707803	0.00236807	-0.00213924	0.00213924	4.57637e-06
0.00710055	0.00318875	0.000669199	0.000669199	4.47827e-07
0.00523885	0.00176658	0.00744086	0.00744086	5.53664e-05
0.00589665	0.00214385	0.00684191	0.00684191	4.68117e-05
0.011473	0.00392068	0.00633216	0.00633216	4.00962e-05
0.0044156	0.00150168	-0.000133883	0.000133883	1.79247e-08
0.00950629	0.00359601	-0.0040139	0.0040139	1.61114e-05
0.00682531	0.00235969	-0.00350874	0.00350874	1.23113e-05
0.00530512	0.00173919	-0.00332625	0.00332625	1.10639e-05
0.00686051	0.00227685	0.00564194	0.00564194	3.18315e-05
0.0111948	0.00382989	0.00615246	0.00615246	3.78528e-05
0.0118552	0.00450867	-0.00756111	0.00756111	5.71704e-05
0.00860816	0.00276965	0.00991149	0.00991149	9.82377e-05
0.00574459	0.00224295	0.00680417	0.00680417	4.62968e-05
0.00689839	0.00235194	0.00458711	0.00458711	2.10416e-05
0.0113042	0.00371252	0.00338581	0.00338581	1.14637e-05
0.0123555	0.00509493	-0.00441124	0.00441124	1.9459e-05
0.0118946	0.00719567	-0.00809947	0.00809947	6.56014e-05
0.0108178	0.00402408	0.0057505	0.0057505	3.30682e-05
0.00522563	0.00188023	-0.000388317	0.000388317	1.5079e-07
0.00920618	0.00318417	-0.00514506	0.00514506	2.64717e-05
0.00914607	0.00290402	0.012171	0.012171	0.000148134
0.00726336	0.00268654	-0.0129972	0.0129972	0.000168926
0.010088	0.00313662	-0.0122697	0.0122697	0.000150546
0.0123934	0.00457872	0.00288659	0.00288659	8.33237e-06
0.00888039	0.00325216	-0.00538106	0.00538106	2.89558e-05
0.00803477	0.00281222	0.00652959	0.00652959	4.26356e-05
0.00822088	0.00313374	0.00604009	0.00604009	3.64827e-05
0.00666466	0.00221589	0.00996946	0.00996946	9.93901e-05
0.00808068	0.00290923	0.00168799	0.00168799	2.84931e-06
0.00994372	0.00343792	0.00200876	0.00200876	4.03512e-06
0.0117358	0.00386538	0.0175353	0.0175353	0.000307488
0.0153282	0.00632349	-0.0116237	0.0116237	0.000135111
0.00880201	0.00386487	-0.00402223	0.00402223	1.61783e-05
0.0119676	0.00430143	0.00367632	0.00367632	1.35153e-05
0.00992585	0.00369008	-0.0119216	0.0119216	0.000142125
0.00724944	0.0027715	-0.00665641	0.00665641	4.43078e-05
0.0077557	0.00259156	0.00855947	0.00855947	7.32645e-05
0.00955177	0.00339372	0.00778185	0.00778185	6.05573e-05
0.0095477	0.00310002	-0.00981586	0.00981586	9.63511e-05
0.01236	0.00469963	-0.00283646	0.00283646	8.04548e-06
0.0121855	0.00511741	0.00465792	0.00465792	2.16962e-05
0.0126432	0.00448975	-0.00375144	0.00375144	1.40733e-05
0.0111465	0.00381601	-0.00214465	0.00214465	4.59953e-06
0.0113244	0.00378786	-0.00045407	0.00045407	2.06179e-07
0.00569503	0.00231437	0.00435889	0.00435889	1.89999e-05
0.00834528	0.00295527	0.0076385	0.0076385	5.83466e-05
0.0122979	0.00423062	-0.0180838	0.0180838	0.000327022
0.0112596	0.00411472	0.010942	0.010942	0.000119726
0.00897817	0.00315071	-0.0177627	0.0177627	0.000315513
0.00754449	0.00286495	-0.00626598	0.00626598	3.92625e-05
0.0104071	0.0035873	-0.0128799	0.0128799	0.000165891
0.005346	0.00188856	-0.0145367	0.0145367	0.000211315
0.00634997	0.002202	-0.00115305	0.00115305	1.32953e-06
0.00832969	0.00332156	-0.000899721	0.000899721	8.09498e-07
0.00850104	0.00452634	-0.000548807	0.000548807	3.01189e-07
0.00784943	0.00243114	-0.00489846	0.00489846	2.39949e-05
0.0127635	0.00510066	0.0127621	0.0127621	0.000162872
0.00934563	0.00347786	-0.000933398	0.000933398	8.71232e-07
0.00758789	0.00277397	-0.0030522	0.0030522	9.31594e-06
0.0115816	0.0042617	0.00250385	0.00250385	6.26926e-06
0.0101239	0.00456992	-0.00152945	0.00152945	2.3392e-06
0.00840441	0.00261136	-0.00543052	0.00543052	2.94906e-05
0.00741925	0.00260744	-0.00227006	0.00227006	5.15317e-06
0.00845777	0.00306948	0.00558415	0.00558415	3.11828e-05
0.00838716	0.00287837	0.00662223	0.00662223	4.3854e-05
0.00941012	0.00332057	0.00357365	0.00357365	1.2771e-05
0.00798853	0.00268583	0.00938092	0.00938092	8.80017e-05
0.00490847	0.0017416	-0.00665606	0.00665606	4.43031e-05
0.00564087	0.0021245	0.000291935	0.000291935	8.52261e-08
0.00636358	0.00231753	-0.00156458	0.00156458	2.44791e-06
0.00597076	0.00203323	-0.00388875	0.00388875	1.51224e-05
0.0122189	0.00474651	0.00972754	0.00972754	9.46251e-05
0.00934213	0.0031291	0.00544651	0.00544651	2.96645e-05
0.00905297	0.00364117	0.00994889	0.00994889	9.89804e-05
0.00445038	0.00146391	0.00564183	0.00564183	3.18302e-05
0.00388927	0.00133604	0.00166577	0.00166577	2.77478e-06
0.0111689	0.00390384	0.00456924	0.00456924	2.08779e-05
0.0110939	0.00378479	0.000550321	0.000550321	3.02854e-07
0.00732314	0.00270007	-0.00347262	0.00347262	1.20591e-05
0.0143698	0.00500581	-0.02039	0.02039	0.000415752
0.00991648	0.00358895	0.000429207	0.000429207	1.84219e-07
0.00859216	0.00369178	-0.00660125	0.00660125	4.35765e-05
0.00982775	0.0053116	0.00319098	0.00319098	1.01823e-05
0.0101564	0.00358684	0.00833015	0.00833015	6.93914e-05
0.00790111	0.00295385	-0.00598496	0.00598496	3.58197e-05
0.0114634	0.00555609	0.0125543	0.0125543	0.00015761
0.00862198	0.00281538	0.0105947	0.0105947	0.000112249
0.00774433	0.00258392	-0.0061733	0.0061733	3.81097e-05
0.00815514	0.00259637	0.000494108	0.000494108	2.44143e-07
0.00976313	0.00313075	-0.0112141	0.0112141	0.000125757
0.0124496	0.0043418	-0.0108956	0.0108956	0.000118715
0.00546447	0.00226077	0.00394374	0.00394374	1.55531e-05
0.00633841	0.00293946	0.000111824	0.000111824	1.25047e-08
0.0100684	0.00386147	0.00717566	0.00717566	5.14901e-05
0.0092704	0.00406296	0.0102422	0.0102422	0.000104902
0.01155	0.00407989	0.00452921	0.00452921	2.05137e-05
0.00739267	0.00275687	-0.000356321	0.000356321	1.26964e-07
0.00489653	0.00194373	0.00206861	0.00206861	4.27913e-06
0.00813575	0.00344087	0.0001048	0.0001048	1.0983e-08
0.00821464	0.00307003	-0.00169333	0.00169333	2.86736e-06
0.0103184	0.00591081	-0.00323858	0.00323858	1.04884e-05
0.00749595	0.00244235	0.00755736	0.00755736	5.71137e-05
0.00949852	0.00325146	-0.000839866	0.000839866	7.05374e-07
0.00705921	0.00256079	0.000334503	0.000334503	1.11892e-07
0.00818218	0.00283749	0.0107126	0.0107126	0.00011476
0.0106959	0.00414757	0.0033112	0.0033112	1.0964e-05
0.0123911	0.00398628	-0.0118562	0.0118562	0.000140569
0.00902285	0.00305615	0.00739916	0.00739916	5.47476e-05
0.00611425	0.00198888	0.000542127	0.000542127	2.93901e-07
0.00847957	0.00276754	-0.0087886	0.0087886	7.72395e-05
0.0105915	0.00358937	-0.0151556	0.0151556	0.000229692
0.00802267	0.00260359	0.00886366	0.00886366	7.85645e-05
0.010667	0.00358473	0.0148355	0.0148355	0.000220093
0.0092023	0.00297588	-0.00413879	0.00413879	1.71296e-05
0.00812744	0.00304009	-0.00272957	0.00272957	7.45053e-06
0.00739767	0.00243513	0.00204354	0.00204354	4.17607e-06
0.00752027	0.00280968	0.0015889	0.0015889	2.52462e-06
0.00996277	0.00348191	0.0040315	0.0040315	1.6253e-05
0.0108684	0.00346441	-0.0120574	0.0120574	0.00014538
0.00779864	0.00278838	0.00986136	0.00986136	9.72464e-05
0.0161868	0.00891388	0.00309083	0.00309083	9.55324e-06
0.00837398	0.00305808	0.00340518	0.00340518	1.15952e-05
0.00694347	0.00224036	-0.00365809	0.00365809	1.33816e-05
0.00830591	0.00318543	0.00381609	0.00381609	1.45625e-05
0.00660881	0.0025621	0.00762275	0.00762275	5.81063e-05
0.00908216	0.00325553	0.00621371	0.00621371	3.86103e-05
0.00917812	0.00347586	-0.000801578	0.000801578	6.42528e-07
0.0159244	0.00654902	0.0105282	0.0105282	0.000110843
0.00536282	0.00180959	-0.00163352	0.00163352	2.6684e-06
0.00658464	0.0022756	0.00707997	0.00707997	5.0126e-05
0.00813354	0.00313434	-4.46794e-05	4.46794e-05	1.99625e-09
0.0124583	0.00657557	0.00289832	0.00289832	8.40026e-06
0.00953397	0.0032649	-0.00286969	0.00286969	8.23514e-06
0.0115258	0.00449681	0.00898769	0.00898769	8.07785e-05
0.0175462	0.00611618	0.0282234	0.0282234	0.000796561
0.0114026	0.00404886	0.00109896	0.00109896	1.20771e-06
0.008555	0.00305906	0.00198247	0.00198247	3.93019e-06
0.00797132	0.0026031	0.0181423	0.0181423	0.000329142
0.0151117	0.00597784	0.0130159	0.0130159	0.000169415
0.0109533	0.00364682	-0.0113553	0.0113553	0.000128942
0.00688243	0.0023312	-0.00211399	0.00211399	4.46896e-06
0.0123251	0.00437175	-0.00531358	0.00531358	2.82342e-05
0.0115263	0.00420134	-0.0146159	0.0146159	0.000213624
0.0097162	0.00373387	0.0088291	0.0088291	7.7953e-05
0.0128333	0.00464178	-0.00591677	0.00591677	3.50082e-05
0.00779194	0.00240285	-0.0151559	0.0151559	0.0002297
0.0100181	0.00310628	-0.0040721	0.0040721	1.6582e-05
0.0136798	0.00588107	-0.00403091	0.00403091	1.62482e-05
0.00932923	0.00317146	0.0135034	0.0135034	0.000182341
0.0129257	0.00484719	-0.00276126	0.00276126	7.62456e-06
0.0133419	0.00496201	-0.00939478	0.00939478	8.82618e-05
0.012611	0.00407019	0.0039521	0.0039521	1.56191e-05
0.00888811	0.00325581	-0.0210235	0.0210235	0.000441989
0.0120548	0.00553219	-0.00351523	0.00351523	1.23568e-05
0.0112716	0.00375297	-0.0101242	0.0101242	0.0001025
0.0143789	0.00457164	0.0152377	0.0152377	0.000232186
0.00929743	0.00326652	0.00176333	0.00176333	3.10933e-06
0.0107858	0.0041263	0.00725852	0.00725852	5.26861e-05
0.0241262	0.0107992	0.00702207	0.00702207	4.93095e-05
0.0169022	0.00896206	-0.00506296	0.00506296	2.56336e-05
0.0100544	0.00477381	0.0125401	0.0125401	0.000157255
0.0117099	0.00410881	-0.00378929	0.00378929	1.43587e-05
0.00918402	0.00305156	-0.00845892	0.00845892	7.15533e-05
0.0109214	0.00337294	0.00630082	0.00630082	3.97003e-05
0.00983484	0.00367019	-0.0151032	0.0151032	0.000228107
0.008948	0.00303566	-0.00210422	0.00210422	4.42775e-06
0.0103408	0.00363991	-0.000557288	0.000557288	3.1057e-07
0.0139166	0.00522482	-0.00867193	0.00867193	7.52024e-05
0.0142316	0.00634289	0.000823311	0.000823311	6.77841e-07
0.0111078	0.00386162	-0.00729763	0.00729763	5.32554e-05
0.0124037	0.00448361	-0.00565689	0.00565689	3.20004e-05
0.0137973	0.00477543	-5.5769e-05	5.5769e-05	3.11018e-09
0.00808465	0.00275093	0.00107072	0.00107072	1.14643e-06
0.0130319	0.00590254	0.00756577	0.00756577	5.72409e-05
0.00781174	0.00242027	-0.00200294	0.00200294	4.01177e-06
0.00884081	0.00339224	0.00163872	0.00163872	2.68539e-06
0.0114194	0.00376039	-0.00700351	0.00700351	4.90491e-05
0.0124931	0.00444692	-0.00319637	0.00319637	1.02168e-05
0.0160505	0.00644707	0.00476346	0.00476346	2.26906e-05
0.0124038	0.00423139	0.0110151	0.0110151	0.000121332
0.0117073	0.00433978	0.00555539	0.00555539	3.08623e-05
0.00909069	0.00280718	-0.01267	0.01267	0.00016053
0.0164783	0.00653355	0.0113438	0.0113438	0.000128682
0.0109532	0.00387569	-7.09572e-05	7.09572e-05	5.03493e-09
0.0122823	0.0041641	-0.0172383	0.0172383	0.000297157
0.0069788	0.00220224	-0.0013828	0.0013828	1.91215e-06
0.0146753	0.00463227	-0.00678608	0.00678608	4.60509e-05
0.00978817	0.00365208	0.000450764	0.000450764	2.03188e-07
0.0123016	0.00477202	0.003042	0.003042	9.25375e-06
0.0168897	0.00622083	0.0092464	0.0092464	8.54959e-05
0.0112468	0.00451834	-0.00205121	0.00205121	4.20745e-06
0.0161038	0.00589026	0.00249482	0.00249482	6.22412e-06
0.0216887	0.00854671	-0.00824288	0.00824288	6.79451e-05
0.0238746	0.0087407	-0.0219371	0.0219371	0.000481237
0.0106386	0.00331227	0.00504003	0.00504003	2.54019e-05
0.0110994	0.0039215	-0.015548	0.015548	0.000241739
0.0135678	0.00587154	-0.00957141	0.00957141	9.16119e-05
0.0118715	0.00539801	-0.00757982	0.00757982	5.74537e-05
0.0111095	0.00421936	0.00040248	0.00040248	1.6199e-07
0.0140212	0.00443071	-0.00394868	0.00394868	1.55921e-05
0.011604	0.00403383	-0.00860192	0.00860192	7.3993e-05
0.0103003	0.0037585	-0.0119832	0.0119832	0.000143597
0.00667931	0.00246018	0.00638981	0.00638981	4.08297e-05
0.00629845	0.00220355	-0.000248555	0.000248555	6.17794e-08
0.0100431	0.00339252	0.00554515	0.00554515	3.07487e-05
0.0109301	0.00362365	0.00291628	0.00291628	8.50469e-06
0.0140032	0.00509571	-0.00241845	0.00241845	5.84889e-06
0.010815	0.00384049	-0.00265212	0.00265212	7.03374e-06
0.00671687	0.00214093	0.00221967	0.00221967	4.92693e-06
0.0111321	0.00404561	0.006067	0.006067	3.68085e-05
0.0067471	0.00269031	0.00823224	0.00823224	6.77697e-05
0.00791271	0.00261086	-0.00559542	0.00559542	3.13087e-05
0.00858445	0.00356107	0.00150554	0.00150554	2.26665e-06
0.0131985	0.004188	0.00713927	0.00713927	5.09691e-05
0.0105399	0.00435826	-0.00182607	0.00182607	3.33454e-06
0.00969952	0.00372645	0.0088095	0.0088095	7.76072e-05
0.0074596	0.00260427	-0.00550555	0.00550555	3.03111e-05
0.0129547	0.00511791	-0.00611409	0.00611409	3.73821e-05
0.0112711	0.00388342	-0.0138672	0.0138672	0.0001923
0.00966544	0.00443423	-0.00759905	0.00759905	5.77455e-05
0.011694	0.00560323	-0.00234021	0.00234021	5.4766e-06
0.00933178	0.00382272	-0.0073498	0.0073498	5.40196e-05
0.00710873	0.00240898	-0.00600647	0.00600647	3.60777e-05
0.00600021	0.00227549	-0.00291194	0.00291194	8.47939e-06
0.00542999	0.00209642	-0.00170434	0.00170434	2.90477e-06
0.00895812	0.00303606	0.00436586	0.00436586	1.90607e-05
0.0100722	0.00484348	0.00118017	0.00118017	1.39281e-06
0.00655343	0.00255645	-0.00475985	0.00475985	2.26562e-05
0.00904594	0.00339626	0.00216528	0.00216528	4.68844e-06
0.0111862	0.00355502	0.00479669	0.00479669	2.30082e-05
0.00744958	0.00267838	0.0032007	0.0032007	1.02445e-05
0.00808563	0.00285518	-0.0046838	0.0046838	2.1938e-05
0.00713895	0.00271253	0.0129129	0.0129129	0.000166744
0.00980289	0.00355121	-0.015887	0.015887	0.000252397
0.00863905	0.00289673	-0.00590731	0.00590731	3.48963e-05
0.012786	0.00543302	-0.0162367	0.0162367	0.000263631
0.00427852	0.00153917	-0.00243693	0.00243693	5.93862e-06
0.00662452	0.00266996	0.0010805	0.0010805	1.16749e-06
0.00657967	0.00279539	0.000935892	0.000935892	8.75894e-07
0.00721683	0.00226708	0.00346607	0.00346607	1.20137e-05
0.00677529	0.00236344	0.00314985	0.00314985	9.92154e-06
0.00914726	0.00317183	-0.00314529	0.00314529	9.89283e-06
0.0084357	0.00283949	-0.00455894	0.00455894	2.0784e-05
0.00675345	0.00220319	0.00310865	0.00310865	9.66371e-06
0.00935897	0.00293907	-0.00141087	0.00141087	1.99055e-06
0.00834187	0.00245798	0.00222073	0.00222073	4.93164e-06
0.0065287	0.0022515	0.00397997	0.00397997	1.58401e-05
0.0152067	0.00590166	-0.00489456	0.00489456	2.39568e-05
0.00687134	0.00239918	0.00218427	0.00218427	4.77105e-06
0.00834407	0.00295219	-0.00530314	0.00530314	2.81233e-05
0.0126672	0.00431643	0.00582641	0.00582641	3.39471e-05
0.00982462	0.00350042	-0.00218769	0.00218769	4.78598e-06
0.00706557	0.00241369	-0.000981627	0.000981627	9.63591e-07
0.00500021	0.00212497	-0.00264975	0.00264975	7.02119e-06
0.00701834	0.00269693	0.00311703	0.00311703	9.71586e-06
0.00510504	0.00180447	0.00022244	0.00022244	4.94796e-08
0.00563107	0.00204262	-0.00255419	0.00255419	6.52389e-06
0.00625448	0.00270866	-0.000516251	0.000516251	2.66515e-07
0.00694283	0.00233717	-0.00441908	0.00441908	1.95283e-05
0.00749094	0.00268978	0.00335823	0.00335823	1.12777e-05
0.00636453	0.00213149	0.00769676	0.00769676	5.92401e-05
0.00862763	0.00285083	0.00545844	0.00545844	2.97945e-05
0.00779345	0.00360089	0.00981281	0.00981281	9.62912e-05
0.00705189	0.00290082	0.00501483	0.00501483	2.51486e-05
0.00654852	0.00246563	-0.000112967	0.000112967	1.27615e-08
0.0103168	0.00370907	-0.00726418	0.00726418	5.27683e-05
0.0105745	0.0033784	-0.00465043	0.00465043	2.16265e-05
0.00858063	0.00319229	-0.00666891	0.00666891	4.44743e-05
0.0126572	0.00469208	0.00345635	0.00345635	1.19463e-05
0.0120926	0.00487012	0.00788786	0.00788786	6.22183e-05
0.010251	0.00331	-0.00836889	0.00836889	7.00383e-05
0.0145801	0.00478655	0.0189632	0.0189632	0.000359603
0.0128506	0.00482565	-0.0112578	0.0112578	0.000126738
0.012849	0.00519655	-0.00190279	0.00190279	3.6206e-06
0.0111712	0.00376494	-0.00454772	0.00454772	2.06817e-05
0.0102586	0.00344666	0.00011851	0.00011851	1.40445e-08
0.0142534	0.00524514	-0.0191341	0.0191341	0.000366115
0.0108568	0.00369982	-0.000994113	0.000994113	9.8826e-07
0.00673481	0.00201794	0.00362533	0.00362533	1.3143e-05
0.00952032	0.00376824	0.00324913	0.00324913	1.05568e-05
0.00851696	0.00304507	0.00520179	0.00520179	2.70586e-05
0.014682	0.00513747	-0.001641	0.001641	2.69289e-06
0.0106093	0.00393145	0.0019863	0.0019863	3.94538e-06
0.0111428	0.00395144	0.00515518	0.00515518	2.65759e-05
0.006609	0.00249582	8.4166e-05	8.4166e-05	7.08392e-09
0.00979872	0.00390348	0.0120906	0.0120906	0.000146184
0.0131949	0.00513753	0.00892722	0.00892722	7.96952e-05
0.00944839	0.0038025	0.00461279	0.00461279	2.12778e-05
0.0107669	0.00394349	0.0138513	0.0138513	0.000191857
0.0165574	0.00610117	-0.0260891	0.0260891	0.000680644
0.0144217	0.00463233	-0.0173676	0.0173676	0.000301632
0.0111797	0.0034562	-0.00910279	0.00910279	8.28608e-05
0.00820476	0.00269184	-0.00667538	0.00667538	4.45607e-05
0.0160103	0.00594225	-0.0150999	0.0150999	0.000228008
0.0106248	0.00418739	0.00654106	0.00654106	4.27855e-05
0.00726942	0.00251827	0.00602055	0.00602055	3.62471e-05
0.0100773	0.00380424	-0.00665138	0.00665138	4.42409e-05
0.00913647	0.0038346	0.0101867	0.0101867	0.000103769
0.0263557	0.0125147	-0.000710561	0.000710561	5.04897e-07
0.0175107	0.0063038	0.00124019	0.00124019	1.53808e-06
0.0199405	0.00743977	0.0140439	0.0140439	0.000197231
0.00557323	0.00209334	0.00974887	0.00974887	9.50404e-05
0.00786057	0.00295737	0.00166295	0.00166295	2.76539e-06
0.0106234	0.00389509	0.00195503	0.00195503	3.82214e-06
0.00922025	0.00414368	0.00213468	0.00213468	4.55686e-06
0.010351	0.00367669	0.00728344	0.00728344	5.30485e-05
0.00818279	0.00290561	0.000184079	0.000184079	3.3885e-08
0.00778844	0.00328001	-0.00204982	0.00204982	4.20175e-06
0.00811731	0.00281504	-0.00258332	0.00258332	6.67353e-06
0.00937777	0.00439633	-0.00278597	0.00278597	7.76165e-06
0.00900277	0.00350474	0.00197579	0.00197579	3.90373e-06
0.00845864	0.00293527	-0.00379393	0.00379393	1.43939e-05
0.00891119	0.00471451	-0.00850092	0.00850092	7.22656e-05
0.0123322	0.0063678	0.00736594	0.00736594	5.4257e-05
0.0118665	0.00516994	0.00299935	0.00299935	8.99611e-06
0.00964695	0.0048476	0.00107934	0.00107934	1.16497e-06
0.0143111	0.00582644	0.00383581	0.00383581	1.47134e-05
0.00960209	0.00322416	0.00778631	0.00778631	6.06266e-05
0.00815172	0.00337695	0.000793917	0.000793917	6.30304e-07
0.00753933	0.00296729	-0.0043103	0.0043103	1.85787e-05
0.00702949	0.00305063	-0.00181502	0.00181502	3.2943e-06
0.0128896	0.00530566	0.00399399	0.00399399	1.5952e-05
0.00860765	0.00295138	-0.00184994	0.00184994	3.42229e-06
0.00973299	0.00349907	0.00492752	0.00492752	2.42804e-05
0.0118631	0.00433955	0.00589434	0.00589434	3.47433e-05
0.018028	0.00689652	-0.0124675	0.0124675	0.000155439
0.0142955	0.00461508	0.0208869	0.0208869	0.000436263
0.00937062	0.00333403	-0.00192437	0.00192437	3.7032e-06
0.00942672	0.00351772	-0.00406803	0.00406803	1.65488e-05
0.0065399	0.00289464	0.00891974	0.00891974	7.95617e-05
0.0178727	0.00640287	-0.00325564	0.00325564	1.05992e-05
0.00870044	0.00300031	0.0104214	0.0104214	0.000108605
0.00993677	0.00405932	-0.00424705	0.00424705	1.80374e-05
0.00662237	0.00242178	-0.00570056	0.00570056	3.24963e-05
0.00943489	0.00382462	-0.0104623	0.0104623	0.00010946
0.00595911	0.0021849	0.00158816	0.00158816	2.52226e-06
0.0076911	0.00269746	0.00462531	0.00462531	2.13935e-05
0.00869101	0.00280277	-0.00727381	0.00727381	5.29083e-05
0.0174223	0.00575291	-0.000893251	0.000893251	7.97897e-07
0.00796905	0.00409869	0.00383764	0.00383764	1.47275e-05
0.00969126	0.00338849	-0.00103583	0.00103583	1.07294e-06
0.0197196	0.00795148	-0.00234445	0.00234445	5.49646e-06
0.011287	0.00477996	0.00268631	0.00268631	7.21625e-06
0.00877556	0.00302742	0.00531405	0.00531405	2.82391e-05
0.0168108	0.00791308	0.0104318	0.0104318	0.000108823
0.0136275	0.00505865	-0.00276789	0.00276789	7.66124e-06
0.0110965	0.00379306	-0.00212649	0.00212649	4.52194e-06
0.0133291	0.00446776	-0.000279477	0.000279477	7.81076e-08
0.022712	0.00730322	-0.00170562	0.00170562	2.90915e-06
0.0143493	0.00664605	-0.0168026	0.0168026	0.000282326
0.00700754	0.00232229	2.92609e-05	2.92609e-05	8.562e-10
0.00808427	0.00267533	-0.00158671	0.00158671	2.51765e-06
0.00897828	0.00357693	0.00124865	0.00124865	1.55913e-06
0.010815	0.00369829	0.00355746	0.00355746	1.26555e-05
0.00786607	0.00297689	-0.00322959	0.00322959	1.04303e-05
0.00795204	0.00278012	0.0035549	0.0035549	1.26373e-05
0.0193462	0.00654781	0.00242105	0.00242105	5.8615e-06
0.0112644	0.00388367	-0.0126748	0.0126748	0.00016065
0.00940417	0.0037835	0.00760264	0.00760264	5.78002e-05
0.0080656	0.00245726	0.00798434	0.00798434	6.37497e-05
0.0109289	0.00371152	0.0102806	0.0102806	0.000105691
0.0126804	0.00417653	-0.00147394	0.00147394	2.17249e-06
0.0133891	0.006542	0.0148199	0.0148199	0.00021963
0.0137906	0.00423555	-0.01545	0.01545	0.000238703
0.0132152	0.0048853	-0.0115951	0.0115951	0.000134447
0.020715	0.00803516	0.0215593	0.0215593	0.000464802
0.0205707	0.0128519	-0.0146264	0.0146264	0.00021393
0.0145299	0.00694689	-0.0202216	0.0202216	0.000408914
0.00854098	0.00350064	-0.0160535	0.0160535	0.000257715
0.0150427	0.00570451	-0.00998686	0.00998686	9.97374e-05
0.00645376	0.00210213	-0.00508749	0.00508749	2.58825e-05
0.00753674	0.0026363	-0.0066001	0.0066001	4.35613e-05
0.00649091	0.00216628	-0.0066326	0.0066326	4.39913e-05
0.00603939	0.00217095	0.000313873	0.000313873	9.8516e-08
0.0116065	0.00498412	0.0025051	0.0025051	6.27554e-06
0.006572	0.00228095	-0.00684061	0.00684061	4.6794e-05
0.0118569	0.00443568	0.00818997	0.00818997	6.70757e-05
0.0143574	0.00531414	0.0098048	0.0098048	9.61341e-05
0.00667965	0.00254908	0.00308734	0.00308734	9.5317e-06
0.00947771	0.00327453	0.00940611	0.00940611	8.84749e-05
0.00531718	0.00177357	0.000910293	0.000910293	8.28633e-07
0.00432619	0.00148772	-0.00131117	0.00131117	1.71916e-06
0.00898829	0.0038732	-0.000437457	0.000437457	1.91369e-07
0.0178825	0.00814205	-0.00369402	0.00369402	1.36458e-05
0.00650755	0.00213708	-0.0024196	0.0024196	5.85448e-06
0.00580196	0.00215483	0.000656145	0.000656145	4.30526e-07
0.00749064	0.00253258	0.00154281	0.00154281	2.38027e-06
0.009401	0.00304324	0.00532442	0.00532442	2.83495e-05
0.00830457	0.00413384	-0.00126096	0.00126096	1.59001e-06
0.0140572	0.00568984	0.0153034	0.0153034	0.000234195
0.014786	0.0062236	0.0125	0.0125	0.00015625
0.0153616	0.00494375	0.0150826	0.0150826	0.000227485
0.00813935	0.00320863	0.00363208	0.00363208	1.3192e-05
0.00858262	0.00310875	-0.0019278	0.0019278	3.7164e-06
0.00750872	0.00293318	-0.000767183	0.000767183	5.8857e-07
0.00829897	0.00291448	-0.00244602	0.00244602	5.983e-06
0.00859598	0.00360552	-0.00186992	0.00186992	3.49661e-06
0.0116261	0.00480266	-0.00448719	0.00448719	2.01349e-05
0.00764204	0.00288216	0.000390503	0.000390503	1.52493e-07
0.00918998	0.00352439	0.00803249	0.00803249	6.45208e-05
0.0107127	0.0040444	0.00550959	0.00550959	3.03555e-05
0.0169848	0.00785373	-0.00512102	0.00512102	2.62249e-05
0.0126744	0.00648198	-0.00265468	0.00265468	7.04731e-06
0.00741011	0.00258521	0.00652993	0.00652993	4.264e-05
0.00856494	0.00290735	0.000511169	0.000511169	2.61294e-07
0.0117133	0.00466398	-0.00582565	0.00582565	3.39382e-05
0.00847259	0.00265686	0.0019829	0.0019829	3.9319e-06
0.0117503	0.00477594	-0.00264306	0.00264306	6.98577e-06
0.0103215	0.00347469	0.00591025	0.00591025	3.49311e-05
0.0118288	0.00511769	0.0023772	0.0023772	5.65106e-06
0.00956969	0.00352995	-0.00228041	0.00228041	5.20027e-06
0.0107524	0.00447751	0.00211145	0.00211145	4.45823e-06
0.0163479	0.00565297	0.0141786	0.0141786	0.000201034
0.0152428	0.00660608	0.0027992	0.0027992	7.83551e-06
0.0186966	0.00951863	-0.00399936	0.00399936	1.59949e-05
0.0107983	0.0046657	-0.00497386	0.00497386	2.47393e-05
0.00639636	0.00212153	0.000885947	0.000885947	7.84901e-07
0.0135717	0.00703475	0.00254555	0.00254555	6.47982e-06
0.00902468	0.00311455	0.00213054	0.00213054	4.53922e-06
0.00758016	0.00256835	0.00410554	0.00410554	1.68554e-05
0.00911918	0.00341238	-0.00246597	0.00246597	6.08103e-06
0.0084817	0.00279473	0.00219954	0.00219954	4.838e-06
0.012481	0.00561397	-0.00160952	0.00160952	2.59055e-06
0.00842079	0.00306974	0.00200071	0.00200071	4.00283e-06
0.013578	0.00568086	-0.00821623	0.00821623	6.75065e-05
0.0106304	0.00405853	-0.00378066	0.00378066	1.42934e-05
0.0162591	0.00616414	-0.00153471	0.00153471	2.35533e-06
0.0134081	0.00430863	-0.00396917	0.00396917	1.57543e-05
0.00912803	0.00315245	0.000282257	0.000282257	7.96691e-08
0.0159547	0.00684198	-0.00352231	0.00352231	1.24066e-05
0.0162318	0.00554445	-0.0143533	0.0143533	0.000206018
0.0140454	0.00495553	0.00150774	0.00150774	2.27327e-06
0.030039	0.0164235	-0.0067663	0.0067663	4.57828e-05
0.00766873	0.00249285	0.00535389	0.00535389	2.86641e-05
0.00680769	0.00242534	0.00703527	0.00703527	4.94951e-05
0.0070527	0.0026704	0.00116805	0.00116805	1.36435e-06
0.00784473	0.00299841	0.00623056	0.00623056	3.88199e-05
0.00507926	0.00188499	-0.00842397	0.00842397	7.09633e-05
0.0080697	0.00388121	-0.00404137	0.00404137	1.63326e-05
0.00614114	0.00206087	-0.00286689	0.00286689	8.21903e-06
0.00804838	0.00286038	-0.00154569	0.00154569	2.38915e-06
0.00876283	0.00432468	-0.000153813	0.000153813	2.36583e-08
0.00682957	0.00243231	0.00189695	0.00189695	3.59843e-06
0.00846659	0.00339058	-0.000308114	0.000308114	9.49341e-08
0.0114291	0.00418663	-0.000994877	0.000994877	9.89781e-07
0.00945702	0.0031083	0.000148429	0.000148429	2.20312e-08
0.0184024	0.0104577	0.00327798	0.00327798	1.07452e-05
0.0128836	0.0055628	0.0056408	0.0056408	3.18186e-05
0.00894321	0.00350097	-0.00049709	0.00049709	2.47098e-07
0.00966033	0.00323926	0.00300819	0.00300819	9.04921e-06
0.00967879	0.00333597	-0.00598773	0.00598773	3.58529e-05
0.0112621	0.00401963	0.00777026	0.00777026	6.03769e-05
0.014396	0.00544421	-0.00993936	0.00993936	9.87908e-05
0.0128567	0.0041333	0.00758468	0.00758468	5.75274e-05
0.012145	0.00547425	-0.0019484	0.0019484	3.79624e-06
0.0102256	0.00412122	0.00631928	0.00631928	3.99333e-05
0.00818959	0.00274965	0.00787459	0.00787459	6.20092e-05
0.01427	0.0060627	0.00318243	0.00318243	1.01279e-05
0.00675576	0.00257367	0.000677572	0.000677572	4.59104e-07
0.00660825	0.0024711	0.000570615	0.000570615	3.25602e-07
0.00671197	0.00251908	0.000768944	0.000768944	5.91274e-07
0.00963384	0.00449221	0.00185228	0.00185228	3.43095e-06
0.00956136	0.00342405	-0.00126723	0.00126723	1.60588e-06
0.0087686	0.00291342	0.00373831	0.00373831	1.39749e-05
0.0145944	0.00541433	0.0156213	0.0156213	0.000244024
0.0106667	0.00452607	7.11332e-05	7.11332e-05	5.05993e-09
0.00665463	0.0022429	0.00631278	0.00631278	3.98512e-05
0.00777753	0.00304043	0.00595726	0.00595726	3.54889e-05
0.0115553	0.00520124	0.00607963	0.00607963	3.69619e-05
0.0136253	0.00518044	0.00108788	0.00108788	1.18348e-06
0.0122615	0.00490719	0.0053562	0.0053562	2.86889e-05
0.0135605	0.00534043	-0.0107647	0.0107647	0.00011588
0.00768225	0.00364478	-0.00122469	0.00122469	1.49986e-06
0.0114527	0.00434371	-0.00532584	0.00532584	2.83646e-05
0.00651455	0.00224244	-0.00611709	0.00611709	3.74188e-05
0.00602426	0.00220739	0.00748739	0.00748739	5.6061e-05
0.00773225	0.00273355	0.00874616	0.00874616	7.64952e-05
0.0100974	0.00342833	0.000115429	0.000115429	1.33238e-08
0.00692485	0.00249496	-0.00354029	0.00354029	1.25336e-05
0.0057963	0.00201932	-0.00704424	0.00704424	4.96214e-05
0.00683449	0.00261153	-0.00584264	0.00584264	3.41365e-05
0.00684039	0.00224572	0.00448281	0.00448281	2.00956e-05
0.00506541	0.00192548	-0.00349627	0.00349627	1.22239e-05
0.00435249	0.00154747	0.00473603	0.00473603	2.243e-05
0.00465764	0.0015129	-0.00372727	0.00372727	1.38925e-05
0.00552949	0.00212792	-0.0108658	0.0108658	0.000118065
0.00832585	0.00299563	-0.00315799	0.00315799	9.97288e-06
0.00822871	0.003086	0.00313738	0.00313738	9.84315e-06
0.00551267	0.00206445	-0.00481343	0.00481343	2.31691e-05
0.00973781	0.00416961	0.0128807	0.0128807	0.000165912
0.0105926	0.0048279	-0.00973212	0.00973212	9.47141e-05
0.00779792	0.00263335	7.42529e-05	7.42529e-05	5.51349e-09
0.00740156	0.00251262	-0.00465049	0.00465049	2.16271e-05
0.00368767	0.00128048	0.000210397	0.000210397	4.42667e-08
0.0047042	0.00188108	0.00426777	0.00426777	1.82139e-05
0.00808738	0.00275931	0.0142915	0.0142915	0.000204246
0.0101727	0.00355117	-0.00557375	0.00557375	3.10667e-05
0.00968583	0.00354859	-0.00541373	0.00541373	2.93084e-05
0.00969576	0.0034884	0.00914587	0.00914587	8.36469e-05
0.00706458	0.00241513	0.00318399	0.00318399	1.01378e-05
0.0129762	0.00426176	-0.01487	0.01487	0.000221117
0.0117856	0.00438542	-0.00358084	0.00358084	1.28224e-05
0.0107446	0.00375847	-0.0026572	0.0026572	7.06073e-06
0.00453517	0.00159678	0.00381292	0.00381292	1.45384e-05
0.00746219	0.00230892	-0.00613087	0.00613087	3.75876e-05
0.0065688	0.00238901	-0.00342469	0.00342469	1.17285e-05
0.00762208	0.00262997	0.00226126	0.00226126	5.11328e-06
0.00861731	0.00277998	-0.00114535	0.00114535	1.31182e-06
0.0100713	0.00345055	0.00296633	0.00296633	8.7991e-06
0.0096781	0.00359171	-0.00185382	0.00185382	3.43664e-06
0.00892158	0.00305113	-0.0031414	0.0031414	9.86841e-06
0.0154974	0.00510216	0.0199668	0.0199668	0.000398674
0.0109588	0.00548829	0.00774482	0.00774482	5.99823e-05
0.00555299	0.00188519	0.000763858	0.000763858	5.83479e-07
0.00445053	0.00158685	0.00332948	0.00332948	1.10854e-05
0.00695826	0.00239854	-0.00292894	0.00292894	8.57871e-06
0.00731095	0.00241412	-0.00657275	0.00657275	4.32011e-05
0.00692953	0.00260343	0.00427511	0.00427511	1.82766e-05
0.00526902	0.00209008	0.000138985	0.000138985	1.93167e-08
0.00957129	0.00341331	0.00533092	0.00533092	2.84187e-05
0.00539147	0.00206199	0.00224062	0.00224062	5.02037e-06
0.0102554	0.00332244	-0.00885038	0.00885038	7.83292e-05
0.00778006	0.00283067	-0.000926397	0.000926397	8.58211e-07
0.00810072	0.00263789	-0.00812086	0.00812086	6.59483e-05
0.00721289	0.00236034	0.00654343	0.00654343	4.28164e-05
0.00628394	0.0023631	-0.0084538	0.0084538	7.14667e-05
0.0078274	0.00263903	-0.00510632	0.00510632	2.60745e-05
0.00585084	0.00207214	-0.00493578	0.00493578	2.43619e-05
0.00894698	0.00291274	-0.00610625	0.00610625	3.72863e-05
0.0108573	0.00383206	0.0107357	0.0107357	0.000115256
0.00788682	0.00270638	0.00227289	0.00227289	5.16604e-06
0.0121084	0.00378373	-0.0101282	0.0101282	0.00010258
0.0150876	0.0080849	0.00226439	0.00226439	5.12747e-06
0.00969864	0.00334946	0.00872005	0.00872005	7.60392e-05
0.00953124	0.00342497	-0.00772607	0.00772607	5.96922e-05
0.0146147	0.00646913	0.0111767	0.0111767	0.000124918
0.0132542	0.00474527	-0.00929945	0.00929945	8.64798e-05
0.0121049	0.00455372	-0.00557414	0.00557414	3.1071e-05
0.0142453	0.00660392	0.00778306	0.00778306	6.0576e-05
0.0056258	0.00217392	-0.00738705	0.00738705	5.45686e-05
0.0107533	0.0039189	0.000718911	0.000718911	5.16833e-07
0.00593584	0.00213718	0.00446315	0.00446315	1.99198e-05
0.0103613	0.00457265	0.0019281	0.0019281	3.71758e-06
0.0110048	0.00411436	0.0102019	0.0102019	0.000104079
0.0104935	0.00464289	-1.9133e-05	1.9133e-05	3.66071e-10
0.00707357	0.00244938	-0.00347392	0.00347392	1.20681e-05
0.009815	0.00434518	0.00591296	0.00591296	3.49631e-05
0.0114168	0.00398779	-4.02748e-05	4.02748e-05	1.62206e-09
0.00917813	0.00296625	0.00698336	0.00698336	4.87674e-05
0.00990752	0.00363508	0.00024726	0.00024726	6.11374e-08
0.0105262	0.00351117	0.0202704	0.0202704	0.000410891
0.0139049	0.00585007	-0.00854886	0.00854886	7.3083e-05
0.0116975	0.00472651	-0.0149993	0.0149993	0.00022498
0.010038	0.00328457	-0.00915974	0.00915974	8.39008e-05
0.0173609	0.00650517	0.00123159	0.00123159	1.5168e-06
0.00948608	0.00343252	0.00116037	0.00116037	1.34646e-06
0.0116102	0.00477738	-0.0037651	0.0037651	1.4176e-05
0.0078895	0.00314567	-0.000698446	0.000698446	4.87827e-07
0.00618917	0.00245184	0.00420831	0.00420831	1.77099e-05
0.0140013	0.00520274	-0.00424563	0.00424563	1.80254e-05
0.00916841	0.00341953	0.00368828	0.00368828	1.36034e-05
0.0172062	0.00682363	0.0176215	0.0176215	0.000310519
0.0140474	0.00772715	0.00524031	0.00524031	2.74608e-05
0.0312884	0.0137558	0.0167592	0.0167592	0.00028087
0.0151647	0.00530875	-0.00164619	0.00164619	2.70993e-06
0.0142772	0.00603146	-0.00256976	0.00256976	6.60366e-06
0.0174903	0.00684612	0.00174192	0.00174192	3.03428e-06
0.0118233	0.00534803	0.00972879	0.00972879	9.46493e-05
0.0117996	0.00424495	0.0248358	0.0248358	0.000616817
0.00652574	0.00312942	-0.00615291	0.00615291	3.78583e-05
0.0129931	0.00661035	-0.00554925	0.00554925	3.07942e-05
0.0140715	0.00549729	0.00140855	0.00140855	1.98401e-06
0.00598968	0.00186935	-0.00716557	0.00716557	5.13454e-05
0.00540466	0.00267075	-0.00335988	0.00335988	1.12888e-05
0.0114143	0.0063936	0.00254091	0.00254091	6.45621e-06
0.0144225	0.00776086	0.000590274	0.000590274	3.48423e-07
0.00937113	0.00429719	-0.00335708	0.00335708	1.127e-05
0.0102287	0.00457911	-0.00371468	0.00371468	1.37988e-05
0.00829237	0.00272248	0.00385148	0.00385148	1.48339e-05
0.0104174	0.00470582	0.0047312	0.0047312	2.23842e-05
0.0144066	0.00556947	-0.00232287	0.00232287	5.39571e-06
0.0129806	0.00481325	-0.00795751	0.00795751	6.33219e-05
0.00799015	0.00281785	0.00547728	0.00547728	3.00006e-05
0.0105291	0.00349984	0.0189028	0.0189028	0.000357315
0.00815522	0.00276073	0.00773505	0.00773505	5.98309e-05
0.0177819	0.00684041	0.0276082	0.0276082	0.000762215
0.0134139	0.00469365	0.00689633	0.00689633	4.75594e-05
0.0114144	0.00440288	0.0043641	0.0043641	1.90454e-05
0.0112838	0.00453781	0.0103883	0.0103883	0.000107916
0.0061578	0.00232475	-0.00350311	0.00350311	1.22718e-05
0.00921162	0.00333476	0.00095002	0.00095002	9.02539e-07
0.00536544	0.00183839	0.00381458	0.00381458	1.4551e-05
0.00939706	0.00323181	0.0020132	0.0020132	4.05297e-06
0.00842513	0.00372611	0.00699158	0.00699158	4.88823e-05
0.00661614	0.00231959	-0.00172251	0.00172251	2.96703e-06
0.00826087	0.00262664	-0.00836299	0.00836299	6.99396e-05
0.00811495	0.00392569	-0.00153688	0.00153688	2.36199e-06
0.00703478	0.00284214	-0.00312233	0.00312233	9.74897e-06
0.00962008	0.00426032	0.00230233	0.00230233	5.30071e-06
0.0084157	0.00305239	-6.69487e-05	6.69487e-05	4.48213e-09
0.0177358	0.00910231	-0.00098167	0.00098167	9.63675e-07
0.0116185	0.0049016	-0.00552918	0.00552918	3.05718e-05
0.00944245	0.00355712	-0.0101602	0.0101602	0.00010323
0.00564087	0.00221121	0.000108325	0.000108325	1.17343e-08
0.0110296	0.00367726	0.0129435	0.0129435	0.000167534
0.0101879	0.00393468	0.00626984	0.00626984	3.93109e-05
0.00687307	0.00303883	-7.57692e-05	7.57692e-05	5.74097e-09
0.0090858	0.00379948	-0.00324104	0.00324104	1.05044e-05
0.0112771	0.00454014	-0.00736395	0.00736395	5.42278e-05
0.0119477	0.0059112	-0.00377477	0.00377477	1.42489e-05
0.0139728	0.00644042	0.00492343	0.00492343	2.42401e-05
0.0143658	0.00724108	0.00486333	0.00486333	2.3652e-05
0.00785938	0.00270794	0.00259244	0.00259244	6.72073e-06
0.00641958	0.0023806	0.000283088	0.000283088	8.01387e-08
0.00980754	0.00391868	0.00477249	0.00477249	2.27767e-05
0.00419268	0.00146623	0.00192093	0.00192093	3.68997e-06
0.015069	0.0088069	-0.00165062	0.00165062	2.72455e-06
0.012312	0.00827819	0.00208281	0.00208281	4.33809e-06
0.0168934	0.010724	0.0075985	0.0075985	5.77372e-05
0.0211642	0.00936364	-0.000679346	0.000679346	4.61511e-07
0.0210507	0.00876601	-0.00736556	0.00736556	5.42515e-05
0.00901743	0.00348498	-0.00557019	0.00557019	3.10271e-05
0.0220624	0.00666036	0.0277021	0.0277021	0.000767408
0.00974312	0.00397804	0.00677493	0.00677493	4.58997e-05
0.0171414	0.00796169	-0.00158435	0.00158435	2.51016e-06
0.0107417	0.00555965	-0.0014036	0.0014036	1.97011e-06
0.0214863	0.00933996	-0.0278668	0.0278668	0.000776561
0.0133531	0.00541518	0.00583675	0.00583675	3.40676e-05
0.0168948	0.00599111	0.00203335	0.00203335	4.13452e-06
0.00885462	0.00311312	-0.000657673	0.000657673	4.32534e-07
0.0106577	0.00459506	0.00365785	0.00365785	1.33798e-05
0.00743205	0.00280039	-0.00903806	0.00903806	8.16866e-05
0.0150824	0.00776131	0.00457792	0.00457792	2.09574e-05
0.0148795	0.00827717	-0.00549502	0.00549502	3.01952e-05
0.00785057	0.00273401	0.00182269	0.00182269	3.32218e-06
0.0202599	0.0114002	0.00460611	0.00460611	2.12162e-05
0.0118568	0.00559674	-0.00842825	0.00842825	7.10354e-05
0.0104328	0.00453092	0.00501481	0.00501481	2.51483e-05
0.00923102	0.00353118	0.000540314	0.000540314	2.9194e-07
0.0142845	0.00667012	-0.00612575	0.00612575	3.75248e-05
0.0169971	0.0079362	-0.0125742	0.0125742	0.000158112
0.00703553	0.00234742	-0.00551779	0.00551779	3.0446e-05
0.00885141	0.00297888	-0.00389928	0.00389928	1.52044e-05
0.00906311	0.00421843	-0.00416987	0.00416987	1.73879e-05
0.0118256	0.00451221	0.00333093	0.00333093	1.10951e-05
0.00653671	0.00273431	-0.00182718	0.00182718	3.3386e-06
0.00697957	0.00229432	0.0117242	0.0117242	0.000137457
0.00682709	0.00247674	0.00232416	0.00232416	5.40173e-06
0.00411739	0.00146197	0.00351246	0.00351246	1.23374e-05
0.00379744	0.00172845	-0.00247451	0.00247451	6.1232e-06
0.00739251	0.00273939	0.00600121	0.00600121	3.60145e-05
0.00560101	0.00211525	0.00498838	0.00498838	2.48839e-05
0.00990983	0.00361514	-0.0072358	0.0072358	5.23568e-05
0.00741743	0.00251041	-0.00252463	0.00252463	6.37378e-06
0.0079374	0.00257268	0.00823802	0.00823802	6.7865e-05
0.0130237	0.0042516	-0.00173075	0.00173075	2.9955e-06
0.0105211	0.00418128	0.00662302	0.00662302	4.38644e-05
0.010372	0.00371304	-0.000356581	0.000356581	1.2715e-07
0.0104342	0.00343094	-0.0107183	0.0107183	0.000114881
0.018538	0.00971139	0.00264838	0.00264838	7.01394e-06
0.00711783	0.00240911	-0.000275977	0.000275977	7.61632e-08
0.0138462	0.00486644	0.00241414	0.00241414	5.82809e-06
0.0147417	0.00633989	0.0115831	0.0115831	0.000134167
0.0162285	0.0067729	0.019024	0.019024	0.000361914
0.0115705	0.00436664	0.0176203	0.0176203	0.000310477
0.0129726	0.00448844	0.00425535	0.00425535	1.8108e-05
0.009032	0.00302498	-0.00994759	0.00994759	9.89546e-05
0.0148128	0.00499215	-0.0041797	0.0041797	1.74699e-05
0.00944409	0.00347252	0.00898944	0.00898944	8.081e-05
0.0101418	0.0048093	-0.00255958	0.00255958	6.55144e-06
0.00736326	0.00239927	-0.00792938	0.00792938	6.2875e-05
0.010856	0.00364545	0.00391044	0.00391044	1.52916e-05
0.0106321	0.00424476	0.00394847	0.00394847	1.55904e-05
0.00902586	0.00389578	-0.00329606	0.00329606	1.0864e-05
0.0139295	0.00526524	0.000709696	0.000709696	5.03668e-07
0.00973878	0.00308208	0.00412189	0.00412189	1.699e-05
0.0122948	0.00473564	0.000930666	0.000930666	8.6614e-07
0.0165209	0.0064891	0.00480081	0.00480081	2.30478e-05
0.00981978	0.00440944	-0.00205942	0.00205942	4.2412e-06
0.0221267	0.0100395	0.00762325	0.00762325	5.81139e-05
0.015932	0.00711833	-0.00139367	0.00139367	1.94231e-06
0.0147332	0.00566208	-0.00910764	0.00910764	8.29491e-05
0.0224077	0.00762266	-0.0173782	0.0173782	0.000302001
0.0139409	0.00488252	-0.0146532	0.0146532	0.000214717
0.00752912	0.00276033	0.00176324	0.00176324	3.10902e-06
0.0087043	0.00308859	0.0169987	0.0169987	0.000288956
0.0129591	0.00555539	-0.0135891	0.0135891	0.000184663
0.00629064	0.00222576	-0.00184693	0.00184693	3.41116e-06
0.00682196	0.00249272	-0.0166058	0.0166058	0.000275754
0.00811164	0.00271295	-0.00581479	0.00581479	3.38118e-05
0.00675113	0.00255022	-0.00516884	0.00516884	2.67169e-05
0.00647652	0.00227952	6.20213e-05	6.20213e-05	3.84665e-09
0.00777231	0.00258362	-0.00548748	0.00548748	3.01125e-05
0.00902782	0.00297864	-0.00193601	0.00193601	3.74812e-06
0.00777342	0.00249203	-0.00626945	0.00626945	3.9306e-05
0.010267	0.00364634	0.0029663	0.0029663	8.79892e-06
0.00417028	0.00164339	-0.00216607	0.00216607	4.69186e-06
0.0082242	0.00374081	0.00302176	0.00302176	9.13101e-06
0.00984629	0.00354462	0.00940273	0.00940273	8.84113e-05
0.0123897	0.00651372	0.017134	0.017134	0.000293575
0.0147973	0.0054135	-0.00494755	0.00494755	2.44783e-05
0.00753239	0.0024747	0.0139241	0.0139241	0.00019388
0.0115863	0.00388114	0.000805648	0.000805648	6.49069e-07
0.00690272	0.00262588	-0.00206145	0.00206145	4.24957e-06
0.00789311	0.00353644	0.00401629	0.00401629	1.61305e-05
0.00639469	0.00227614	0.011491	0.011491	0.000132042
0.00703326	0.00246481	-0.00943003	0.00943003	8.89255e-05
0.00745868	0.00243192	-0.00820733	0.00820733	6.73602e-05
0.0132416	0.00444223	-0.0130573	0.0130573	0.000170494
0.0136532	0.00432684	0.0079997	0.0079997	6.39953e-05
0.00923723	0.00343377	0.000354557	0.000354557	1.2571e-07
0.00735965	0.00261804	-0.00176531	0.00176531	3.11632e-06
0.0105656	0.00374297	0.00944474	0.00944474	8.9203e-05
0.00811152	0.00292603	0.00922884	0.00922884	8.51715e-05
0.0114481	0.00378235	-0.0101316	0.0101316	0.00010265
0.00985114	0.00474743	-0.00204317	0.00204317	4.17453e-06
0.00844561	0.00368499	-0.00768916	0.00768916	5.91231e-05
0.0117073	0.00404725	0.0135738	0.0135738	0.000184249
0.00932335	0.00375159	0.00250078	0.00250078	6.25391e-06
0.00710389	0.00242952	-0.002797	0.002797	7.82319e-06
0.0143034	0.00583953	0.0179989	0.0179989	0.000323959
0.0250061	0.00936564	-0.0183363	0.0183363	0.00033622
0.0100792	0.00388973	0.000417358	0.000417358	1.74187e-07
0.00623866	0.00228741	-0.00104231	0.00104231	1.0864e-06
0.0183713	0.00642317	-0.016242	0.016242	0.000263802
0.00838126	0.00307759	-0.0138814	0.0138814	0.000192694
0.012289	0.00473142	-0.0145872	0.0145872	0.000212787
0.00659377	0.00241519	0.00212736	0.00212736	4.52566e-06
0.0112215	0.00471338	0.00315683	0.00315683	9.96557e-06
0.0138296	0.00637852	-0.00778564	0.00778564	6.06162e-05
0.0173112	0.0123435	0.00346013	0.00346013	1.19725e-05
0.0102187	0.00419082	0.0104099	0.0104099	0.000108367
0.0133029	0.0051046	0.000392622	0.000392622	1.54152e-07
0.011395	0.00416434	0.000343928	0.000343928	1.18286e-07
0.00613497	0.00208612	0.00301952	0.00301952	9.1175e-06
0.00542252	0.00180077	-0.000287389	0.000287389	8.25926e-08
0.00648989	0.00259064	0.00430159	0.00430159	1.85037e-05
0.00499221	0.00194057	-0.00447178	0.00447178	1.99968e-05
0.00544857	0.00181152	-0.000336175	0.000336175	1.13014e-07
0.00903163	0.00393158	-0.0012474	0.0012474	1.556e-06
0.00906873	0.00353736	0.000991249	0.000991249	9.82574e-07
0.00923634	0.00362618	-0.00545808	0.00545808	2.97906e-05
0.00697193	0.00256355	0.00469088	0.00469088	2.20044e-05
0.00831819	0.00264549	-0.0111415	0.0111415	0.000124133
0.00571338	0.00229601	-0.0120189	0.0120189	0.000144453
0.00854205	0.00380853	-0.00266122	0.00266122	7.0821e-06
0.00676331	0.00234305	0.0021876	0.0021876	4.78558e-06
0.00729975	0.00301248	0.00639589	0.00639589	4.09074e-05
0.00880481	0.00365491	0.00319349	0.00319349	1.01984e-05
0.00886677	0.00357938	0.0147291	0.0147291	0.000216946
0.0106656	0.00398259	0.00490815	0.00490815	2.40899e-05
0.0172037	0.00640814	0.00235598	0.00235598	5.55064e-06
0.0106238	0.00382927	0.00464995	0.00464995	2.16221e-05
0.0120598	0.00412459	-0.00302694	0.00302694	9.16238e-06
0.0138124	0.00510641	-0.0179018	0.0179018	0.000320476
0.0133778	0.00510384	-0.000269603	0.000269603	7.26858e-08
0.0130677	0.00525024	0.0141645	0.0141645	0.000200634
0.00982578	0.00361466	-0.00577876	0.00577876	3.33941e-05
0.0147108	0.00621887	0.00740693	0.00740693	5.48626e-05
0.00787025	0.00250504	0.00429522	0.00429522	1.84489e-05
0.012266	0.00418971	0.000754758	0.000754758	5.69659e-07
0.007222	0.00235263	0.0052679	0.0052679	2.77508e-05
0.0136169	0.00444806	0.00473249	0.00473249	2.23965e-05
0.0169318	0.00945709	0.00268947	0.00268947	7.23323e-06
0.0152572	0.00714435	0.00351844	0.00351844	1.23794e-05
0.0101803	0.00364755	0.00309969	0.00309969	9.60806e-06
0.0167776	0.00701144	-0.00506003	0.00506003	2.56039e-05
0.0190938	0.0103095	0.00658845	0.00658845	4.34077e-05
0.0212955	0.0123108	-0.00783289	0.00783289	6.13541e-05
0.0112589	0.00419159	0.00844379	0.00844379	7.12975e-05
0.0120565	0.00460317	0.021677	0.021677	0.000469893
0.0205984	0.00891453	0.0154926	0.0154926	0.000240022
0.0123636	0.00451733	0.0121447	0.0121447	0.000147493
0.028277	0.0187275	-0.0129774	0.0129774	0.000168414
0.0173018	0.00714846	-0.0224216	0.0224216	0.00050273
0.00959205	0.00512618	0.000507716	0.000507716	2.57775e-07
0.015347	0.00532808	0.00831676	0.00831676	6.91684e-05
0.0140486	0.00518571	0.00307206	0.00307206	9.43754e-06
0.0127571	0.00413691	0.018713	0.018713	0.000350178
0.0134688	0.00609487	0.0230815	0.0230815	0.000532754
0.018769	0.00622807	-0.0233786	0.0233786	0.000546559
0.032582	0.0106014	-0.0699046	0.0699046	0.00488666
0.0110487	0.00368802	0.0149166	0.0149166	0.000222505
0.0229105	0.0184012	-0.00227353	0.00227353	5.16895e-06
0.0125017	0.00593026	-0.00724489	0.00724489	5.24884e-05
0.0186909	0.00894359	0.0323443	0.0323443	0.00104615
0.019601	0.0063941	0.021459	0.021459	0.000460489
0.0149283	0.00542038	-0.00892455	0.00892455	7.96476e-05
0.0137104	0.00463434	0.000141146	0.000141146	1.99222e-08
0.0140673	0.00513088	-0.0231932	0.0231932	0.000537925
0.0177455	0.00614707	-0.028434	0.028434	0.000808493
0.0114355	0.00455447	-0.0214817	0.0214817	0.000461463
0.0154774	0.00537768	-0.00403243	0.00403243	1.62605e-05
0.0121215	0.00607081	-0.00649725	0.00649725	4.22143e-05
0.0309387	0.0146857	0.0158587	0.0158587	0.000251498
0.0136715	0.00635	0.00134235	0.00134235	1.80191e-06
0.0184478	0.00746966	-0.0154227	0.0154227	0.000237859
0.0118866	0.00572898	-7.83444e-05	7.83444e-05	6.13784e-09
0.0160032	0.00730936	-0.0216767	0.0216767	0.000469881
0.0131815	0.00518539	-0.00433783	0.00433783	1.88168e-05
0.0125373	0.0070199	0.00368664	0.00368664	1.35913e-05
0.00877941	0.00335911	-0.000606345	0.000606345	3.67654e-07
0.0098082	0.00388835	0.00517758	0.00517758	2.68073e-05
0.0151963	0.00628402	0.0131147	0.0131147	0.000171996
0.0165253	0.00652464	0.00920666	0.00920666	8.47626e-05
0.015511	0.00530829	-0.00836592	0.00836592	6.99887e-05
0.0140568	0.00511412	0.00953796	0.00953796	9.09727e-05
0.0156542	0.00572778	-0.00597864	0.00597864	3.57441e-05
0.0099004	0.00356898	0.000663818	0.000663818	4.40654e-07
0.00970241	0.0038906	-0.00128681	0.00128681	1.65587e-06
0.0141706	0.00555666	-0.00684192	0.00684192	4.68119e-05
0.0125727	0.00473469	-0.00174933	0.00174933	3.06017e-06
0.0101311	0.00346771	0.00381527	0.00381527	1.45563e-05
0.00857857	0.00317045	-0.0110719	0.0110719	0.000122586
0.00614031	0.00232362	-0.0015437	0.0015437	2.38302e-06
0.0138964	0.0051651	-0.00957431	0.00957431	9.16673e-05
0.00703627	0.00292033	-0.0092495	0.0092495	8.55532e-05
0.0109157	0.0043569	0.00504816	0.00504816	2.54839e-05
0.0106711	0.00365203	0.00184107	0.00184107	3.38955e-06
0.011218	0.00383685	-0.0164736	0.0164736	0.000271381
0.00924396	0.00396854	0.00668775	0.00668775	4.4726e-05
0.00734838	0.00276005	-0.00985729	0.00985729	9.71663e-05
0.0167573	0.00640151	0.0102674	0.0102674	0.000105419
0.00999781	0.00435044	0.00425085	0.00425085	1.80697e-05
0.0146821	0.00567235	-0.00750648	0.00750648	5.63473e-05
0.00780574	0.00282334	-0.0058578	0.0058578	3.43138e-05
0.0122876	0.00431084	0.0026554	0.0026554	7.05115e-06
0.0141104	0.00454849	0.00240547	0.00240547	5.78627e-06
0.0208211	0.00882764	0.0167657	0.0167657	0.00028109
0.0168493	0.00682667	0.00318362	0.00318362	1.01355e-05
0.0129955	0.00522959	-0.00937171	0.00937171	8.7829e-05
0.00938599	0.00447355	-0.00151979	0.00151979	2.30977e-06
0.010756	0.00460909	0.00421101	0.00421101	1.77326e-05
0.0225761	0.00815312	0.0191413	0.0191413	0.000366388
0.010434	0.00365592	0.00688765	0.00688765	4.74397e-05
0.0100531	0.00388142	0.00409187	0.00409187	1.67434e-05
0.0126142	0.00456921	0.0202971	0.0202971	0.000411971
0.0112921	0.00391967	-0.0178698	0.0178698	0.000319329
0.0116506	0.00402908	-0.00529929	0.00529929	2.80824e-05
0.00835482	0.00300485	-0.0206568	0.0206568	0.000426704
0.00995126	0.00339723	-0.00255121	0.00255121	6.5087e-06
0.0103072	0.00332215	-0.00614069	0.00614069	3.77081e-05
0.0150424	0.00537804	-0.0204815	0.0204815	0.000419494
0.0169435	0.00578219	0.0158514	0.0158514	0.000251267
0.0153937	0.00568272	-0.0103038	0.0103038	0.000106167
0.0141556	0.00525611	-0.010771	0.010771	0.000116015
0.0114186	0.00403547	-0.00765012	0.00765012	5.85244e-05
0.0136793	0.00528376	0.000722595	0.000722595	5.22143e-07
0.0136393	0.00505838	0.00325356	0.00325356	1.05856e-05
0.026913	0.0112912	0.00240486	0.00240486	5.78334e-06
0.0177244	0.0064048	0.00973854	0.00973854	9.48392e-05
0.0284271	0.0133495	0.0214723	0.0214723	0.00046106
0.0154339	0.00588538	-0.0152887	0.0152887	0.000233745
0.0122958	0.00410443	0.0154794	0.0154794	0.000239612
0.0252792	0.0113519	0.0249276	0.0249276	0.000621387
0.0164669	0.00612495	-0.00109677	0.00109677	1.2029e-06
0.00850615	0.00302527	0.00554511	0.00554511	3.07482e-05
0.0124254	0.00514311	-0.0139644	0.0139644	0.000195004
0.0111057	0.00429285	-0.00454612	0.00454612	2.06672e-05
0.0110754	0.00388526	0.0124318	0.0124318	0.00015455
0.0241763	0.00788871	0.00946578	0.00946578	8.9601e-05
0.0187432	0.00870056	0.00301433	0.00301433	9.08619e-06
0.0193299	0.00915045	0.0132109	0.0132109	0.000174528
0.0151875	0.00529838	0.0120776	0.0120776	0.000145867
0.0173277	0.00774378	0.0103948	0.0103948	0.000108053
0.0186442	0.0108213	0.0154918	0.0154918	0.000239996
0.0213251	0.00771804	-0.0176513	0.0176513	0.00031157
0.0090518	0.00284204	-0.0231376	0.0231376	0.000535348
0.0100741	0.00353721	0.0165206	0.0165206	0.000272931
0.0123634	0.00456205	-0.00902278	0.00902278	8.14106e-05
0.0153305	0.00502878	-0.00492395	0.00492395	2.42453e-05
0.0199919	0.00763416	0.0303119	0.0303119	0.000918809
0.00789192	0.00341962	-0.00172192	0.00172192	2.96501e-06
0.0164951	0.00636095	0.0232742	0.0232742	0.00054169
0.0162162	0.00625954	0.0165896	0.0165896	0.000275214
0.0135085	0.00517233	-0.0446509	0.0446509	0.0019937
0.0131038	0.00448306	0.00257025	0.00257025	6.60617e-06
0.0135749	0.00491454	-0.0239346	0.0239346	0.000572864
0.0165873	0.00532152	-0.0280345	0.0280345	0.00078593
0.0186564	0.0065094	-0.00185235	0.00185235	3.43121e-06
0.0170431	0.00687107	-0.00106432	0.00106432	1.13279e-06
0.0172173	0.00714283	-0.0116753	0.0116753	0.000136312
0.0111588	0.00354917	-0.0198375	0.0198375	0.000393527
0.00838115	0.00311525	0.00328091	0.00328091	1.07644e-05
0.0112703	0.00400696	0.0175686	0.0175686	0.000308654
0.0143729	0.0049868	-0.000297207	0.000297207	8.83322e-08
0.00652025	0.00217778	0.0114948	0.0114948	0.00013213
0.0113695	0.00393532	0.0156229	0.0156229	0.000244075
0.0102354	0.00394949	0.00282806	0.00282806	7.99793e-06
0.0206612	0.0068751	0.0321802	0.0321802	0.00103557
0.0239392	0.00974444	0.0271742	0.0271742	0.000738435
0.025911	0.00922181	-0.0256251	0.0256251	0.000656645
0.0169168	0.00848308	0.00546893	0.00546893	2.99092e-05
0.027354	0.0121832	-0.0371141	0.0371141	0.00137746
0.0161066	0.0062147	-0.0378227	0.0378227	0.00143056
0.0164566	0.00689155	-0.0241433	0.0241433	0.0005829
0.0111313	0.00429822	0.00243833	0.00243833	5.94546e-06
0.0122693	0.0042999	0.0174695	0.0174695	0.000305185
0.00974993	0.00362544	-0.0154304	0.0154304	0.000238098
0.00995206	0.00342672	-0.00304401	0.00304401	9.26601e-06
0.0104737	0.00393699	-0.00445756	0.00445756	1.98698e-05
0.0114571	0.00412325	-0.00981317	0.00981317	9.62983e-05
0.0106367	0.00420348	-0.00300126	0.00300126	9.00755e-06
0.0129327	0.00420627	-0.015439	0.015439	0.000238363
0.00892553	0.00306173	-0.000846235	0.000846235	7.16114e-07
0.0109966	0.00379206	-0.00373949	0.00373949	1.39838e-05
0.011845	0.004039	0.00803386	0.00803386	6.45429e-05
0.00560966	0.0020557	-0.010171	0.010171	0.00010345
0.00979077	0.00410573	0.00064908	0.00064908	4.21305e-07
0.0140589	0.00547017	0.0165043	0.0165043	0.000272392
0.0191342	0.00778264	0.00475514	0.00475514	2.26113e-05
0.00986827	0.00334665	-0.0143711	0.0143711	0.000206528
0.0105914	0.00375368	0.00618986	0.00618986	3.83143e-05
0.0116472	0.00408003	0.0123329	0.0123329	0.000152101
0.0159894	0.00959421	0.0123473	0.0123473	0.000152457
0.0135636	0.00490312	0.0253077	0.0253077	0.000640479
0.0123372	0.00477361	-0.0124355	0.0124355	0.000154643
0.0132417	0.0053549	-0.0166101	0.0166101	0.000275897
0.00864081	0.00385663	0.000741055	0.000741055	5.49162e-07
0.014489	0.00518879	0.00113318	0.00113318	1.2841e-06
0.010541	0.00530751	-0.0166949	0.0166949	0.000278719
0.010507	0.00425147	-0.00101989	0.00101989	1.04018e-06
0.00978631	0.00395267	-0.00567594	0.00567594	3.22163e-05
0.0110824	0.00368547	-0.0187434	0.0187434	0.000351315
0.00578307	0.00209764	0.00680746	0.00680746	4.63416e-05
0.0166171	0.00566951	-6.54162e-05	6.54162e-05	4.27927e-09
0.0194536	0.00758509	-0.00189348	0.00189348	3.58525e-06
0.00626411	0.00243118	0.00240105	0.00240105	5.76502e-06
0.0127896	0.0055835	0.00963632	0.00963632	9.28586e-05
0.00907178	0.00324542	0.00569051	0.00569051	3.23819e-05
0.00949594	0.00352004	-0.00591544	0.00591544	3.49924e-05
0.00856606	0.00370559	-0.00190275	0.00190275	3.62047e-06
0.0178716	0.00623394	-0.00808763	0.00808763	6.54098e-05
0.0195719	0.00619981	-0.0050608	0.0050608	2.56117e-05
0.0115745	0.00390437	0.00783619	0.00783619	6.14058e-05
0.0129611	0.00447718	0.0253377	0.0253377	0.000641997
0.00797071	0.00269721	0.00727848	0.00727848	5.29762e-05
0.0112543	0.0039889	-0.00323107	0.00323107	1.04398e-05
0.0119512	0.0040625	-0.0124208	0.0124208	0.000154277
0.0108359	0.00425184	-0.00127855	0.00127855	1.63469e-06
0.0111575	0.00419154	-0.00329204	0.00329204	1.08376e-05
0.0206993	0.00756654	-0.0404958	0.0404958	0.00163991
0.0141087	0.00505212	-0.00275084	0.00275084	7.56713e-06
0.0233629	0.00941523	-0.0142927	0.0142927	0.000204282
0.00937707	0.00393621	0.00425343	0.00425343	1.80917e-05
0.0178769	0.00596199	0.0109901	0.0109901	0.000120783
0.0183752	0.0063049	0.00695962	0.00695962	4.84363e-05
0.00909449	0.0036933	0.00310358	0.00310358	9.6322e-06
0.0120705	0.00463728	0.0152858	0.0152858	0.000233656
0.016963	0.00623352	0.0136138	0.0136138	0.000185335
0.0156533	0.00530181	-0.0210569	0.0210569	0.000443394
0.0309509	0.0128303	-0.00212795	0.00212795	4.52817e-06
0.0103614	0.00447509	0.0100934	0.0100934	0.000101876
0.0133199	0.00507149	0.00408451	0.00408451	1.66832e-05
0.0137137	0.00501758	-0.0123935	0.0123935	0.000153599
0.00769579	0.00311665	0.00392176	0.00392176	1.53802e-05
0.00871476	0.00282637	0.000848117	0.000848117	7.19302e-07
0.01318	0.00491553	0.00325643	0.00325643	1.06043e-05
0.0154169	0.00541141	0.0157307	0.0157307	0.000247456
0.0205858	0.0114361	0.00216249	0.00216249	4.67635e-06
0.0120739	0.00514888	-0.0138272	0.0138272	0.000191192
0.0188468	0.00676338	-0.0304828	0.0304828	0.000929198
0.0185886	0.00715485	0.00424187	0.00424187	1.79934e-05
0.00922823	0.00300222	-0.000281984	0.000281984	7.95149e-08
0.0309678	0.0171746	0.00641924	0.00641924	4.12066e-05
0.0150923	0.00479333	0.0118194	0.0118194	0.000139698
0.018455	0.00751355	0.0347147	0.0347147	0.00120511
0.0131209	0.00484076	0.021052	0.021052	0.000443187
0.0228899	0.0095206	0.0122759	0.0122759	0.000150698
0.0175268	0.00614578	0.0308186	0.0308186	0.000949788
0.0181195	0.0068844	-0.014057	0.014057	0.0001976
0.0138987	0.00453542	-0.0184425	0.0184425	0.000340126
0.0111962	0.00351572	0.0204308	0.0204308	0.000417416
0.00919541	0.00304052	-0.0143605	0.0143605	0.000206225
0.00950266	0.00335843	0.00385341	0.00385341	1.48488e-05
0.0126592	0.00435103	-0.0240409	0.0240409	0.000577966
0.0129595	0.00520817	0.011712	0.011712	0.000137171
0.00645633	0.0023308	-0.00706869	0.00706869	4.99664e-05
0.012867	0.00426484	0.00208995	0.00208995	4.36787e-06
0.0088987	0.00306341	0.0175963	0.0175963	0.000309631
0.0158065	0.00916531	0.00404429	0.00404429	1.63563e-05
0.0151486	0.00558452	-0.00592001	0.00592001	3.50465e-05
0.00715954	0.00242667	-0.00693099	0.00693099	4.80386e-05
0.012737	0.00480639	-0.00626073	0.00626073	3.91968e-05
0.0144496	0.00683464	0.00353188	0.00353188	1.24742e-05
0.0074673	0.00306076	0.00814115	0.00814115	6.62784e-05
0.00901078	0.00344464	-0.0054119	0.0054119	2.92887e-05
0.010961	0.00356499	-0.0209672	0.0209672	0.000439625
0.0125042	0.00460232	0.0152633	0.0152633	0.000232968
0.0100388	0.00400813	-0.00757579	0.00757579	5.73926e-05
0.0115378	0.00441829	-0.0255248	0.0255248	0.000651517
0.00889345	0.0031874	-0.0047444	0.0047444	2.25094e-05
0.0103852	0.00368449	-0.0036133	0.0036133	1.30559e-05
0.0133906	0.00477552	0.0273441	0.0273441	0.000747698
0.0125139	0.0046573	-0.0099272	0.0099272	9.85494e-05
0.0168038	0.00540545	0.0471186	0.0471186	0.00222016
0.0148401	0.00465344	-0.0580282	0.0580282	0.00336727
0.0178883	0.00642996	-0.0272826	0.0272826	0.000744338
0.00985607	0.00351375	-0.010792	0.010792	0.000116467
0.00924439	0.00320958	-0.0181286	0.0181286	0.000328648
0.00770335	0.00324612	-0.00155371	0.00155371	2.41402e-06
0.00977566	0.00371598	0.00810849	0.00810849	6.57476e-05
0.0167939	0.0083708	-0.000892952	0.000892952	7.97363e-07
0.0190719	0.0112571	0.020465	0.020465	0.000418816
0.0158987	0.00545197	-0.0112719	0.0112719	0.000127056
0.00996585	0.00300627	-0.0182281	0.0182281	0.000332264
0.0150748	0.00727732	0.00519163	0.00519163	2.6953e-05
0.0157144	0.00515494	-0.00621541	0.00621541	3.86313e-05
0.021412	0.00725989	-0.0230094	0.0230094	0.000529435
0.00955522	0.00339	0.00810377	0.00810377	6.56711e-05
0.0121938	0.0043919	-0.00619332	0.00619332	3.83573e-05
0.0136422	0.00558988	0.00540625	0.00540625	2.92275e-05
0.0155372	0.00547078	-0.00419535	0.00419535	1.76009e-05
0.0148945	0.00548277	0.00714162	0.00714162	5.10027e-05
0.0122211	0.00444035	0.0069136	0.0069136	4.77978e-05
0.013231	0.00490003	-0.00299461	0.00299461	8.96771e-06
0.0124746	0.00462509	-0.0196286	0.0196286	0.000385283
0.00695759	0.00240848	-0.00591931	0.00591931	3.50383e-05
0.0102599	0.00433509	0.0020471	0.0020471	4.19062e-06
0.0117025	0.00364575	-0.00270892	0.00270892	7.33825e-06
0.0107977	0.00359422	-0.00637541	0.00637541	4.06458e-05
0.00925082	0.00380164	0.000180726	0.000180726	3.26619e-08
0.00888877	0.00399049	-0.00424601	0.00424601	1.80286e-05
0.0114675	0.00460889	0.0133171	0.0133171	0.000177345
0.00633722	0.00234891	0.00795218	0.00795218	6.32372e-05
0.00844018	0.00346518	-0.00616947	0.00616947	3.80623e-05
0.0115467	0.0045079	0.0180066	0.0180066	0.000324238
0.0138011	0.0052646	0.0303587	0.0303587	0.000921653
0.0164847	0.00565928	0.0397975	0.0397975	0.00158384
0.0144435	0.00480161	0.0141106	0.0141106	0.000199109
0.00926604	0.00319042	-0.0224396	0.0224396	0.000503538
0.010313	0.003864	-0.0380938	0.0380938	0.00145114
0.0104706	0.0038388	-0.00682306	0.00682306	4.65542e-05
0.0113855	0.00363711	-0.00274977	0.00274977	7.56123e-06
0.0118378	0.00402815	0.0146363	0.0146363	0.000214222
0.0119558	0.00401372	0.00387668	0.00387668	1.50287e-05
0.0249248	0.00811622	-0.0521705	0.0521705	0.00272176
0.00639777	0.00211748	0.0029858	0.0029858	8.91499e-06
0.0102748	0.00450369	-0.0042568	0.0042568	1.81204e-05
0.0131644	0.00499722	-0.0132798	0.0132798	0.000176352
0.0182394	0.00658664	0.0308289	0.0308289	0.000950421
0.0167844	0.00585649	0.0217606	0.0217606	0.000473523
0.0227616	0.0117523	0.0069102	0.0069102	4.77509e-05
0.0111511	0.00500574	-9.85028e-05	9.85028e-05	9.70279e-09
0.0153005	0.00557166	-0.00822923	0.00822923	6.77203e-05
0.0217893	0.00822248	0.000511813	0.000511813	2.61953e-07
0.0176228	0.00602991	-0.0232715	0.0232715	0.000541563
0.0122471	0.00518151	-0.0149675	0.0149675	0.000224027
0.0120947	0.00522124	0.0115901	0.0115901	0.000134331
0.0129304	0.00452709	0.023482	0.023482	0.000551406
0.0132103	0.00498891	-0.000141598	0.000141598	2.005e-08
0.0105415	0.00459846	-0.0266568	0.0266568	0.000710583
0.00991029	0.003676	-0.0116551	0.0116551	0.000135841
0.0103447	0.00373648	-0.0107466	0.0107466	0.000115489
0.0148245	0.00493621	0.00969081	0.00969081	9.39117e-05
0.00927938	0.00292563	0.00724625	0.00724625	5.25082e-05
0.0123878	0.00517542	-0.000342495	0.000342495	1.17303e-07
0.0167806	0.00627521	-0.0155785	0.0155785	0.000242688
0.0120354	0.00414639	0.00106318	0.00106318	1.13036e-06
0.014116	0.00501407	0.0091607	0.0091607	8.39185e-05
0.0138071	0.00449804	-0.0196985	0.0196985	0.000388029
0.00686782	0.00230503	-0.0183005	0.0183005	0.000334909
0.00501068	0.00180888	-0.000353888	0.000353888	1.25237e-07
0.00984814	0.00363344	0.000544235	0.000544235	2.96191e-07
0.0122696	0.00475996	-0.00556691	0.00556691	3.09905e-05
0.0147844	0.0056454	0.00461163	0.00461163	2.12671e-05
0.00807806	0.00310477	-0.00233311	0.00233311	5.44341e-06
0.00725088	0.00231065	-0.00658481	0.00658481	4.33597e-05
0.00584612	0.00198667	0.00082195	0.00082195	6.75602e-07
0.012742	0.00440788	0.00886761	0.00886761	7.86346e-05
0.0121449	0.00409396	-0.00736104	0.00736104	5.41849e-05
0.0167503	0.0065697	0.0061114	0.0061114	3.73492e-05
0.0182579	0.00774262	0.018371	0.018371	0.000337494
0.0158588	0.00532929	-0.00579323	0.00579323	3.35615e-05
0.00936498	0.00339255	-0.00315014	0.00315014	9.92338e-06
0.0146259	0.00531161	-0.0240926	0.0240926	0.000580453
0.0153173	0.00522613	0.0177975	0.0177975	0.000316751
0.0166338	0.00586967	0.013911	0.013911	0.000193517
0.0114409	0.00388663	-0.0142636	0.0142636	0.00020345
0.00985486	0.0033387	-0.00567275	0.00567275	3.21801e-05
0.00946836	0.00342964	0.0156029	0.0156029	0.000243451
0.012001	0.00395822	0.00904	0.00904	8.17217e-05
0.00799589	0.00287553	-0.0049201	0.0049201	2.42074e-05
0.011474	0.0043787	-0.0100605	0.0100605	0.000101214
0.0137334	0.00472538	0.00557141	0.00557141	3.10406e-05
0.0119295	0.00461522	0.00661294	0.00661294	4.3731e-05
0.00966609	0.00360098	-0.0226336	0.0226336	0.000512282
0.00997808	0.00337964	-0.0244381	0.0244381	0.000597219
0.00949811	0.00330237	0.00926258	0.00926258	8.57955e-05
0.0116046	0.00383799	-0.012092	0.012092	0.000146217
0.0117935	0.00412799	0.000805304	0.000805304	6.48514e-07
0.0102245	0.00372935	-0.00264037	0.00264037	6.97153e-06
0.0124946	0.00416781	0.0195516	0.0195516	0.000382264
0.0140892	0.004778	0.0181403	0.0181403	0.000329071
0.0202694	0.00794358	0.00956032	0.00956032	9.13998e-05
0.00971265	0.00486812	0.00346662	0.00346662	1.20174e-05
0.012909	0.00584446	0.00770374	0.00770374	5.93476e-05
0.0118607	0.00495137	-0.00785599	0.00785599	6.17166e-05
0.00853214	0.00378348	0.000660366	0.000660366	4.36083e-07
0.0101672	0.003329	0.0105377	0.0105377	0.000111043
0.0119728	0.00391	-0.0110299	0.0110299	0.000121658
0.0119884	0.00426002	-0.0084804	0.0084804	7.19172e-05
0.0139966	0.00535328	0.0103114	0.0103114	0.000106325
0.00851105	0.00309203	0.00309028	0.00309028	9.54984e-06
0.0126294	0.00447432	0.0195792	0.0195792	0.000383343
0.0166866	0.00686825	0.00843807	0.00843807	7.12011e-05
0.0157536	0.00558447	0.00914264	0.00914264	8.35878e-05
0.0111747	0.00401181	-0.00343033	0.00343033	1.17672e-05
0.0112258	0.00459329	0.00836365	0.00836365	6.99507e-05
0.0140615	0.00504448	0.00378681	0.00378681	1.43399e-05
0.00795282	0.00281253	0.00827086	0.00827086	6.84071e-05
0.0130824	0.00474744	0.0216305	0.0216305	0.000467876
0.0191979	0.00667964	-0.0235186	0.0235186	0.000553125
0.00820621	0.00274966	7.03462e-05	7.03462e-05	4.94859e-09
0.0108413	0.00407612	0.00878001	0.00878001	7.70885e-05
0.0127496	0.00532345	0.0172475	0.0172475	0.000297475
0.0108514	0.00358087	-0.0153689	0.0153689	0.000236204
0.0135705	0.00443082	-0.00344958	0.00344958	1.18996e-05
0.00837528	0.0027294	-0.00749249	0.00749249	5.61374e-05
0.0098496	0.00311311	0.00615573	0.00615573	3.78931e-05
0.0138344	0.00452384	0.0121442	0.0121442	0.000147481
0.0130716	0.00481248	-0.000327436	0.000327436	1.07215e-07
0.011012	0.00396162	0.0171865	0.0171865	0.000295375
0.0097463	0.00375002	0.00449004	0.00449004	2.01605e-05
0.0121423	0.0041157	0.00276086	0.00276086	7.62235e-06
0.0107031	0.00449744	-0.00573793	0.00573793	3.29238e-05
0.00871685	0.00325017	0.0129894	0.0129894	0.000168725
0.0149976	0.00541952	0.0147701	0.0147701	0.000218157
0.0123657	0.00409545	0.000433005	0.000433005	1.87493e-07
0.0147448	0.00515999	0.0161388	0.0161388	0.000260461
0.0124647	0.00436906	0.017767	0.017767	0.000315667
0.0156746	0.00538049	-0.0131411	0.0131411	0.000172688
0.0155231	0.00540017	0.00122588	0.00122588	1.50279e-06
0.0145682	0.00529635	-0.00834057	0.00834057	6.95651e-05
0.014029	0.00544916	-0.00168957	0.00168957	2.85464e-06
0.0117221	0.00418854	-0.000271092	0.000271092	7.34906e-08
0.00870392	0.00298864	-0.00562696	0.00562696	3.16627e-05
0.0207343	0.00799013	0.0175473	0.0175473	0.000307907
0.0218198	0.00692845	0.0133714	0.0133714	0.000178795
0.0215018	0.0072695	-0.0155196	0.0155196	0.000240858
0.0148934	0.00483029	0.00537351	0.00537351	2.88746e-05
0.0233699	0.00947622	-0.0150218	0.0150218	0.000225655
0.0116257	0.00499725	-0.0154925	0.0154925	0.000240016
0.0161434	0.00681725	0.0112138	0.0112138	0.00012575
0.0198105	0.00894458	0.00520372	0.00520372	2.70787e-05
0.029225	0.0165364	0.0236363	0.0236363	0.000558677
0.0201722	0.00715067	0.019629	0.019629	0.000385297
0.0160923	0.00748022	-0.00152176	0.00152176	2.31576e-06
0.0165574	0.00616548	0.00820926	0.00820926	6.7392e-05
0.020432	0.00778599	0.0124981	0.0124981	0.000156201
0.0247588	0.00849568	0.0130681	0.0130681	0.000170775
0.0217368	0.00825838	0.013766	0.013766	0.000189502
0.0295961	0.0129726	0.0257871	0.0257871	0.000664976
0.00794615	0.00318642	0.00400316	0.00400316	1.60253e-05
0.0177507	0.00883683	-0.0120711	0.0120711	0.000145712
0.029389	0.0168628	0.0298095	0.0298095	0.000888606
0.0176579	0.00604609	-0.00732933	0.00732933	5.37191e-05
0.0127123	0.00444266	-0.0133152	0.0133152	0.000177296
0.0192772	0.0060623	-0.0313406	0.0313406	0.000982235
0.0140106	0.00550632	0.0116795	0.0116795	0.000136412
0.0102266	0.00524673	-0.00076624	0.00076624	5.87124e-07
0.0179657	0.00693344	-0.0168295	0.0168295	0.000283231
0.0114134	0.0043714	-0.00739242	0.00739242	5.46478e-05
0.00941747	0.0034283	-0.0076064	0.0076064	5.78574e-05
0.0094852	0.00364515	0.018294	0.018294	0.000334672
0.0150654	0.00673228	-0.00210853	0.00210853	4.44589e-06
0.0141648	0.00483576	-0.00694907	0.00694907	4.82895e-05
0.0162032	0.00531981	0.0375227	0.0375227	0.00140795
0.0178946	0.00670455	-0.000942825	0.000942825	8.88919e-07
0.0160957	0.00668636	0.0106025	0.0106025	0.000112414
0.0122307	0.00416495	-0.0278144	0.0278144	0.000773643
0.0115116	0.00404213	-0.0193167	0.0193167	0.000373137
0.0136035	0.00459604	-0.0112368	0.0112368	0.000126265
0.0124089	0.00379923	-0.0193991	0.0193991	0.000376326
0.0135213	0.00523706	-0.0245057	0.0245057	0.00060053
0.016168	0.0056342	-0.0111892	0.0111892	0.000125198
0.0123495	0.00444619	0.0186367	0.0186367	0.000347328
0.0133659	0.00588134	-0.00818024	0.00818024	6.69164e-05
0.0113774	0.00541354	0.00386304	0.00386304	1.4923e-05
0.0204375	0.00783576	0.015639	0.015639	0.000244578
0.0276957	0.0102106	-0.0132125	0.0132125	0.000174571
0.0206562	0.00809952	-0.0211017	0.0211017	0.000445283
0.018753	0.00709832	-0.000744568	0.000744568	5.54381e-07
0.0134006	0.00592781	-0.00849912	0.00849912	7.22351e-05
0.0146801	0.00577627	0.000622457	0.000622457	3.87453e-07
0.0120175	0.00462393	0.00201391	0.00201391	4.05583e-06
0.0142667	0.00522886	0.0247575	0.0247575	0.000612935
0.0134584	0.00492602	-0.00599536	0.00599536	3.59443e-05
0.00990438	0.00338849	-0.00027931	0.00027931	7.8014e-08
0.0117203	0.00406997	0.0093517	0.0093517	8.74542e-05
0.0126845	0.00502324	0.0041027	0.0041027	1.68321e-05
0.0101003	0.00394507	0.000444204	0.000444204	1.97317e-07
0.0156064	0.00554366	0.0106906	0.0106906	0.000114288
0.0210257	0.00877283	-0.0263217	0.0263217	0.00069283
0.0162052	0.00919819	-0.000551365	0.000551365	3.04003e-07
0.019559	0.00667428	0.0193087	0.0193087	0.000372825
0.0159608	0.00560056	-0.00689462	0.00689462	4.75358e-05
0.0143739	0.00451151	0.00529054	0.00529054	2.79898e-05
0.0235774	0.0113676	0.0176494	0.0176494	0.0003115
0.0211057	0.00705489	-0.0284327	0.0284327	0.00080842
0.0208766	0.0086827	-0.00242047	0.00242047	5.85867e-06
0.0190444	0.00684895	0.0197839	0.0197839	0.000391404
0.0198557	0.00766257	-0.0147172	0.0147172	0.000216597
0.0169308	0.00711407	-0.00824347	0.00824347	6.79548e-05
0.0209508	0.00764638	0.0219005	0.0219005	0.000479631
0.0103124	0.00349844	-0.00855686	0.00855686	7.32198e-05
0.0121797	0.00600794	-0.00769105	0.00769105	5.91523e-05
0.0097004	0.00346693	0.00521647	0.00521647	2.72115e-05
0.0178731	0.00791354	0.00312612	0.00312612	9.77265e-06
0.0234439	0.0112312	0.0261819	0.0261819	0.000685492
0.0202992	0.00890703	-0.0017142	0.0017142	2.93846e-06
0.0164561	0.00611179	0.0263373	0.0263373	0.000693651
0.0172893	0.0059767	-0.0320815	0.0320815	0.00102922
0.015775	0.00513134	-0.0321329	0.0321329	0.00103252
0.00884181	0.00336828	0.00255596	0.00255596	6.53292e-06
0.00870696	0.00285129	0.00254139	0.00254139	6.45864e-06
0.0181579	0.00913853	-0.0105997	0.0105997	0.000112354
0.0165075	0.00586141	-0.0217504	0.0217504	0.00047308
0.0127004	0.00453682	-0.0204611	0.0204611	0.000418656
0.0143157	0.00578323	-0.00544991	0.00544991	2.97015e-05
0.00974735	0.00340287	-0.00251636	0.00251636	6.33204e-06
0.0165118	0.00683407	0.0101861	0.0101861	0.000103758
0.0126494	0.00433465	-0.0330039	0.0330039	0.00108926
0.0137252	0.00430254	-0.00996951	0.00996951	9.93912e-05
0.0158756	0.00609356	0.00624554	0.00624554	3.90068e-05
0.00877195	0.00309409	-0.00224042	0.00224042	5.01948e-06
0.0112823	0.00422175	0.00665684	0.00665684	4.43136e-05
0.0100104	0.00329111	-0.0128815	0.0128815	0.000165933
0.010234	0.00349616	-0.00770693	0.00770693	5.93967e-05
0.01125	0.00434484	-0.0154023	0.0154023	0.00023723
0.00746546	0.00241393	-0.00379072	0.00379072	1.43696e-05
0.0124901	0.00460984	0.00109732	0.00109732	1.2041e-06
0.00807543	0.00255978	0.00812087	0.00812087	6.59485e-05
0.014182	0.00583922	0.00680975	0.00680975	4.63727e-05
0.0126921	0.00500105	-0.000750537	0.000750537	5.63305e-07
0.0112171	0.00405761	-0.0125414	0.0125414	0.000157288
0.0119818	0.00473158	-0.00432451	0.00432451	1.87014e-05
0.0116677	0.00453985	0.000160443	0.000160443	2.57419e-08
0.0124537	0.00479082	-0.00331772	0.00331772	1.10073e-05
0.00825862	0.00324768	-0.0149217	0.0149217	0.000222657
0.00839717	0.00322538	-0.00397202	0.00397202	1.57769e-05
0.0162759	0.00618486	7.59778e-05	7.59778e-05	5.77263e-09
0.00905929	0.00329826	0.0178456	0.0178456	0.000318465
0.00955975	0.00328343	0.0104043	0.0104043	0.000108249
0.00760564	0.00272428	-0.00373999	0.00373999	1.39876e-05
0.00916714	0.0041205	-0.00566738	0.00566738	3.21192e-05
0.011124	0.00398528	0.00598229	0.00598229	3.57878e-05
0.0148785	0.00635078	-0.0105089	0.0105089	0.000110437
0.0235555	0.00914235	0.0199055	0.0199055	0.000396229
0.0125989	0.00391914	0.0171151	0.0171151	0.000292926
0.009685	0.00357953	0.0108033	0.0108033	0.00011671
0.00724984	0.00238211	-0.00566182	0.00566182	3.20562e-05
0.0166591	0.00630063	0.00642763	0.00642763	4.13144e-05
0.0108058	0.00386795	-0.00136031	0.00136031	1.85043e-06
0.00696529	0.00230972	0.00758708	0.00758708	5.75638e-05
0.0157801	0.00513094	0.0237193	0.0237193	0.000562607
0.00494491	0.00188022	0.00285059	0.00285059	8.12584e-06
0.00999764	0.00380949	0.0102425	0.0102425	0.000104909
0.0161718	0.00562126	0.0187957	0.0187957	0.000353279
0.0141577	0.00499896	-0.0018038	0.0018038	3.25371e-06
0.0219772	0.00890919	-0.0089952	0.0089952	8.09137e-05
0.011614	0.00454652	-0.00802085	0.00802085	6.4334e-05
0.0191601	0.00658789	-0.0226518	0.0226518	0.000513106
0.0236942	0.00972308	-0.040702	0.040702	0.00165665
0.0160336	0.00544317	-0.00648064	0.00648064	4.19987e-05
0.017819	0.00638185	0.00977807	0.00977807	9.56106e-05
0.0154261	0.00542616	-0.0304073	0.0304073	0.000924602
0.0211461	0.00735574	-0.031216	0.031216	0.000974437
0.0317952	0.0109567	-0.0332935	0.0332935	0.00110846
0.00969693	0.00336906	-0.0129352	0.0129352	0.000167319
0.012913	0.00525893	0.00290247	0.00290247	8.42433e-06
0.00991513	0.00371194	-0.0028062	0.0028062	7.87474e-06
0.0184767	0.00747188	0.014175	0.014175	0.00020093
0.0198564	0.00701269	0.0165438	0.0165438	0.000273698
0.0166357	0.00598343	0.0114223	0.0114223	0.000130468
0.00935286	0.00343441	0.000474205	0.000474205	2.2487e-07
0.0143777	0.00580852	-0.00802241	0.00802241	6.43591e-05
0.0156399	0.00532726	-0.00785935	0.00785935	6.17694e-05
0.0241408	0.00950632	0.0307027	0.0307027	0.000942653
0.0150262	0.00530453	-0.0113043	0.0113043	0.000127787
0.0114481	0.00394521	0.00632603	0.00632603	4.00187e-05
0.0212624	0.00777352	0.00616356	0.00616356	3.79894e-05
0.0150919	0.0048139	-0.0417787	0.0417787	0.00174546
0.016455	0.0058832	-0.0213338	0.0213338	0.000455132
0.0165217	0.00571052	-0.0303872	0.0303872	0.000923379
0.0118128	0.00406847	-0.0171586	0.0171586	0.000294417
0.0161057	0.00730981	-0.00817811	0.00817811	6.68815e-05
0.0216165	0.00697672	-0.00156985	0.00156985	2.46444e-06
0.0148971	0.00635986	-0.000355012	0.000355012	1.26033e-07
0.0403565	0.0196074	0.0145512	0.0145512	0.000211737
0.0194219	0.00753562	-0.00754605	0.00754605	5.69428e-05
0.0138742	0.0043387	-0.0165371	0.0165371	0.000273476
0.00608998	0.00286379	-0.00194336	0.00194336	3.77666e-06
0.0306032	0.0113903	0.00956542	0.00956542	9.14973e-05
0.0168257	0.00574049	-0.0149609	0.0149609	0.000223829
0.0134164	0.00417734	-0.0108541	0.0108541	0.000117812
0.0127209	0.00414071	-0.0135818	0.0135818	0.000184464
0.0101472	0.00347059	0.0045829	0.0045829	2.1003e-05
0.0101332	0.00358422	-0.00540091	0.00540091	2.91698e-05
0.00487675	0.00167733	0.00109666	0.00109666	1.20265e-06
0.0127732	0.00558775	-0.00605381	0.00605381	3.66486e-05
0.00936209	0.00295674	-0.00212852	0.00212852	4.53061e-06
0.0150846	0.00550295	-0.00883647	0.00883647	7.80833e-05
0.0124136	0.00562894	-0.0170348	0.0170348	0.000290183
0.0100633	0.00419729	0.00747621	0.00747621	5.58937e-05
0.0208683	0.00831575	0.00581842	0.00581842	3.3854e-05
0.015947	0.00656685	0.0151021	0.0151021	0.000228074
0.00924897	0.00298448	0.0102109	0.0102109	0.000104263
0.0108939	0.00407345	0.00543632	0.00543632	2.95535e-05
0.00950917	0.00344622	-0.00481244	0.00481244	2.31596e-05
0.01124	0.00423533	0.00670612	0.00670612	4.4972e-05
0.012894	0.00443821	0.00556581	0.00556581	3.09783e-05
0.0113778	0.00389123	-0.00856524	0.00856524	7.33634e-05
0.0156522	0.00552113	0.0108271	0.0108271	0.000117226
0.0111222	0.00353337	0.0100486	0.0100486	0.000100975
0.019621	0.00736372	0.0101594	0.0101594	0.000103213
0.014035	0.00588359	0.00582318	0.00582318	3.39095e-05
0.00937239	0.00330523	0.00298225	0.00298225	8.89384e-06
0.0152134	0.00501019	-0.00565094	0.00565094	3.19331e-05
0.00821502	0.00391509	-0.00051596	0.00051596	2.66215e-07
0.019322	0.00660468	0.000284149	0.000284149	8.07404e-08
0.0190351	0.0065066	0.00119747	0.00119747	1.43392e-06
0.0179345	0.00575559	-0.0264707	0.0264707	0.000700698
0.0274573	0.0089955	-0.0335142	0.0335142	0.0011232
0.00867216	0.00308547	-0.00727231	0.00727231	5.28865e-05
0.013881	0.00472486	0.00952047	0.00952047	9.06394e-05
0.0151081	0.004781	-0.0178026	0.0178026	0.000316934
0.0151458	0.00633919	0.00178303	0.00178303	3.17921e-06
0.0132751	0.00418532	-0.0167882	0.0167882	0.000281843
0.00820429	0.00315116	0.00455167	0.00455167	2.07177e-05
0.0100159	0.00309639	-0.00169038	0.00169038	2.85739e-06
0.0108548	0.00359307	0.00991564	0.00991564	9.83198e-05
0.0112536	0.00452631	0.0023712	0.0023712	5.62259e-06
0.0137616	0.00466638	0.0113503	0.0113503	0.000128828
0.0102961	0.0033284	0.00238885	0.00238885	5.70662e-06
0.0130044	0.0044495	-0.0144325	0.0144325	0.000208296
0.013188	0.00442346	-0.00111617	0.00111617	1.24585e-06
0.014728	0.00524205	-0.0120033	0.0120033	0.000144079
0.0131971	0.00468432	0.0181564	0.0181564	0.000329656
0.0110354	0.00416875	0.00919024	0.00919024	8.44606e-05
0.020949	0.00758641	0.0214613	0.0214613	0.000460586
0.0142415	0.0045839	-0.0167601	0.0167601	0.0002809
0.0120133	0.00454463	-0.00316605	0.00316605	1.00239e-05
0.0117522	0.00406217	-0.012575	0.012575	0.00015813
0.0144291	0.00492144	-0.00903251	0.00903251	8.15862e-05
0.0101202	0.00365071	0.00399581	0.00399581	1.59665e-05
0.0133465	0.00441409	-0.0195452	0.0195452	0.000382015
0.010698	0.0037321	-0.00738128	0.00738128	5.44832e-05
0.0105206	0.003606	-0.00562731	0.00562731	3.16666e-05
0.00792121	0.00248187	0.00443876	0.00443876	1.97026e-05
0.0119581	0.00390198	-0.00709378	0.00709378	5.03217e-05
0.014359	0.00490819	0.0167465	0.0167465	0.000280446
0.0121687	0.00448924	0.00431559	0.00431559	1.86243e-05
0.00855233	0.00310413	0.00792382	0.00792382	6.2787e-05
0.0068844	0.00242433	0.00114431	0.00114431	1.30944e-06
0.011849	0.00436373	0.00920784	0.00920784	8.47842e-05
0.00838956	0.00253897	0.00820172	0.00820172	6.72682e-05
0.012868	0.00456823	-0.0120426	0.0120426	0.000145024
0.0114476	0.00435064	-0.00172848	0.00172848	2.98763e-06
0.0120867	0.00423353	-0.00431386	0.00431386	1.86094e-05
0.0109916	0.0047362	-0.000451015	0.000451015	2.03415e-07
0.00661708	0.00217834	0.00887486	0.00887486	7.87631e-05
0.012689	0.00431451	0.0182082	0.0182082	0.000331539
0.0104591	0.00343004	-0.00496902	0.00496902	2.46911e-05
0.014932	0.00572374	-0.0216425	0.0216425	0.000468397
0.0107762	0.00378858	-0.0164281	0.0164281	0.000269883
0.0123243	0.00480548	0.00975028	0.00975028	9.50679e-05
0.0189795	0.00642933	0.0124307	0.0124307	0.000154521
0.00729312	0.00241659	-0.00532926	0.00532926	2.8401e-05
0.0136561	0.0055848	0.0131608	0.0131608	0.000173206
0.0100523	0.00385838	0.00646417	0.00646417	4.17854e-05
0.0125119	0.00490487	0.0250082	0.0250082	0.000625409
0.0125179	0.00418356	-0.0257068	0.0257068	0.000660839
0.0138519	0.00676177	0.0104167	0.0104167	0.000108507
0.0110127	0.00375021	0.00681532	0.00681532	4.64486e-05
0.0185881	0.00740683	-0.0119437	0.0119437	0.000142653
0.010063	0.00342548	0.0046841	0.0046841	2.19408e-05
0.00715872	0.00250701	0.010958	0.010958	0.000120078
0.00827463	0.00319764	0.00732308	0.00732308	5.36275e-05
0.00814745	0.00278079	-0.00301903	0.00301903	9.11456e-06
0.00711297	0.0024575	-0.00417276	0.00417276	1.74119e-05
0.00845038	0.00336513	-0.00487934	0.00487934	2.3808e-05
0.0159847	0.00478408	0.018333	0.018333	0.000336097
0.0134153	0.00463095	0.0150164	0.0150164	0.000225492
0.00580552	0.00215656	0.00595097	0.00595097	3.5414e-05
0.00730751	0.00281904	-0.0041102	0.0041102	1.68938e-05
0.00858689	0.0030102	0.0133564	0.0133564	0.000178392
0.00926057	0.00397844	-0.000922319	0.000922319	8.50672e-07
0.00844809	0.00276723	0.00577638	0.00577638	3.33665e-05
0.0152241	0.00597637	0.0246646	0.0246646	0.000608343
0.00659059	0.00232869	0.00224524	0.00224524	5.04109e-06
0.0254665	0.0096645	0.0158322	0.0158322	0.000250659
0.0108473	0.00358772	-0.013989	0.013989	0.000195693
0.0144202	0.00482284	-0.0100917	0.0100917	0.000101843
0.0158772	0.00530717	-0.00293007	0.00293007	8.58531e-06
0.0100916	0.00365635	-0.00225289	0.00225289	5.07553e-06
0.0142569	0.00476672	0.0165865	0.0165865	0.000275111
0.00851982	0.00294092	-0.012447	0.012447	0.000154929
0.0085405	0.00306097	-0.0096672	0.0096672	9.34548e-05
0.011547	0.00418159	-0.000896906	0.000896906	8.0444e-07
0.0241232	0.00803336	-0.0330629	0.0330629	0.00109315
0.0085103	0.00339721	-0.0036814	0.0036814	1.35527e-05
0.010701	0.00345856	-0.00116386	0.00116386	1.35456e-06
0.015562	0.00664499	0.00281493	0.00281493	7.92384e-06
0.0114987	0.0040815	-0.00431016	0.00431016	1.85775e-05
0.0160387	0.00607839	0.00847399	0.00847399	7.18085e-05
0.00647527	0.00227144	-0.0108614	0.0108614	0.00011797
0.00916616	0.00327266	0.00695435	0.00695435	4.8363e-05
0.011199	0.00363961	0.0023287	0.0023287	5.42283e-06
0.0116805	0.00401445	0.00306863	0.00306863	9.41648e-06
0.0148923	0.00586743	0.0140175	0.0140175	0.00019649
0.0152856	0.00491691	0.0245606	0.0245606	0.000603224
0.0108984	0.00653377	0.00325755	0.00325755	1.06116e-05
0.0137068	0.00461584	0.0222546	0.0222546	0.000495269
0.0187246	0.00686942	0.00955808	0.00955808	9.13569e-05
0.00573351	0.00219071	0.000801086	0.000801086	6.41739e-07
0.0170547	0.0063072	-0.0136538	0.0136538	0.000186425
0.00855984	0.00349825	0.00418643	0.00418643	1.75262e-05
0.00675924	0.00269967	0.000887948	0.000887948	7.88451e-07
0.0168899	0.00548262	0.0145193	0.0145193	0.000210811
0.0136915	0.00453787	0.0108137	0.0108137	0.000116937
0.0103245	0.00376057	0.00720905	0.00720905	5.19704e-05
0.0164053	0.00594038	0.00294759	0.00294759	8.6883e-06
0.00855536	0.00311764	-0.00229045	0.00229045	5.24615e-06
0.0154011	0.00520696	0.00742322	0.00742322	5.51041e-05
0.00844051	0.00293489	-0.0046374	0.0046374	2.15054e-05
0.0100695	0.00348762	-0.0128467	0.0128467	0.000165037
0.0116448	0.00370359	-0.00186294	0.00186294	3.47053e-06
0.0138148	0.00525989	0.00702341	0.00702341	4.93283e-05
0.0149775	0.00518685	0.011752	0.011752	0.000138109
0.00821835	0.00339301	-0.0016608	0.0016608	2.75826e-06
0.00982814	0.00369202	-0.00838396	0.00838396	7.02907e-05
0.00587418	0.00204493	-0.0123035	0.0123035	0.000151376
0.00922097	0.00325477	-0.00629271	0.00629271	3.95982e-05
0.0132972	0.00626125	0.000235554	0.000235554	5.54858e-08
0.00812016	0.00378939	0.00472875	0.00472875	2.23611e-05
0.0145267	0.00584906	0.00483811	0.00483811	2.34073e-05
0.0189141	0.00699644	0.018969	0.018969	0.000359821
0.0128721	0.00596349	-0.000709161	0.000709161	5.02909e-07
0.00911245	0.00416415	0.00146764	0.00146764	2.15398e-06
0.0120808	0.00674273	0.00438269	0.00438269	1.9208e-05
0.0106407	0.00443354	0.00444985	0.00444985	1.98012e-05
0.0109695	0.00448556	-0.00938743	0.00938743	8.81239e-05
0.00431526	0.00175577	-0.00148185	0.00148185	2.19588e-06
0.00674772	0.00257541	0.00694805	0.00694805	4.82754e-05
0.00652139	0.00269558	-0.000725766	0.000725766	5.26737e-07
0.0129047	0.00618639	0.000325831	0.000325831	1.06166e-07
0.0113912	0.0040978	-0.00954224	0.00954224	9.10543e-05
0.00641228	0.0024901	-0.00116577	0.00116577	1.35901e-06
0.00862203	0.00310099	0.010691	0.010691	0.000114298
0.00833727	0.00291084	-0.0123521	0.0123521	0.000152575
0.0114521	0.00508404	-0.00118414	0.00118414	1.40219e-06
0.0130239	0.00421277	0.0139539	0.0139539	0.000194713
0.00925407	0.00360065	0.00285078	0.00285078	8.12694e-06
0.0116462	0.00433408	0.0104645	0.0104645	0.000109505
0.00821745	0.00448305	-0.00121361	0.00121361	1.47284e-06
0.0137473	0.00533463	-0.0109313	0.0109313	0.000119494
0.0146082	0.00523881	0.0127872	0.0127872	0.000163513
0.00747605	0.00326965	0.00626338	0.00626338	3.923e-05
0.0115192	0.00482637	0.00763328	0.00763328	5.82669e-05
0.0106005	0.0035063	-0.0132257	0.0132257	0.000174919
0.00853777	0.00350482	-0.00254653	0.00254653	6.48481e-06
0.0144214	0.00486711	-0.0157056	0.0157056	0.000246666
0.00969246	0.00356741	-0.00842015	0.00842015	7.0899e-05
0.00869323	0.00324247	0.00868394	0.00868394	7.54108e-05
0.0116061	0.00405955	0.000946342	0.000946342	8.95564e-07
0.0113731	0.00469172	0.00130766	0.00130766	1.70998e-06
0.0116703	0.00393729	0.00798823	0.00798823	6.38119e-05
0.00880258	0.00374694	0.00587666	0.00587666	3.45352e-05
0.0103675	0.00392994	0.00975633	0.00975633	9.51861e-05
0.0184555	0.00649111	0.0195177	0.0195177	0.000380939
0.0117455	0.00405284	0.00672945	0.00672945	4.52855e-05
0.014532	0.00520406	0.0112236	0.0112236	0.000125969
0.00891359	0.00392014	-0.00643439	0.00643439	4.14014e-05
0.0064693	0.00239597	-0.00464695	0.00464695	2.15941e-05
0.0149771	0.00618465	0.00515467	0.00515467	2.65707e-05
0.0120239	0.00611963	-0.00727664	0.00727664	5.29495e-05
0.0140124	0.00483812	0.00930159	0.00930159	8.65195e-05
0.0135289	0.00535161	0.00492819	0.00492819	2.4287e-05
0.00753541	0.00270014	-0.00782605	0.00782605	6.12471e-05
0.00629995	0.00282403	-0.006446	0.006446	4.1551e-05
0.00558849	0.00216191	-5.46382e-05	5.46382e-05	2.98533e-09
0.006987	0.00297284	0.00815911	0.00815911	6.65711e-05
0.00512278	0.00202657	-0.00105883	0.00105883	1.12112e-06
0.00866229	0.00495064	-0.00786633	0.00786633	6.18792e-05
0.00830968	0.00316107	0.0107078	0.0107078	0.000114656
0.00644957	0.00325885	0.001596	0.001596	2.54721e-06
0.00843262	0.00329495	0.00595536	0.00595536	3.54663e-05
0.0159772	0.00610038	-0.0137032	0.0137032	0.000187778
0.00858226	0.00277628	-0.00686972	0.00686972	4.7193e-05
0.00899663	0.00384616	-0.0029927	0.0029927	8.95626e-06
0.00805712	0.00321715	0.00534919	0.00534919	2.86138e-05
0.00462037	0.00179145	0.00230442	0.00230442	5.31036e-06
0.0107565	0.00396607	0.0130973	0.0130973	0.000171539
0.00678346	0.0022684	-0.00404644	0.00404644	1.63737e-05
0.0102157	0.00479163	0.00469399	0.00469399	2.20336e-05
0.0101444	0.00391058	0.00845725	0.00845725	7.15252e-05
0.0097012	0.00501279	0.00211794	0.00211794	4.48568e-06
0.00640837	0.00296321	-0.00280471	0.00280471	7.86641e-06
0.0106458	0.00392892	0.0166312	0.0166312	0.000276597
0.013741	0.00466025	-0.015714	0.015714	0.000246929
0.00972495	0.00433034	0.00690098	0.00690098	4.76235e-05
0.0148841	0.0057913	-0.000300249	0.000300249	9.01495e-08
0.0129545	0.00471511	-0.0192936	0.0192936	0.000372242
0.00755823	0.00288886	-0.00555196	0.00555196	3.08243e-05
0.00594929	0.00323373	0.00323647	0.00323647	1.04747e-05
0.0176086	0.0058805	0.0223005	0.0223005	0.000497312
0.00884849	0.00333835	0.000266264	0.000266264	7.08964e-08
0.0114737	0.00419482	-0.0177395	0.0177395	0.000314689
0.0112132	0.00380392	-0.00940332	0.00940332	8.84224e-05
0.00645509	0.0026616	-0.00493954	0.00493954	2.43991e-05
0.0150782	0.00680069	-0.00167126	0.00167126	2.79311e-06
0.0085802	0.00319095	0.00411998	0.00411998	1.69743e-05
0.0139442	0.00496845	0.0125265	0.0125265	0.000156914
0.00889647	0.00423839	-0.00082793	0.00082793	6.85468e-07
0.0128938	0.00472601	0.0181648	0.0181648	0.000329959
0.0134657	0.00465155	0.0244996	0.0244996	0.000600229
0.0103855	0.0040954	0.00411822	0.00411822	1.69597e-05
0.0060801	0.00223605	-0.0105173	0.0105173	0.000110613
0.00589614	0.00219037	-0.00341876	0.00341876	1.1688e-05
0.00808765	0.00279407	0.00194251	0.00194251	3.77334e-06
0.011452	0.0043168	0.00773928	0.00773928	5.98965e-05
0.0152029	0.00560519	-0.0116379	0.0116379	0.000135441
0.00957883	0.00354798	0.00629977	0.00629977	3.96871e-05
0.0107622	0.0045801	-0.00148928	0.00148928	2.21796e-06
0.0133021	0.00496776	0.00528891	0.00528891	2.79726e-05
0.00743432	0.00281814	-0.00111377	0.00111377	1.24049e-06
0.0122253	0.00430683	0.0150095	0.0150095	0.000225286
0.00946751	0.00449878	0.000178717	0.000178717	3.19397e-08
0.0190823	0.0070732	0.022976	0.022976	0.000527895
0.00937858	0.0040369	-0.00781076	0.00781076	6.1008e-05
0.0197805	0.00758492	0.0230143	0.0230143	0.000529659
0.0133861	0.00549883	0.003357	0.003357	1.12694e-05
0.00709027	0.0028228	0.00338686	0.00338686	1.14709e-05
0.0123052	0.00504536	0.00778838	0.00778838	6.06589e-05
0.0135788	0.00567407	-0.0108587	0.0108587	0.000117912
0.019788	0.00779285	-0.0201134	0.0201134	0.00040455
0.0124892	0.00597868	0.00140587	0.00140587	1.97646e-06
0.00797008	0.0034225	-0.000394283	0.000394283	1.55459e-07
0.0167041	0.00633667	0.0225065	0.0225065	0.000506544
0.0120417	0.00519032	-0.00447014	0.00447014	1.99821e-05
0.0300667	0.0115439	0.0372597	0.0372597	0.00138828
0.0291445	0.0110746	-0.0531479	0.0531479	0.0028247
0.0146425	0.0058025	-0.0149685	0.0149685	0.000224056
0.0114377	0.00426722	0.0103619	0.0103619	0.00010737
0.0117454	0.00474443	0.00441032	0.00441032	1.94509e-05
0.0142007	0.0065154	0.00131216	0.00131216	1.72177e-06
0.0141982	0.00543586	0.0175415	0.0175415	0.000307704
0.0249518	0.00832256	0.0262983	0.0262983	0.0006916
0.0154308	0.00582925	-0.0295278	0.0295278	0.000871888
0.0218604	0.00769146	-0.0345054	0.0345054	0.00119062
0.0152824	0.00551668	-0.0340804	0.0340804	0.00116147
0.0109524	0.00459166	-0.00632827	0.00632827	4.00471e-05
0.0103467	0.0038882	0.006744	0.006744	4.54816e-05
0.0126031	0.00468851	0.0128607	0.0128607	0.000165398
0.0131457	0.00486306	0.00657206	0.00657206	4.3192e-05
0.010731	0.00401524	-0.00578817	0.00578817	3.35029e-05
0.0112298	0.00437336	-0.000293052	0.000293052	8.58793e-08
0.00940616	0.00387428	-0.0069465	0.0069465	4.82539e-05
0.00670443	0.00231867	-0.00732128	0.00732128	5.36011e-05
0.013826	0.00546947	0.00981842	0.00981842	9.64015e-05
0.011131	0.00429142	-0.0136078	0.0136078	0.000185172
0.0133753	0.00671952	-0.00975891	0.00975891	9.52363e-05
0.013292	0.00537481	0.0126777	0.0126777	0.000160724
0.0140552	0.00603448	-0.0139222	0.0139222	0.000193828
0.00976511	0.00408368	-0.00913221	0.00913221	8.33972e-05
0.0103873	0.00386928	-0.00716694	0.00716694	5.13651e-05
0.00759483	0.00277804	-0.0107617	0.0107617	0.000115814
0.00867367	0.00388587	0.00634166	0.00634166	4.02166e-05
0.00817768	0.00328822	0.00764457	0.00764457	5.84395e-05
0.0104117	0.00385831	0.00787221	0.00787221	6.19717e-05
0.00957953	0.0041061	-0.0116157	0.0116157	0.000134925
0.0107248	0.00504437	-0.00142139	0.00142139	2.02035e-06
0.0103358	0.0042082	-0.00308117	0.00308117	9.49362e-06
0.0134693	0.00542469	-0.00758888	0.00758888	5.7591e-05
0.00638804	0.00257899	0.00858917	0.00858917	7.37738e-05
0.00630742	0.00253898	-0.00443971	0.00443971	1.9711e-05
0.0206631	0.00941213	0.0096849	0.0096849	9.37973e-05
0.0256055	0.0089906	-0.0300719	0.0300719	0.000904321
0.0078083	0.00290816	-0.00900472	0.00900472	8.10849e-05
0.00964861	0.00383034	0.00181187	0.00181187	3.28287e-06
0.00844796	0.00320831	-0.000331933	0.000331933	1.10179e-07
0.0206991	0.00740522	-0.0141948	0.0141948	0.000201492
0.00896984	0.0033376	0.00902422	0.00902422	8.14366e-05
0.00716545	0.00303595	0.00738302	0.00738302	5.4509e-05
0.00741625	0.00278039	0.00295906	0.00295906	8.75603e-06
0.00664264	0.00290404	-0.00214931	0.00214931	4.61953e-06
0.00911642	0.00391621	-0.00215585	0.00215585	4.64771e-06
0.0118244	0.00426011	0.0178869	0.0178869	0.000319942
0.0141509	0.00519619	-0.014199	0.014199	0.000201611
0.00829987	0.00301043	0.017649	0.017649	0.000311487
0.0158883	0.00623263	0.0173699	0.0173699	0.000301714
0.0173923	0.0061404	0.0299238	0.0299238	0.000895434
0.0124022	0.00471408	0.00566538	0.00566538	3.20965e-05
0.012405	0.00508409	0.0256972	0.0256972	0.000660348
0.00682919	0.00234338	-0.00477113	0.00477113	2.27636e-05
0.0102272	0.00359717	-0.017738	0.017738	0.000314638
0.00986226	0.00363114	-0.0127709	0.0127709	0.000163096
0.0119262	0.00436754	-0.00744544	0.00744544	5.54345e-05
0.00952808	0.0037863	-0.00270745	0.00270745	7.33028e-06
0.0104593	0.00431932	-0.0037574	0.0037574	1.41181e-05
0.0252441	0.00965421	0.0435315	0.0435315	0.00189499
0.0157167	0.00561633	0.0277977	0.0277977	0.000772713
0.0122408	0.00484676	-0.0138894	0.0138894	0.000192916
0.0180316	0.00656572	-0.00762504	0.00762504	5.81412e-05
0.0194983	0.00668258	0.0166168	0.0166168	0.000276117
0.0174698	0.00648514	-0.0353679	0.0353679	0.00125089
0.0121125	0.00481286	-0.00517168	0.00517168	2.67463e-05
0.0115582	0.00448715	-0.000166579	0.000166579	2.77486e-08
0.0161157	0.00538244	-0.0184078	0.0184078	0.000338848
0.0141349	0.00472577	-0.0151097	0.0151097	0.000228304
0.0138199	0.00449067	-0.011921	0.011921	0.000142111
0.00869927	0.00381852	9.84271e-06	9.84271e-06	9.6879e-11
0.0108732	0.00431211	-0.0027957	0.0027957	7.81591e-06
0.0101	0.00369664	0.0109363	0.0109363	0.000119602
0.0111361	0.00428229	-0.0100244	0.0100244	0.000100489
0.0127516	0.00453107	-0.0125914	0.0125914	0.000158544
0.0163857	0.00643938	-0.00568368	0.00568368	3.23042e-05
0.0137532	0.00464027	0.0254934	0.0254934	0.000649915
0.00728136	0.0026613	0.00040071	0.00040071	1.60569e-07
0.00973834	0.00349346	0.00385536	0.00385536	1.48638e-05
0.00991511	0.00373699	-0.00578497	0.00578497	3.34659e-05
0.0122033	0.00397453	0.0105998	0.0105998	0.000112356
0.0081869	0.00304744	0.00706343	0.00706343	4.9892e-05
[truncated: 789 more rows]
