# Supplementary material for: ESG performance, herding behavior and stock market returns: evidence from Europe
Source: Oper Res Int J. 2023 Feb 15;23(1):3. doi: 10.1007/s12351-023-00745-1 (PMC9930029; doi:10.1007/s12351-023-00745-1)
Supplement: Supplementary file 1 — Supplementary file1 (ZIP 2622 kb) [file 12351_2023_745_MOESM1_ESM.zip › Supplementary data for ESG Herding/Supplementary Files/ATF OLS PERF ESGt-1 20.xlsx]

## Sheet: Sheet1
Ri	Ri-Rf	ROE	ROA	Mcap	P/E	P/BV	DIV	BETA	SHARP	AN VAR	ESGt-1	CSAD
0.0533118	0.0475289	0.116764	0.0478385	8259.72	23.2317	2.89928	0.0217165	1.35	0.197475	0.0270581	0.883843	0.234081
0.108466	0.102683	0.12391	0.0251981	4357.59	25.6624	2.21732	0.021338	0.7	0.0377805	0.20832	0.75098	0.202123
0.0240342	0.0182513	0.32438	0.184274	2943.27	14.3977	3.43439	0.102517	1	0.0881151	0.134475	0.662612	0.195348
-0.303705	-0.309488	-0.38657	-0.00842084	1861.7	10.0677	0.384757	0	1.88	0.0142642	0.371834	0.52494	0.37703
0.168724	0.162941	-0.053182	-0.0136215	1227.58	19.9086	0.246317	0.00870605	1.42	0.167523	0.718714	0.4701	0.456746
-0.245686	-0.251468	-0.238266	-0.0122742	3376.33	9.58924	0.5202	0	2.08	0.0458257	0.549519	0.74163	0.407723
0.133187	0.127404	0.0705091	0.0341753	813.386	13.8078	0.706	0.0137848	0.75	0.256308	0.110971	0.703333	0.242698
0.0161351	0.0103521	0.0171624	0.00633678	1906	14.6783	0.891947	0.0442724	0.87	0.0237811	0.106023	0.66773	0.287158
-0.0980058	-0.103789	-0.81135	-0.00440523	2872.76	47.8885	0.45569	0	1.91	-0.0537688	0.56687	0.64195	0.269638
0.0633782	0.0575953	0.195463	0.0510098	1318.74	7.07678	1.72509	0.0488633	0.91	0.00455395	0.106458	0.47185	0.421763
0.274931	0.269148	0.068299	0.0186379	456.02	23.257	1.13348	0.0218958	0.41	0.253557	0.448271	0.2734	0.320944
0.136154	0.130371	0.151192	0.10522	1395.41	11.3773	1.59868	0.02191	0.77	-0.0125196	0.201552	0.276657	0.346248
0.0712861	0.0655032	-0.0688291	-0.0237767	480.077	11.8793	0.935284	0	0.8	0.0578905	0.138264	0.35715	0.183971
0.289964	0.284181	-0.0192142	-0.000104647	342.153	42.2327	0.736793	0	0.96	0.355033	0.736552	0.43755	0.454715
0.0669147	0.0611318	0.0357368	0.020539	611.794	17.054	0.675096	0.0476965	0.38	-0.017946	0.120079	0.6265	0.174171
-0.0326383	-0.0384212	0.0728776	0.0727834	489.85	13.0724	0.764161	0.0297143	0.73	0.02021	0.224445	0.13445	0.338608
0.196742	0.190959	0.124243	0.0768614	326.207	13.5501	1.66212	0.0165455	0.41	0.0437502	0.187397	0.3728	0.525241
0.0830137	0.0772308	0.0716016	0.0340219	371.591	36.1278	2.01327	0.0110981	0.57	0.00506973	0.155587	0.42185	0.235659
0.171093	0.16531	0.0413027	0.0335535	423.086	9.25394	2.08546	0.0381385	1.39	-0.0357991	0.438507	0.53165	0.236915
-0.000653324	-0.00643623	-0.135184	-0.0145561	334.639	28.0385	0.557331	0.000895522	1.16	-0.00777196	0.200381	0.36852	0.363306
0.018167	0.0123841	0.0791459	0.0554902	299.781	55.9938	2.10642	0.0438109	0.88	-0.207289	0.164037	0.37668	0.153142
-0.201129	-0.206912	0.0747537	-0.0131219	2094.24	14.335	0.328471	0	2.3	-0.127739	0.964568	0.61678	0.202934
