# Supplementary material for: ESG performance, herding behavior and stock market returns: evidence from Europe
Source: Oper Res Int J. 2023 Feb 15;23(1):3. doi: 10.1007/s12351-023-00745-1 (PMC9930029; doi:10.1007/s12351-023-00745-1)
Supplement: Supplementary file 1 — Supplementary file1 (ZIP 2622 kb) [file 12351_2023_745_MOESM1_ESM.zip › Supplementary data for ESG Herding/Supplementary Files/PSI20 OLS PERF ESGt-1 20.xlsx]

## Sheet: Sheet1
	Ri	Ri-Rf	ROE	ROA	Mcap	P/E	P/BV	DIV	BETA	SHARP	AN VAR	ESGt-1	CSAD
EDP	0.0618224	0.0560395	0.111767	0.0291376	11447.4	12.8763	1.29803	0.050844	1.1	0.0388927	0.0296117	0.75762	0.1332
EDPR	0.174697	0.168915	0.0346973	0.0187903	6633.67	37.5896	1.04404	0.00442398	1.03	0.199889	0.1654	0.66017	0.220521
JMT	0.115172	0.109389	0.269621	0.0710938	8067.44	22.1877	5.64317	0.0212549	0.49	-0.0818805	0.106633	0.68662	0.264691
GALP	-0.00201841	-0.00780132	0.0657782	0.0267053	10215.6	37.2922	2.51596	0.0253249	0.8	-0.129846	0.0535766	0.58782	0.114345
BCP	-0.132995	-0.138778	-0.00636004	0.0015662	2581.67	14.7936	0.569543	0.000896359	2.23	-0.107562	0.305525	0.67441	0.317734
NYGR	0.040887	0.0351041	0.150899	0.0745637	2172.96	11.4999	1.75354	0.0813441	1.25	-0.02416	0.0421577	0.581	0.124206
NOS	0.0123108	0.00652786	0.111046	0.0288348	2200.56	41.2369	2.96363	0.0385997	0.85	-0.27172	0.126453	0.4641	0.194772
YSO	0.0182108	0.0124279	0.0704174	0.0212517	1688.06	11.2647	0.988515	0.0357918	1.22	-0.0802535	0.0981202	0.7333	0.151093
RENE	-0.0104293	-0.0162122	0.111614	0.027242	1415.85	10.6894	1.16604	0.0563473	0.56	-0.236651	0.012299	0.5179	0.0940358
CORA	0.281548	0.275765	0.144084	0.0741977	791.884	13.0233	1.88361	0.0465302	0.84	-0.00208902	0.0774494	0.460275	0.310751
ALSS	0.134355	0.128572	0.293997	0.0610079	739.472	10.8692	2.31915	0.0369219	1.55	0.089301	0.121723	0.43775	0.220271
SEM	0.0547042	0.0489213	0.13663	0.0430801	942.631	8.29329	1.08384	0.0359598	1.22	-0.00923863	0.0755313	0.5024	0.166286
CTT	-0.0756901	-0.0539494	0.205702	0.038703	766.151	17.5777	3.67342	0.0410891	0.73	-0.121226	0.0904867	0.72025	0.190102
MOTA	0.0991007	0.0933178	0.205702	0.038703	766.151	17.5777	3.67342	0.0410891	0.73	-0.121226	0.601567	0.03519	0.439429
PHRA	-0.2301	-0.235883	-0.1734	-0.126618	1380.55	22.6045	1.43135	1.43135	1.75	0.0400847	0.106763	0.51002	0.262368
