# Supplementary material for: ESG performance, herding behavior and stock market returns: evidence from Europe
Source: Oper Res Int J. 2023 Feb 15;23(1):3. doi: 10.1007/s12351-023-00745-1 (PMC9930029; doi:10.1007/s12351-023-00745-1)
Supplement: Supplementary file 1 — Supplementary file1 (ZIP 2622 kb) [file 12351_2023_745_MOESM1_ESM.zip › Supplementary data for ESG Herding/Supplementary Files/CAC OLS PERF ESGt-1 20.xlsx]

## Sheet: Sheet1
	Ri	Ri-Rf	ROE	ROA	Mcap	P/E	P/BV	DIV	BETA	SHARP	AN VAR	ESGt-1	CSAD
LVMH	0.216379	0.210596	0.174092	0.083555	106741	22.8573	3.67517	0.0211015	0.99	0.598433	0.0527833	0.58798	0.217834
OREP	0.138166	0.132383	0.141346	0.0954813	94098.5	29.4565	3.93043	0.0192827	0.5	0.161387	0.0108275	0.70627	0.103523
HTMS	0.241619	0.235836	0.263481	0.187023	41085.4	39.8454	9.59885	0.0107511	0.43	0.260859	0.042083	0.47453	0.241002
SASY	0.0401458	0.0343629	0.0891992	0.0483219	93475.5	21.3808	1.61811	0.0405584	0.49	-0.0632336	0.0165358	0.65367	0.112629
TOTF	-0.0142511	-0.020034	0.0923758	0.0399603	124323	14.7083	1.25962	0.0580111	1.15	-0.155185	0.015478	0.59011	0.128215
PRTP	0.228229	0.222446	0.126082	0.0563992	33574.4	23.3798	3.07676	0.0244254	0.94	0.391037	0.0717033	0.70397	0.218892
AIR	0.233156	0.227374	0.144487	0.0123689	48460.4	24.9833	6.98773	0.0153239	1.76	0.144112	0.127535	0.61148	0.29002
SCHN	0.12916	0.123377	0.105406	0.0510025	37051.2	19.2196	1.94295	0.0322539	0.82	0.223377	0.0658196	0.64865	0.172107
BNPP	0.0116514	0.00586853	0.0669961	0.00343251	60445.9	9.12489	0.6487	0.0377625	1.96	0.015396	0.0752541	0.63183	0.134372
AIRP	0.0936625	0.0878796	0.144105	0.0611256	40167.4	21.155	2.9122	0.0243744	0.58	0.0834524	0.00715555	0.62833	0.0968199
ESLX	0.115501	0.109718	0.126691	0.0710605	30825.2	27.9838	3.79219	0.0127673	0.78	-0.0415428	0.0214993	0.55825	0.136997
SGEF	0.0879751	0.0821922	0.147095	0.0348342	33365.7	15.4872	2.01562	0.0359607	1.03	0.00114509	0.0451597	0.74216	0.097817
AXAF	0.0472122	0.0414293	0.066031	0.00530229	46272.1	12.1038	0.738708	0.0530828	1.7	-0.0474027	0.0766621	0.73164	0.138887
SAF	0.247937	0.242154	0.148498	0.0369247	29068.5	25.2079	3.50238	0.0185654	1.43	0.152127	0.097844	0.44437	0.224256
DAST	0.222803	0.21702	0.129084	0.0728987	19717	45.3265	5.29061	0.00752122	0.53	0.183216	0.0267971	0.54835	0.215418
STLA	0.116504	0.110721	0.0713705	0.0162213	11487.7	31.3821	0.59051	0.00985115	1.34	0.226286	0.159889	0.54166	0.304867
PERP	0.0960812	0.0902983	0.0939301	0.0394465	27582.2	30.6556	2.17766	0.0180716	0.45	0.082908	0.0113303	0.61735	0.139276
DANO	0.0298172	0.0240343	0.133574	0.0495821	35751.4	20.978	2.65968	0.0288835	0.63	-0.17327	0.0183063	0.79497	0.101867
CAGR	0.0387863	0.0330034	0.0322617	0.00157171	26857.6	12.385	0.503396	0.038174	1.9	0.0568729	0.110551	0.59754	0.177747
VIV	0.0317588	0.0259759	0.0480532	0.0273041	26040.9	24.8688	1.41025	0.0498909	0.62	0.057603	0.0157562	0.70495	0.0800423
ENGIE	-0.0604256	-0.0662085	-0.00724829	0.00244551	37974.1	23.3533	0.85671	0.0613156	0.96	-0.0990596	0.0306739	0.6193	0.142002
MT	-0.0180078	-0.0237907	-0.00438369	-0.000824248	28108.9	13.9617	0.635059	0.0174628	2.14	0.105884	0.266129	0.58706	0.375044
SGOB	0.0167076	0.0109247	0.0487008	0.0204351	20199.8	29.6979	1.1119	0.0313912	1.33	0.029302	0.0357834	0.78972	0.0794148
ORAN	-0.028406	-0.0341889	0.076685	0.0204351	33854.8	24.7564	1.14659	0.0666873	0.38	-0.226256	0.0568953	0.57844	0.190342
STM	0.219568	0.213785	0.0416487	0.00720754	12742.1	43.7409	1.8618	0.0319478	1.18	0.317474	0.175931	0.86877	0.293325
CAPP	0.159688	0.153905	0.112332	0.0472295	11893.4	17.8133	1.90446	0.0220639	1.19	0.113044	0.0601571	0.59158	0.170009
LEGO	0.152294	0.146511	0.162517	0.0747751	12964.5	21.3914	3.30255	0.0242533	0.83	0.09442	0.0606017	0.73356	0.140663
SOGN	-0.0217539	-0.0275368	0.0421736	0.00253565	26500.2	13.7961	0.476582	0.0350224	2.01	-0.0545805	0.14468	0.62117	0.240334
MICP	0.0868632	0.0810803	0.139641	0.0567652	15399	12.5919	1.49721	0.032183	0.95	-5.55262e-05	0.0499583	0.74424	0.100513
TEPRF	0.282709	0.276926	0.115693	0.0588426	5746.11	23.81	2.82472	0.0161018	0.56	0.356569	0.0702453	0.5614	0.270666
TCFP	0.106963	0.101181	0.148797	0.0295944	13122.2	18.8468	2.81766	0.0218463	1.06	-0.0486799	0.103489	0.4574	0.238628
ALSO	0.0407548	0.0349719	0.0686037	0.00992871	7678.53	19.0116	1.93081	0.0119041	0.72	0.179214	0.0559572	0.66692	0.159583
VIE	0.0453523	0.0395694	0.0222558	0.00866827	9177.03	38.9165	1.27813	0.0500517	0.79	-0.00527257	0.105995	0.65899	0.183332
CARR	-0.0448588	-0.0506417	0.0270304	0.00817429	15153.5	76.746	1.69958	0.0282518	0.44	-0.197793	0.0469786	0.68009	0.142272
PUBP	0.052781	0.0469981	0.121945	0.031538	11048.2	15.1685	1.96289	0.0276072	1.06	-0.114666	0.049402	0.73139	0.167334
BOUY	0.0110184	0.00523551	0.0837276	0.0206382	11347.3	14.3081	1.29037	0.0525589	1.02	-0.0659033	0.0396328	0.6372	0.111307
RENA	0.046797	0.0410141	0.0594857	0.0203814	16523.6	8.21509	0.597335	0.597335	1.89	-0.179989	0.11103	0.72318	0.236879
URW	-0.0318684	-0.0376513	0.0795255	0.0422758	17850.5	11.6232	1.09899	0.0460595	2.39	-0.176577	0.0556041	0.89997	0.173127
ATOS	0.142986	0.137203	0.0985938	0.0349357	5668.4	15.4914	1.40281	0.0169286	1.17	-0.085249	0.0716468	0.60626	0.158424
