# Supplementary material for: ESG performance, herding behavior and stock market returns: evidence from Europe
Source: Oper Res Int J. 2023 Feb 15;23(1):3. doi: 10.1007/s12351-023-00745-1 (PMC9930029; doi:10.1007/s12351-023-00745-1)
Supplement: Supplementary file 1 — Supplementary file1 (ZIP 2622 kb) [file 12351_2023_745_MOESM1_ESM.zip › Supplementary data for ESG Herding/Supplementary Files/DAX OLS PERS ESG t-1 20.xlsx]

## Sheet: Sheet1
	Ri	Ri-Rf	ROE	ROA	Mcap	P/E	P/BV	DIV	BETA	SHARP	AN VAR	CSAD	ESGt-1
SAP	0.126916	0.121133	0.181443	0.099214	89352.9	25.9697	4.20209	0.0160393	0.98	0.0502223	0.0357365	0.209162	0.74272
LINI	0.190119	0.0460678	0.230721	0.0765682	55732.1	27.1125	5.10719	0.0202081	0.79	0.137522	0.0266163	0.160873	0.73837
VOW	0.120593	0.11481	0.132068	0.0327295	74997.1	7.6741	0.85698	0.0233219	1.5	0.0725956	0.111447	0.25673	0.50189
SIE	0.0863829	0.0806	0.148044	0.0448992	69841.7	14.5212	1.98966	0.0406137	1.11	0.0475384	0.0402447	0.176762	0.67472
ALV	0.0925405	0.0867576	0.105161	0.00802073	65486.7	10.8042	1.07153	0.0475411	1.16	0.0269535	0.0332893	0.141331	0.77874
DTE	0.044871	0.0390881	0.062188	0.01696	60490	31.0884	2.01715	0.0514879	0.79	-0.106188	0.0270611	0.172906	0.54141
DAI	0.0727345	0.0669516	0.135086	0.0354319	61233.5	10.6971	1.22812	0.0434223	1.53	-0.0018291	0.0694523	0.184366	0.55666
DPW	0.140179	0.134396	0.198678	0.0577211	32192.3	15.1051	2.80688	0.0388518	0.92	0.123933	0.0796328	0.244885	0.74365
BASF	0.0565025	0.0507196	0.149349	0.0635572	64740.2	15.2445	2.1998	0.0414938	1.28	-0.140328	0.0429139	0.188247	0.70418
ADS	0.246507	0.240724	0.159364	0.067022	27226.7	25.4049	4.46974	0.0157856	0.64	0.15133	0.0950178	0.302396	0.70419
BAY	0.0226028	0.0168199	0.0683425	0.026105	69348.5	27.6043	2.70664	0.029949	1.25	-0.19394	0.0745779	0.208371	0.52067
BMW	0.106576	0.100793	0.144368	0.0354016	50645.3	9.39225	1.25512	0.0356264	1.35	-0.0525836	0.0863935	0.201827	0.58453
IFX	0.245242	0.239459	0.136785	0.0784391	14664.4	26.449	2.62239	0.0171294	1.37	0.165262	0.0947796	0.29424	0.72543
HNK	0.100412	0.0946295	0.14319	0.0764746	36862.6	21.1015	2.83882	0.0165525	0.61	-0.172956	0.0307147	0.193596	0.72024
MUV	0.0888624	0.0830795	0.0837688	0.00874071	27499.3	18.8613	0.982667	0.0482593	0.96	-0.00393744	0.0331059	0.163324	0.76783
VNA	0.209265	0.127386	0.129653	0.0465189	27499.3	11.6685	1.1973	0.0326682	0.37	0.0362774	0.0404505	0.202415	0.26246
EON	-0.0716804	-0.0774633	0.376843	0.0140307	22859.3	13.6085	2.06191	0.0546695	0.42	-0.029327	0.0392198	0.154265	0.68461
DB1	0.097893	0.0921101	0.194335	0.00461747	15119	20.1056	3.60027	0.0328489	0.42	0.054096	0.036577	0.133744	0.56172
FREG	0.123925	0.118142	0.203538	0.0550657	23869.8	18.5217	2.14229	0.013464	1.11	-0.209947	0.0726628	0.293984	0.56563
DBK	-0.0935406	-0.0993235	-0.00462203	-0.000327536	27072.4	57.6494	0.453516	0.0140118	1.25	-0.0519547	0.0526052	0.13884	0.44233
CON	0.185857	0.180074	0.156313	0.054036	27643.3	13.536	2.39122	0.0196609	1.46	-0.192433	0.178163	0.313762	0.76268
RWE	0.00248569	-0.00329721	-0.102637	0.000929575	15071.7	12.7833	1.57236	0.0419987	0.553	0.152358	0.110496	0.266324	0.63545
FME	0.0720225	0.0662396	0.127649	0.0596453	19230.8	19.0158	2.26635	0.014801	0.9	-0.143845	0.0285848	0.190281	0.71269
MRC	0.15185	0.146067	0.0971638	0.040859	34626.1	28.9995	2.52566	0.0144261	0.5	0.0285703	0.0237737	0.224251	0.71218
DWN	0.208602	0.202819	0.135885	0.0603277	7964.6	11.9633	1.15604	0.0215907	0.124521	0.016765	0.0402653	0.299632	0.5091
HEI	0.0514514	0.0456685	0.135885	0.0206175	11841.6	19.9636	0.843443	0.0173365	1.37	-0.14338	0.0594973	0.176847	0.734811
MTX	0.188707	0.182924	0.180238	0.0478558	6056.89	26.3427	3.71993	0.0163825	1.34	0.165099	0.0507805	0.274395	0.64149
1COV	0.18749	0.07944	0.214165	0.091302	10417.9	13.9578	2.15917	0.0295634	1.08	0.032911	0.275825	0.28513	0.67512
