# Supplementary material for: ESG performance, herding behavior and stock market returns: evidence from Europe
Source: Oper Res Int J. 2023 Feb 15;23(1):3. doi: 10.1007/s12351-023-00745-1 (PMC9930029; doi:10.1007/s12351-023-00745-1)
Supplement: Supplementary file 1 — Supplementary file1 (ZIP 2622 kb) [file 12351_2023_745_MOESM1_ESM.zip › Supplementary data for ESG Herding/Supplementary Files/FTSEMIB OLS PERF ESGt-1 20.xlsx]

## Sheet: Sheet1
	Ri	Ri-Rf	ROE	ROA	Mcap	P/E	P/BV	DIV	BETA	SHARP	AN VAR	ESGt-1	CSAD
A2A	0.0485961	0.0428132	0.0805519	0.0173523	3519.18	18.728	1.18076	0.0436523	0.83	-0.00150116	0.156555	0.6098	0.246025
AMP	0.270174	0.264391	0.122109	0.0399797	2487.87	37.4848	4.14662	0.00810205	0.6	0.26363	0.0725811	0.4056	0.313082
ATL	0.0155509	0.00976803	0.115306	0.0211507	14387.3	27.0706	2.33589	0.038884	1.11	-0.141697	0.0451161	0.65456	0.140836
AZM	0.160848	0.155065	0.305386	0.0432763	2032.68	12.1613	3.15984	0.0482999	1.38476	-0.0119172	0.293668	0.16439	0.367731
BAMI	-0.115954	-0.121737	-0.045656	-0.00323963	2713.61	32.1795	0.285921	0.0100774	1.63	0.0217046	0.11405	0.36033	0.200417
BGN	0.170873	0.16509	0.294798	0.0229087	2395.39	14.2564	3.9254	0.0617157	1.13	0.0576474	0.155932	0.5462	0.275481
BMD	0.0962327	0.0904498	2.06142	0.0634013	4270.52	10.2032	2.34935	0.0537787	1.33	-0.027512	0.132489	0.4775	0.249137
BPE	-0.0811232	-0.0869061	0.0375871	0.00265086	2245.34	76.2105	0.495117	0.0132824	1.65	-0.0421395	0.0832356	0.34276	0.184524
BZU	0.10172	0.0959374	0.0584631	0.0322476	3017.08	20.2959	1.06848	0.00523215	0.8	0.000430881	0.123445	0.48314	0.250899
CPR	0.173687	0.167904	0.115357	0.0516897	6128.16	28.2134	3.32817	0.0104335	0.38	0.137007	0.035767	0.31899	0.221573
CNHI	0.0592521	0.0319229	0.0653825	0.00974533	13739.4	22.1849	1.92697	0.0167561	1.22	0.160889	0.0638847	0.738471	0.171556
DIA	0.233913	0.22813	0.233666	0.17659	3368.51	24.5879	5.26753	0.0141672	-0.06	0.118406	0.0919817	0.521167	0.289327
ENEL	0.0771139	0.071331	0.0817726	0.0243533	45223	28.9985	1.38702	0.0508763	0.73	0.128487	0.0243046	0.79021	0.147201
ENI	-0.0535054	-0.0592883	0.0196871	0.0111712	53078.3	55.6769	1.00393	0.059762	1.04	-0.172134	0.0203172	0.59991	0.180413
EXO	0.197323	0.19154	0.0699003	0.0175694	9219	20.3503	0.926104	0.0108298	1.06	0.159022	0.106755	0.16297	0.255993
RACE	0.388387	0.135449	0.795462	0.111668	27964.3	35.1583	2.21857	0.00874139	0.53	-0.0172478	0.102215	0.45766	0.462144
FBK	0.238931	0.124543	0.277267	0.00934006	5122.41	21.8406	5.60694	0.0281043	0.91	0.129098	0.124687	0.69955	0.273663
G	-0.00949349	-0.0152764	0.0731891	0.00387194	23659.6	66.103	1.06591	0.0422565	1.1	-0.00723203	0.0337636	0.85554	0.133539
HER	0.0861957	0.0804128	0.0887426	0.0269692	3146.09	15.0906	1.30219	0.0476908	0.7	-0.00605795	0.0645256	0.75914	0.165319
IP	0.264635	0.258852	0.157866	0.078087	1800.58	17.7875	2.56495	0.0149631	0.7	0.213376	0.0626457	0.362333	0.295127
ISP	-0.00122099	-0.0070039	0.0239789	0.00162394	35421.6	15.245	0.691587	0.0441363	1.59	-0.00909954	0.0806327	0.7243	0.176355
INW	0.183136	0.0774609	0.0767021	0.0580564	4444.67	33.8347	2.22719	0.0286302	0.39	0.11078	0.0687015	0.614533	0.176484
IG	0.0970187	0.0294966	0.25766	0.0509786	3959.59	15.6301	2.91994	0.0483	0.56	0.0234468	0.0345202	0.5262	0.135399
LDO	0.0395373	0.0337544	-0.0224573	-0.000972222	4670.15	15.9043	1.06104	0.0104446	1.47	-0.0781499	0.187171	0.59805	0.341044
MB	0.0208555	0.0150726	0.0571627	0.00671751	5757.07	13.9282	0.691589	0.0292209	1.47869	0.0697115	0.0658098	0.38764	0.144008
MONC	0.209782	0.127715	0.306341	0.149231	6335.26	28.1274	1.5842	0.0090479	0.66	0.252391	0.0735176	0.639975	0.233946
PCP	-0.149178	-0.0464679	0.237397	0.0693443	5608.25	15.7081	1.27534	0.0123993	1.02	-0.126093	0.00517286	0.73944	0.154367
PST	0.0534838	0.0185279	0.109043	0.0233403	4339.42	29.1037	2.9823	0.0201404	0.88	0.0173835	0.0610712	0.53954	0.191777
PRY	0.122169	0.116386	0.109043	0.0233403	4339.42	29.1037	2.9823	0.0201404	0.93	0.0173835	0.0811305	0.53954	0.199513
REC	0.250993	0.24521	0.249917	0.134556	4550.84	19.2158	4.74895	0.0327789	0.9	0.0409493	0.0904725	0.51516	0.289651
SPM	-0.160165	-0.165948	-0.0667655	-0.0160338	6937.26	21.4852	1.57738	0.00632883	1.24	-0.0999299	0.109856	0.71938	0.320167
SRG	0.04836	0.0425771	0.148786	0.0413875	12490.8	14.0318	1.97038	0.0662014	0.44	-0.0753363	0.0102133	0.82282	0.106051
STLA	0.226495	0.220712	0.0713705	0.0162213	11487.7	31.3821	0.59051	0.00985115	1.34	0.226286	0.132531	0.57166	0.294359
STM	0.219568	0.213785	0.0416487	0.00720754	12742.1	43.7409	1.8618	0.0319478	1.18	0.317474	0.175931	0.86877	0.33903
TIT	-0.067758	-0.0735409	0.0208144	0.0123094	14931.8	11.0661	0.729474	0.0264966	1.29	-0.207727	0.051356	0.71459	0.204009
TS	-0.0410756	-0.0468585	0.0675358	0.0501997	18245.6	19.4861	1.61002	0.0249001	1.4	-0.0407736	0.0724959	0.55552	0.230378
TRN	0.0765719	0.070789	0.174794	0.0385959	8638.48	14.6576	2.49192	0.0534915	0.37	-0.0458272	0.0170975	0.66984	0.11118
UCG	-0.127532	-0.133315	-0.0435075	-0.00202978	25144.7	32.3535	0.466542	0.0114367	1.82	-0.0560151	0.111988	0.71849	0.239157
UNI	0.0299539	0.024171	0.0576204	0.00633589	2448.53	11.8367	0.446968	0.0396627	1.47	0.0613306	0.474211	0.52662	0.3673
