# Supplementary material for: ESG performance, herding behavior and stock market returns: evidence from Europe
Source: Oper Res Int J. 2023 Feb 15;23(1):3. doi: 10.1007/s12351-023-00745-1 (PMC9930029; doi:10.1007/s12351-023-00745-1)
Supplement: Supplementary file 1 — Supplementary file1 (ZIP 2622 kb) [file 12351_2023_745_MOESM1_ESM.zip › Supplementary data for ESG Herding/Supplementary Files/CAC CSAD.xlsx]

## Sheet: Sheet1
CSADt	CSSD	Rm	|Rm|	(Rm)²
0.00457915	0.00107794	-0.00857233	0.00857233	7.34849e-05
0.00585806	0.00131964	-0.00220607	0.00220607	4.86674e-06
0.00722583	0.00136546	0.00418905	0.00418905	1.75481e-05
0.0107012	0.00207307	0.0120192	0.0120192	0.000144461
0.00434646	0.000910464	-0.00100948	0.00100948	1.01905e-06
0.0114553	0.00235429	0.0111088	0.0111088	0.000123404
0.00705199	0.00146931	0.0136316	0.0136316	0.000185821
0.00999271	0.00199665	-0.0243314	0.0243314	0.000592016
0.0110743	0.0023528	-0.00389587	0.00389587	1.51778e-05
0.00800591	0.00187793	0.000320855	0.000320855	1.02948e-07
0.0102452	0.00205865	0.00314087	0.00314087	9.86508e-06
0.0139614	0.00317724	0.000446829	0.000446829	1.99656e-07
0.00870828	0.0017016	0.00368403	0.00368403	1.35721e-05
0.0101292	0.00212937	-0.00758606	0.00758606	5.75484e-05
0.00904652	0.00191947	0.000510202	0.000510202	2.60306e-07
0.0140375	0.00388691	-0.00249071	0.00249071	6.20362e-06
0.00706226	0.00148195	-0.00228048	0.00228048	5.2006e-06
0.00983498	0.00193369	-0.00637708	0.00637708	4.06672e-05
0.00941345	0.00213987	0.00624108	0.00624108	3.8951e-05
0.0103622	0.00244382	-0.00154934	0.00154934	2.40047e-06
0.0111301	0.00216604	0.000245448	0.000245448	6.02445e-08
0.0167964	0.00339303	0.0114324	0.0114324	0.000130699
0.0128715	0.00265318	-0.0142243	0.0142243	0.00020233
0.006847	0.00150975	0.0056388	0.0056388	3.1796e-05
0.00948807	0.00182948	-0.000807712	0.000807712	6.52399e-07
0.00903254	0.00203611	0.00231541	0.00231541	5.36111e-06
0.0220325	0.00443726	0.0120663	0.0120663	0.000145596
0.016221	0.00345798	-0.000680509	0.000680509	4.63092e-07
0.0101955	0.00220221	0.00387787	0.00387787	1.50378e-05
0.00930397	0.00201212	-0.00667519	0.00667519	4.45582e-05
0.0114166	0.00265474	0.00518877	0.00518877	2.69233e-05
0.00956289	0.00212628	0.00210546	0.00210546	4.43298e-06
0.0186659	0.00518002	0.0169735	0.0169735	0.000288099
0.00990852	0.00229459	0.00328014	0.00328014	1.07593e-05
0.00959901	0.0020395	-0.0151766	0.0151766	0.00023033
0.0159375	0.00352361	0.00484225	0.00484225	2.34474e-05
0.0277705	0.00688437	0.0154882	0.0154882	0.000239884
0.047679	0.0101967	0.0756801	0.0756801	0.00572748
0.0121215	0.00256625	-0.00463685	0.00463685	2.15004e-05
0.0111636	0.00229938	0.0124196	0.0124196	0.000154247
0.014153	0.00285371	0.0243965	0.0243965	0.000595189
0.0140419	0.00315887	0.0244013	0.0244013	0.000595424
0.0132097	0.00263389	0.0210916	0.0210916	0.000444857
0.0109003	0.00226262	0.00537676	0.00537676	2.89095e-05
0.0115441	0.00253763	-0.000317209	0.000317209	1.00621e-07
0.0128631	0.00287101	-0.0337247	0.0337247	0.00113735
0.0146516	0.00310494	-0.0177446	0.0177446	0.00031487
0.0104941	0.00223194	-0.0190482	0.0190482	0.000362835
0.0118027	0.00278529	0.012009	0.012009	0.000144215
0.012414	0.00258523	-0.000529466	0.000529466	2.80334e-07
0.00917744	0.00211739	-0.0152822	0.0152822	0.000233544
0.0107005	0.00213212	-0.00269897	0.00269897	7.28446e-06
0.00771745	0.00167699	0.00136957	0.00136957	1.87572e-06
0.0150086	0.00322834	0.0203497	0.0203497	0.00041411
0.0132459	0.00473379	-0.0210941	0.0210941	0.000444962
0.00953004	0.00201807	-0.0012026	0.0012026	1.44625e-06
0.0134466	0.0027226	-0.00636235	0.00636235	4.04795e-05
0.00888971	0.00175105	0.00656585	0.00656585	4.31104e-05
0.0112743	0.00231289	0.00709903	0.00709903	5.03962e-05
0.00995351	0.00223753	0.00613273	0.00613273	3.76104e-05
0.0109458	0.00219625	-0.00274949	0.00274949	7.55967e-06
0.0153476	0.00343734	0.00484208	0.00484208	2.34458e-05
0.0088789	0.0019872	0.0097391	0.0097391	9.48501e-05
0.00821055	0.00190347	0.000174128	0.000174128	3.03205e-08
0.0158457	0.00350616	0.00428859	0.00428859	1.8392e-05
0.0121609	0.00276409	-0.005925	0.005925	3.51056e-05
0.0139643	0.00289047	-0.00231249	0.00231249	5.3476e-06
0.0138341	0.00340345	0.0240208	0.0240208	0.000576997
0.0102126	0.00223638	-0.00692056	0.00692056	4.78942e-05
0.00940445	0.00198552	-0.00825445	0.00825445	6.81359e-05
0.010995	0.00257964	0.00616404	0.00616404	3.79954e-05
0.0118091	0.00267157	-0.00400664	0.00400664	1.60532e-05
0.0149288	0.00309254	-0.0373912	0.0373912	0.0013981
0.0133397	0.00337941	-0.0121679	0.0121679	0.000148057
0.0101858	0.00301441	-0.00688157	0.00688157	4.73561e-05
0.00805594	0.00162894	0.0012806	0.0012806	1.63994e-06
0.0101589	0.00218058	0.00317704	0.00317704	1.00936e-05
0.00981374	0.00225767	0.00352394	0.00352394	1.24181e-05
0.00922329	0.00199449	0.00203227	0.00203227	4.13014e-06
0.00820364	0.00186575	-0.00377753	0.00377753	1.42697e-05
0.0118606	0.00284419	0.013966	0.013966	0.000195048
0.00948245	0.00190173	-0.0158695	0.0158695	0.000251841
0.0117693	0.00253099	0.0178547	0.0178547	0.000318791
0.0153277	0.00362501	-0.00887311	0.00887311	7.8732e-05
0.0149737	0.00335218	-0.00441597	0.00441597	1.95008e-05
0.0110891	0.00234533	0.0189628	0.0189628	0.000359586
0.0120447	0.00245656	-0.00184346	0.00184346	3.39834e-06
0.0140188	0.00335174	-0.0111375	0.0111375	0.000124043
0.00875822	0.00213963	-0.0025977	0.0025977	6.74806e-06
0.00759498	0.00169958	-0.00642972	0.00642972	4.13413e-05
0.00906975	0.00200159	0.00801874	0.00801874	6.43001e-05
0.00601166	0.0012019	7.58803e-05	7.58803e-05	5.75781e-09
0.00922319	0.00197879	0.0227844	0.0227844	0.000519129
0.00794557	0.00163594	-0.00303589	0.00303589	9.21665e-06
0.00828006	0.00204589	-0.0132584	0.0132584	0.000175785
0.00589495	0.00115345	0.00793226	0.00793226	6.29208e-05
0.00886954	0.00195456	-0.00681424	0.00681424	4.64339e-05
0.0090999	0.00206728	0.00181546	0.00181546	3.29589e-06
0.00586893	0.00160789	-0.0157564	0.0157564	0.000248266
0.00846802	0.00172612	-0.00609661	0.00609661	3.71687e-05
0.00967841	0.00214785	0.00901354	0.00901354	8.12439e-05
0.0153029	0.00320992	0.0241328	0.0241328	0.00058239
0.0154044	0.00314531	0.00408834	0.00408834	1.67145e-05
0.00698475	0.00147573	0.000898645	0.000898645	8.07564e-07
0.00825791	0.00176357	-0.00977228	0.00977228	9.54975e-05
0.0120383	0.00259809	0.00896202	0.00896202	8.03179e-05
0.0158087	0.00346157	0.00278716	0.00278716	7.76826e-06
0.0168285	0.00372852	0.0192822	0.0192822	0.000371803
0.0175321	0.00389756	-0.0142697	0.0142697	0.000203624
0.0197027	0.00450889	-0.0213361	0.0213361	0.000455228
0.0135285	0.00308623	0.00604592	0.00604592	3.65532e-05
0.0138527	0.00312156	-0.00216211	0.00216211	4.67472e-06
0.0111864	0.00229668	-0.00339155	0.00339155	1.15026e-05
0.00914225	0.002359	-0.0153623	0.0153623	0.000235999
0.0152573	0.00371318	-0.000667048	0.000667048	4.44953e-07
0.00949334	0.00196679	-0.0131576	0.0131576	0.000173122
0.0101532	0.00206395	0.00217938	0.00217938	4.74972e-06
0.00826002	0.00191155	0.00468693	0.00468693	2.19673e-05
0.00953498	0.00186622	-0.00311881	0.00311881	9.72695e-06
0.0111294	0.00247073	-0.00463889	0.00463889	2.15193e-05
0.0104935	0.00227013	0.0202738	0.0202738	0.000411025
0.0111093	0.00245379	-0.00964553	0.00964553	9.30362e-05
0.00874807	0.00192975	0.0172519	0.0172519	0.000297626
0.0116513	0.00247196	0.0100528	0.0100528	0.000101059
0.0134404	0.00265942	-0.0120696	0.0120696	0.000145674
0.00988436	0.0020605	-0.0124114	0.0124114	0.000154044
0.00750863	0.00167395	-0.0074348	0.0074348	5.52762e-05
0.0104428	0.00213682	0.0148528	0.0148528	0.000220605
0.00787557	0.00158617	-0.00836538	0.00836538	6.99796e-05
0.012019	0.00239844	0.0248511	0.0248511	0.000617578
0.00977666	0.00216214	-0.00183347	0.00183347	3.36162e-06
0.00983803	0.00205746	-0.00191489	0.00191489	3.66679e-06
0.0131121	0.00278558	0.00729585	0.00729585	5.32294e-05
0.0109704	0.00243014	-0.0018176	0.0018176	3.30366e-06
0.00950623	0.00193967	0.00969339	0.00969339	9.39618e-05
0.013367	0.00280192	-0.0291609	0.0291609	0.000850357
0.0137787	0.00324916	0.013939	0.013939	0.000194296
0.00867199	0.0021091	-0.00617538	0.00617538	3.81353e-05
0.012474	0.00237964	0.00417444	0.00417444	1.74259e-05
0.00814588	0.00207254	-0.00745	0.00745	5.55026e-05
0.0110049	0.00232546	0.00878553	0.00878553	7.71856e-05
0.0089576	0.00205009	0.0283945	0.0283945	0.000806248
0.0105082	0.00231894	-0.00486438	0.00486438	2.36622e-05
0.0123819	0.00274654	0.0049132	0.0049132	2.41395e-05
0.021998	0.0049317	-0.0470612	0.0470612	0.00221476
0.0134365	0.00298146	-0.00818236	0.00818236	6.69509e-05
0.0179477	0.0037188	-0.0155366	0.0155366	0.000241386
0.0176657	0.00342794	-0.00428451	0.00428451	1.83571e-05
0.023656	0.00521724	0.0370732	0.0370732	0.00137442
0.0132752	0.00290076	-0.00207073	0.00207073	4.28793e-06
0.0216585	0.00510674	0.0336306	0.0336306	0.00113102
0.0152486	0.00344718	0.0201962	0.0201962	0.000407886
0.0173776	0.00427282	0.0143416	0.0143416	0.000205681
0.0203193	0.0040026	-0.0159178	0.0159178	0.000253376
0.0152295	0.00322997	0.0176273	0.0176273	0.000310723
0.0265262	0.0063799	0.0179105	0.0179105	0.000320786
0.025463	0.00549674	0.0146104	0.0146104	0.000213464
0.0155548	0.00360589	0.0214532	0.0214532	0.000460239
0.0143066	0.00285355	-0.000200205	0.000200205	4.00819e-08
0.0130402	0.00326586	-0.0114588	0.0114588	0.000131304
0.00993642	0.00228056	0.00870763	0.00870763	7.58228e-05
0.0216638	0.00479496	-0.00893218	0.00893218	7.97839e-05
0.0222243	0.00472567	0.0515963	0.0515963	0.00266218
0.0116464	0.00258405	0.00105309	0.00105309	1.109e-06
0.0115363	0.00255102	-0.0165295	0.0165295	0.000273226
0.0148831	0.00335406	-0.0285187	0.0285187	0.000813318
0.01725	0.00391373	-0.00394635	0.00394635	1.55737e-05
0.0158697	0.00460731	-0.0130604	0.0130604	0.000170573
0.0104533	0.00226385	0.0107077	0.0107077	0.000114655
0.0123462	0.00260202	0.0153517	0.0153517	0.000235675
0.017999	0.00362863	-0.0110972	0.0110972	0.000123147
0.0155477	0.0033378	0.0239595	0.0239595	0.000574055
0.0163294	0.00326686	-0.0424196	0.0424196	0.00179942
0.021141	0.00442257	-0.0211791	0.0211791	0.000448555
0.0261592	0.00564293	0.0221717	0.0221717	0.000491584
0.0199761	0.00417613	0.0143233	0.0143233	0.000205156
0.0170341	0.00366646	0.0254796	0.0254796	0.00064921
0.0148365	0.00308007	-0.0129589	0.0129589	0.000167933
0.0222542	0.00443641	0.00888526	0.00888526	7.89479e-05
0.020876	0.00437284	0.0124706	0.0124706	0.000155515
0.0156645	0.0032993	-0.0377272	0.0377272	0.00142334
0.0132944	0.00293294	0.00651032	0.00651032	4.23843e-05
0.0168193	0.00335585	0.0342171	0.0342171	0.00117081
0.0193057	0.00409865	-0.000817692	0.000817692	6.68619e-07
0.0262078	0.00511674	-0.0376201	0.0376201	0.00141527
0.0233855	0.00502034	0.00378535	0.00378535	1.43289e-05
0.0208186	0.00432311	0.014428	0.014428	0.000208167
0.0166965	0.00355362	0.0010094	0.0010094	1.01889e-06
0.0272678	0.00626433	0.0211981	0.0211981	0.00044936
0.03024	0.00625771	0.0461082	0.0461082	0.00212596
0.0247833	0.00530886	-0.0157263	0.0157263	0.000247316
0.0158805	0.00352892	0.00326105	0.00326105	1.06344e-05
0.0250326	0.00571658	-0.0429652	0.0429652	0.001846
0.0303481	0.00620911	0.00402192	0.00402192	1.61758e-05
0.0281912	0.00614695	0.00620937	0.00620937	3.85562e-05
0.0185986	0.00415234	-0.0422772	0.0422772	0.00178736
0.0323177	0.00747301	0.0251066	0.0251066	0.000630342
0.0395745	0.00889091	0.0446885	0.0446885	0.00199706
0.0431412	0.00861737	0.0838947	0.0838947	0.00703833
0.0299334	0.00672484	-0.0332172	0.0332172	0.00110339
0.0524797	0.0102624	0.0501362	0.0501362	0.00251364
0.0327939	0.00712393	0.0268081	0.0268081	0.000718672
0.0539459	0.0109133	-0.059357	0.059357	0.00352325
0.0426357	0.00872643	0.0284223	0.0284223	0.000807827
0.039697	0.00850007	-0.0575229	0.0575229	0.00330888
0.0239646	0.00488201	0.0183223	0.0183223	0.000335705
0.0354817	0.00687693	-0.122768	0.122768	0.0150719
0.0164842	0.00321035	-0.00568519	0.00568519	3.23214e-05
0.0165384	0.00360522	-0.0151447	0.0151447	0.000229363
0.0283794	0.00623529	-0.0839056	0.0839056	0.00704015
0.0145031	0.00300393	-0.0414075	0.0414075	0.00171458
0.0150072	0.00324873	-0.0189921	0.0189921	0.000360702
0.0119841	0.00244906	0.0132983	0.0132983	0.000176845
0.0130416	0.00279983	0.011184	0.011184	0.000125081
0.0169035	0.00334151	0.00444829	0.00444829	1.97873e-05
0.0107266	0.00227678	-0.0337907	0.0337907	0.00114181
0.0139867	0.00309687	-0.0332392	0.0332392	0.00110485
0.0104461	0.00255492	0.000857443	0.000857443	7.35208e-07
0.00866657	0.00183838	-0.0193703	0.0193703	0.000375207
0.0117117	0.00239861	-0.0394463	0.0394463	0.00155601
0.00703007	0.00145151	-0.0053742	0.0053742	2.8882e-05
0.0128492	0.00312086	-0.00800819	0.00800819	6.41312e-05
0.0110271	0.00243001	0.00898491	0.00898491	8.07287e-05
0.0107839	0.00253217	-0.00478643	0.00478643	2.291e-05
0.00807396	0.00205454	0.00273505	0.00273505	7.48052e-06
0.00896434	0.00189917	-0.00390439	0.00390439	1.52443e-05
0.0113742	0.00271207	-0.00189853	0.00189853	3.60441e-06
0.0128608	0.00297691	0.00825301	0.00825301	6.81122e-05
0.00766623	0.00171751	0.00649803	0.00649803	4.22244e-05
0.00531968	0.00124466	-0.00233509	0.00233509	5.45264e-06
0.00841492	0.00198642	-0.00139612	0.00139612	1.94914e-06
0.0123784	0.00335099	0.00881812	0.00881812	7.77593e-05
0.00743582	0.00156573	0.0084835	0.0084835	7.19698e-05
0.0115334	0.00242421	0.0175808	0.0175808	0.000309083
0.00572925	0.00120179	0.00450714	0.00450714	2.03143e-05
0.00721313	0.00162555	-0.0111431	0.0111431	0.00012417
0.00591044	0.00128429	-0.0139583	0.0139583	0.000194833
0.00856256	0.00178806	0.00490565	0.00490565	2.40654e-05
0.00789142	0.00172692	0.0107112	0.0107112	0.00011473
0.0109688	0.00217968	-0.0267651	0.0267651	0.000716371
0.00895968	0.00197011	0.00878631	0.00878631	7.71992e-05
0.0111545	0.00279956	-0.00651974	0.00651974	4.2507e-05
0.00782277	0.00172724	-0.00579061	0.00579061	3.35312e-05
0.00573155	0.00118896	-0.0053549	0.0053549	2.8675e-05
0.00683275	0.00146132	-0.00363564	0.00363564	1.32179e-05
0.00843835	0.00176397	0.0102152	0.0102152	0.000104351
0.00611613	0.00126005	0.00106422	0.00106422	1.13256e-06
0.0103258	0.00211559	-0.00137066	0.00137066	1.87871e-06
0.00771813	0.00157968	0.000786927	0.000786927	6.19254e-07
0.00762377	0.00171645	-0.000160673	0.000160673	2.58158e-08
0.00696679	0.00152256	-0.000900282	0.000900282	8.10508e-07
0.0061116	0.00130609	0.00191511	0.00191511	3.66763e-06
0.0076039	0.00164798	0.00310195	0.00310195	9.62208e-06
0.00887445	0.00204833	-0.0002062	0.0002062	4.25183e-08
0.00634656	0.00128797	-0.00505777	0.00505777	2.55811e-05
0.00673435	0.00158515	0.000440288	0.000440288	1.93854e-07
0.00693866	0.00138945	0.0106121	0.0106121	0.000112617
0.00424121	0.000939734	-0.000695394	0.000695394	4.83573e-07
0.00501661	0.00110059	-0.00913805	0.00913805	8.3504e-05
0.00485757	0.000988595	0.00130026	0.00130026	1.69068e-06
0.00337746	0.000716785	2.98539e-05	2.98539e-05	8.91253e-10
0.00469594	0.000990459	0.00130199	0.00130199	1.69519e-06
0.00728153	0.00152318	0.00824643	0.00824643	6.80036e-05
0.00451829	0.000994808	0.00212766	0.00212766	4.52694e-06
0.0071984	0.00155256	-0.00145101	0.00145101	2.10543e-06
0.00782295	0.00162924	-0.00390543	0.00390543	1.52524e-05
0.00803286	0.00177154	0.0122723	0.0122723	0.000150609
0.00574654	0.00119304	0.00590728	0.00590728	3.4896e-05
0.010163	0.00212687	0.00398916	0.00398916	1.59134e-05
0.00649403	0.00132849	0.00219732	0.00219732	4.82822e-06
0.00829532	0.00205454	0.00184676	0.00184676	3.41052e-06
0.00577311	0.00120276	-0.00590268	0.00590268	3.48416e-05
0.00707012	0.00155586	0.0121278	0.0121278	0.000147083
0.00669329	0.00139562	0.000322432	0.000322432	1.03962e-07
0.00902984	0.00225573	0.0126519	0.0126519	0.00016007
0.00885328	0.00177792	-0.0102856	0.0102856	0.000105793
0.00686718	0.00143039	-0.0200553	0.0200553	0.000402215
0.00580946	0.00116246	-0.00127691	0.00127691	1.63049e-06
0.0045312	0.000966396	-0.00238238	0.00238238	5.67575e-06
0.00505297	0.00110361	-0.000468833	0.000468833	2.19804e-07
0.00750672	0.00147093	0.000803395	0.000803395	6.45443e-07
0.00657425	0.00138479	0.00538424	0.00538424	2.899e-05
0.00654684	0.00197128	0.00202679	0.00202679	4.10789e-06
0.0072258	0.0015277	-0.00217508	0.00217508	4.73098e-06
0.00542551	0.00122202	-0.00254186	0.00254186	6.46107e-06
0.0061843	0.00128768	-0.00349759	0.00349759	1.22332e-05
0.00881417	0.00195413	-0.00159616	0.00159616	2.54771e-06
0.00547208	0.00117318	0.0064717	0.0064717	4.18829e-05
0.00676801	0.00160278	-0.00101742	0.00101742	1.03515e-06
0.0101845	0.00201813	-0.0021386	0.0021386	4.57363e-06
0.00756372	0.00154629	0.00439952	0.00439952	1.93558e-05
0.00473794	0.00103798	0.000699526	0.000699526	4.89337e-07
0.00625649	0.00137686	-0.000218978	0.000218978	4.79516e-08
0.0127566	0.00300086	0.00413347	0.00413347	1.70856e-05
0.00853613	0.00183899	0.00339497	0.00339497	1.15258e-05
0.00957479	0.00192989	0.00387858	0.00387858	1.50434e-05
0.00947948	0.00184249	0.0108315	0.0108315	0.000117322
0.0105075	0.00225609	0.00559001	0.00559001	3.12483e-05
0.0115917	0.00375812	-0.00624537	0.00624537	3.90047e-05
0.0157505	0.00355382	0.00448247	0.00448247	2.00925e-05
0.00765718	0.00159907	0.00166999	0.00166999	2.78887e-06
0.00816853	0.00190971	0.00147147	0.00147147	2.16524e-06
0.0134413	0.00353615	0.00665338	0.00665338	4.42674e-05
0.0127263	0.00364964	0.00546393	0.00546393	2.98545e-05
0.00755279	0.00180387	-0.00075119	0.00075119	5.64286e-07
0.00882266	0.00190063	0.00165358	0.00165358	2.73433e-06
0.0107386	0.00212355	0.00214682	0.00214682	4.60883e-06
0.0143697	0.00409684	-0.00649031	0.00649031	4.21242e-05
0.00891305	0.00195684	-0.00418298	0.00418298	1.74973e-05
0.0071003	0.00168872	-0.000903184	0.000903184	8.15741e-07
0.00893094	0.00183757	0.01045	0.01045	0.000109202
0.00660523	0.001496	-0.00395377	0.00395377	1.56323e-05
0.0188229	0.00531392	0.0173153	0.0173153	0.000299821
0.0132151	0.00281644	0.0127129	0.0127129	0.000161618
0.00651562	0.00139336	0.00779237	0.00779237	6.0721e-05
0.00692149	0.00150535	-0.0117701	0.0117701	0.000138536
0.00519512	0.00127038	0.00606561	0.00606561	3.67916e-05
0.00645491	0.00131977	0.00911052	0.00911052	8.30015e-05
0.0106465	0.00240693	0.00295052	0.00295052	8.70558e-06
0.00746692	0.00159138	-0.0312382	0.0312382	0.000975826
0.00822689	0.00165457	-0.0141182	0.0141182	0.000199323
0.00803452	0.00164601	0.00659684	0.00659684	4.35183e-05
0.00697612	0.0014577	0.00356014	0.00356014	1.26746e-05
0.00806713	0.00205453	0.00658512	0.00658512	4.33638e-05
0.00768621	0.00177553	-0.00791176	0.00791176	6.2596e-05
0.00925178	0.00177322	-0.000431558	0.000431558	1.86242e-07
0.00933485	0.0021699	-0.0105469	0.0105469	0.000111237
0.00966021	0.00209502	0.00560162	0.00560162	3.13781e-05
0.00830989	0.00209045	0.00683729	0.00683729	4.67485e-05
0.00658996	0.00174522	0.000915322	0.000915322	8.37814e-07
0.012714	0.00250118	0.00237048	0.00237048	5.6192e-06
0.00848293	0.00189618	-0.00941214	0.00941214	8.85884e-05
0.0128205	0.00252788	0.00223291	0.00223291	4.98589e-06
0.0100434	0.00228072	0.00441434	0.00441434	1.94864e-05
0.00965068	0.00207374	0.00444289	0.00444289	1.97392e-05
0.0153198	0.00312742	0.000762218	0.000762218	5.80977e-07
0.017158	0.00334624	-0.0026838	0.0026838	7.20279e-06
0.00597642	0.0014901	0.00189868	0.00189868	3.60497e-06
0.0166301	0.00323162	0.0110808	0.0110808	0.000122785
0.0104329	0.00236736	0.0120745	0.0120745	0.000145793
0.00692626	0.00138204	-0.00490985	0.00490985	2.41066e-05
0.0062674	0.00131461	0.00229177	0.00229177	5.25221e-06
0.00721374	0.00151177	0.0055982	0.0055982	3.13398e-05
0.00897848	0.0021729	0.0151188	0.0151188	0.000228579
0.00567425	0.00128531	-0.00339515	0.00339515	1.15271e-05
0.00673923	0.00131657	0.00674077	0.00674077	4.5438e-05
0.00482839	0.000982029	0.00453362	0.00453362	2.05537e-05
0.00604094	0.00143654	-0.0113915	0.0113915	0.000129765
0.00954192	0.00210292	-0.00868921	0.00868921	7.55023e-05
0.00948657	0.00192029	0.0169965	0.0169965	0.00028888
0.0053568	0.00112817	-0.00501158	0.00501158	2.51159e-05
0.0063677	0.0013484	0.0133508	0.0133508	0.000178245
0.00668613	0.0013909	0.0121942	0.0121942	0.000148698
0.00711914	0.0014129	-0.00273647	0.00273647	7.48824e-06
0.0106018	0.00241168	-0.0208407	0.0208407	0.000434334
0.00939635	0.00207079	0.00993539	0.00993539	9.8712e-05
0.00673888	0.00135578	-0.00330523	0.00330523	1.09245e-05
0.00723658	0.00201054	-0.0111434	0.0111434	0.000124175
0.00775211	0.00165037	0.0230608	0.0230608	0.000531801
0.00818302	0.00167988	0.00608637	0.00608637	3.70439e-05
0.00877311	0.00191388	-0.0013164	0.0013164	1.73292e-06
0.00916818	0.00206138	-0.0219164	0.0219164	0.000480329
0.0121386	0.00264351	-0.0357019	0.0357019	0.00127462
0.0103233	0.00239497	0.00697784	0.00697784	4.86902e-05
0.00849622	0.00199091	0.00142078	0.00142078	2.01861e-06
0.00885626	0.00192286	-0.0160736	0.0160736	0.000258362
0.00936675	0.00201753	-0.00159535	0.00159535	2.54515e-06
0.0145298	0.00408374	0.00573677	0.00573677	3.29106e-05
0.0118177	0.00261387	-0.00496266	0.00496266	2.46279e-05
0.00853544	0.00211581	-0.00218755	0.00218755	4.78537e-06
0.00969567	0.00201174	0.00918624	0.00918624	8.43871e-05
0.00572678	0.0012689	0.00264393	0.00264393	6.99037e-06
0.00747826	0.00216035	0.000322491	0.000322491	1.04e-07
0.00601557	0.0013183	-0.00379776	0.00379776	1.4423e-05
0.00859322	0.00183363	-0.00760013	0.00760013	5.77619e-05
0.00813362	0.00179978	0.00648416	0.00648416	4.20443e-05
0.00553625	0.00119757	0.00096001	0.00096001	9.21619e-07
0.00648242	0.00139742	0.00376624	0.00376624	1.41846e-05
0.00590142	0.00124423	-0.00280911	0.00280911	7.89113e-06
0.00695923	0.00146696	-0.00080939	0.00080939	6.55112e-07
0.00790895	0.00198824	-0.00305769	0.00305769	9.34946e-06
0.00605709	0.00120633	-0.000809837	0.000809837	6.55836e-07
0.00890775	0.00198671	-0.00480543	0.00480543	2.30921e-05
0.00549042	0.00119427	0.000341709	0.000341709	1.16765e-07
0.00733929	0.00162876	0.00752938	0.00752938	5.66916e-05
0.0084745	0.00171399	0.00160024	0.00160024	2.56077e-06
0.00723364	0.00162723	0.0052248	0.0052248	2.72985e-05
0.00589461	0.00139828	0.00825687	0.00825687	6.81758e-05
0.00880407	0.00199373	-0.00129256	0.00129256	1.67071e-06
0.0101649	0.00224633	-0.00251153	0.00251153	6.30778e-06
0.00908401	0.00290562	-0.00129308	0.00129308	1.67205e-06
0.00701457	0.00163072	-0.00119747	0.00119747	1.43393e-06
0.00858389	0.00181267	-0.00130791	0.00130791	1.71062e-06
0.00874427	0.00196915	0.00310232	0.00310232	9.62439e-06
0.00880386	0.00176801	0.00158265	0.00158265	2.5048e-06
0.0111147	0.00245194	0.0220332	0.0220332	0.000485463
0.00689832	0.00141085	0.00434643	0.00434643	1.88915e-05
0.00669666	0.00158345	-0.00149006	0.00149006	2.22027e-06
0.0064685	0.00150393	0.000132095	0.000132095	1.74491e-08
0.00735911	0.00152512	-0.00619956	0.00619956	3.84345e-05
0.00950097	0.00230959	0.00482118	0.00482118	2.32438e-05
0.00767877	0.00192808	0.00343957	0.00343957	1.18306e-05
0.00731647	0.00161333	0.0162207	0.0162207	0.000263112
0.00850805	0.00221757	-0.00256425	0.00256425	6.57537e-06
0.00917418	0.00185017	0.00450623	0.00450623	2.03061e-05
0.0128195	0.00271586	0.00511308	0.00511308	2.61436e-05
0.00723718	0.00153223	0.00649624	0.00649624	4.22011e-05
0.00653965	0.0015294	-0.00786449	0.00786449	6.18502e-05
0.00510488	0.00118398	0.0051301	0.0051301	2.63179e-05
0.0101961	0.0022762	-0.0170479	0.0170479	0.00029063
0.00901325	0.00205756	-0.00440389	0.00440389	1.93943e-05
0.00904879	0.00378475	0.00370168	0.00370168	1.37024e-05
0.00765459	0.00198796	0.00665358	0.00665358	4.42701e-05
0.00937794	0.0020459	-0.0181466	0.0181466	0.000329298
0.00846678	0.00186028	-0.00120324	0.00120324	1.44779e-06
0.0097459	0.00215392	0.00501438	0.00501438	2.5144e-05
0.0100009	0.00265509	-0.0146445	0.0146445	0.000214461
0.00720958	0.00162699	-0.00181347	0.00181347	3.28868e-06
0.00748332	0.00164946	0.0137414	0.0137414	0.000188827
0.0087437	0.00196607	0.00616136	0.00616136	3.79624e-05
0.0120148	0.00282366	0.0149699	0.0149699	0.000224097
0.0110084	0.00226202	-0.0121766	0.0121766	0.000148269
0.00790369	0.00185713	0.00268767	0.00268767	7.22355e-06
0.00868278	0.00199521	-0.0192761	0.0192761	0.000371568
0.00745568	0.00156215	0.00404763	0.00404763	1.63833e-05
0.010695	0.00236943	-0.0160061	0.0160061	0.000256197
0.00950165	0.00198891	-0.0117718	0.0117718	0.000138576
0.00806817	0.00156835	0.00180181	0.00180181	3.24654e-06
0.011897	0.00250458	-0.00851173	0.00851173	7.24495e-05
0.0114212	0.00257916	0.000972947	0.000972947	9.46627e-07
0.0066631	0.00143564	0.00208642	0.00208642	4.35313e-06
0.0101732	0.00252947	0.0021034	0.0021034	4.42429e-06
0.00707205	0.00169599	-0.00329803	0.00329803	1.0877e-05
0.0137148	0.00297314	-0.00279522	0.00279522	7.81325e-06
0.0125196	0.00261343	0.00202674	0.00202674	4.10769e-06
0.00773457	0.00193191	0.00310798	0.00310798	9.65957e-06
0.00969243	0.00209076	0.00622573	0.00622573	3.87597e-05
0.00872946	0.00189909	0.00361971	0.00361971	1.31023e-05
0.00616843	0.00138038	0.00109583	0.00109583	1.20083e-06
0.0110228	0.0023594	0.00309531	0.00309531	9.58094e-06
0.0107717	0.00249563	0.00657629	0.00657629	4.32476e-05
0.0075056	0.00161907	0.00247589	0.00247589	6.13005e-06
0.00644775	0.00137035	-0.00646225	0.00646225	4.17607e-05
0.00546051	0.00120125	-0.000807129	0.000807129	6.51457e-07
0.00661181	0.00135631	0.00226948	0.00226948	5.15055e-06
0.00493566	0.00104954	-0.000934373	0.000934373	8.73052e-07
0.00788963	0.00186309	0.0083784	0.0083784	7.01976e-05
0.00673673	0.0014843	0.00331882	0.00331882	1.10146e-05
0.0128505	0.0028047	0.0102794	0.0102794	0.000105665
0.00671993	0.00135718	0.0101934	0.0101934	0.000103906
0.00955025	0.00216034	-0.000886585	0.000886585	7.86033e-07
0.0119961	0.00299466	-0.00115688	0.00115688	1.33837e-06
0.00710052	0.00148846	0.00888485	0.00888485	7.89406e-05
0.00899738	0.00197928	-0.00176094	0.00176094	3.1009e-06
0.00866733	0.00185476	-0.0202515	0.0202515	0.000410125
0.00946229	0.00256689	-0.000707828	0.000707828	5.01021e-07
0.00848465	0.00172172	-0.00796918	0.00796918	6.35079e-05
0.00765541	0.00161257	0.00241463	0.00241463	5.83045e-06
0.0077928	0.00176498	0.00138937	0.00138937	1.93035e-06
0.00733305	0.00175445	0.0103817	0.0103817	0.00010778
0.00749173	0.00163788	0.00817883	0.00817883	6.68933e-05
0.00601806	0.00126173	0.00685546	0.00685546	4.69974e-05
0.00546401	0.00109503	0.000814666	0.000814666	6.63681e-07
0.00802919	0.00180127	0.0066409	0.0066409	4.41015e-05
0.00963402	0.00226635	-0.0069667	0.0069667	4.85349e-05
0.0111664	0.0024587	-0.00394985	0.00394985	1.56013e-05
0.00723762	0.00164638	-0.00164417	0.00164417	2.70328e-06
0.00725394	0.00150963	0.00207129	0.00207129	4.29023e-06
0.00673677	0.00141055	0.00406063	0.00406063	1.64887e-05
0.00918564	0.00206453	0.00470563	0.00470563	2.2143e-05
0.0102384	0.00244667	0.00290507	0.00290507	8.43942e-06
0.0103202	0.00214634	-0.00255215	0.00255215	6.51347e-06
0.00579898	0.00132154	0.00131311	0.00131311	1.72426e-06
0.00864442	0.0018331	0.00306757	0.00306757	9.41e-06
0.00716714	0.00151712	0.003799	0.003799	1.44324e-05
0.00741083	0.00171387	3.07932e-05	3.07932e-05	9.48222e-10
0.00717432	0.00145678	0.00686559	0.00686559	4.71363e-05
0.00483406	0.000982768	-0.0015517	0.0015517	2.40776e-06
0.00554378	0.00132143	0.00297874	0.00297874	8.87288e-06
0.0110034	0.00221969	0.0179101	0.0179101	0.00032077
0.0148638	0.00349571	-0.0023156	0.0023156	5.36202e-06
0.00939943	0.0020769	0.00354406	0.00354406	1.25604e-05
0.0143843	0.00395764	0.00835183	0.00835183	6.97531e-05
0.00743035	0.00159047	0.0106477	0.0106477	0.000113373
0.0110398	0.00232967	-0.00479786	0.00479786	2.30194e-05
0.015492	0.00438232	-0.018407	0.018407	0.000338817
0.01409	0.00371726	-0.000843933	0.000843933	7.12223e-07
0.01058	0.00228523	0.0166294	0.0166294	0.000276536
0.00780588	0.00160157	-0.00379936	0.00379936	1.44352e-05
0.00696991	0.00162383	0.00531574	0.00531574	2.82571e-05
0.00985234	0.00215912	0.00361022	0.00361022	1.30337e-05
0.0115939	0.00276516	0.00945177	0.00945177	8.93359e-05
0.00809684	0.00164651	0.00810051	0.00810051	6.56183e-05
0.00770712	0.00167373	-0.00756016	0.00756016	5.71561e-05
0.0111384	0.00270465	0.0110551	0.0110551	0.000122215
0.0114966	0.00320092	0.00652428	0.00652428	4.25662e-05
0.00856549	0.00234355	-0.00147498	0.00147498	2.17556e-06
0.0069375	0.00175459	-0.00416001	0.00416001	1.73057e-05
0.00651558	0.00132069	-0.00167148	0.00167148	2.79383e-06
0.0100767	0.00219902	0.0170116	0.0170116	0.000289395
0.00947586	0.00223256	-0.0034028	0.0034028	1.15791e-05
0.0103249	0.002332	0.00513354	0.00513354	2.63532e-05
0.0083403	0.0017234	0.00491733	0.00491733	2.41801e-05
0.0118898	0.00256676	-0.00388803	0.00388803	1.51168e-05
0.0092827	0.00186534	-0.0050607	0.0050607	2.56107e-05
0.00821882	0.0017384	-0.00164535	0.00164535	2.70716e-06
0.0114209	0.00240078	0.00844494	0.00844494	7.13171e-05
0.0108702	0.0023648	0.0114639	0.0114639	0.000131421
0.0107956	0.00243329	-0.00378922	0.00378922	1.43582e-05
0.0118665	0.00234565	0.0272428	0.0272428	0.000742171
0.0159234	0.00391194	-0.016612	0.016612	0.000275958
0.00825115	0.00171907	-0.00873023	0.00873023	7.62169e-05
0.00625493	0.00128892	0.0111034	0.0111034	0.000123286
0.0062273	0.00121248	0.0174248	0.0174248	0.000303625
0.00841748	0.00167676	-0.00600468	0.00600468	3.60562e-05
0.00767332	0.00151511	-0.0144833	0.0144833	0.000209765
0.00899983	0.00202825	0.000409167	0.000409167	1.67418e-07
0.0115341	0.00238215	-0.0177898	0.0177898	0.000316478
0.00802038	0.00172834	0.00491578	0.00491578	2.41649e-05
0.00917372	0.00194358	-0.00953984	0.00953984	9.10086e-05
0.00594439	0.0012188	-0.0110905	0.0110905	0.000122999
0.00826967	0.00170654	-0.00882596	0.00882596	7.78975e-05
0.00864251	0.00176668	-0.00255222	0.00255222	6.51383e-06
0.00863101	0.00204341	0.0214827	0.0214827	0.000461505
0.0100797	0.00205598	0.0134574	0.0134574	0.000181101
0.0091751	0.00192096	-0.0146994	0.0146994	0.000216072
0.00861065	0.00179467	0.00683407	0.00683407	4.67045e-05
0.0107651	0.00221949	-0.0331508	0.0331508	0.00109898
0.00725546	0.00153303	-0.0136235	0.0136235	0.0001856
0.0112971	0.00220022	-0.00817573	0.00817573	6.68426e-05
0.0180459	0.00406675	0.0100042	0.0100042	0.000100083
0.00860047	0.00180987	-0.000465418	0.000465418	2.16614e-07
0.00940592	0.00219115	0.00461748	0.00461748	2.13211e-05
0.00730668	0.00155542	1.80609e-05	1.80609e-05	3.26195e-10
0.0089034	0.00197067	-0.00236838	0.00236838	5.60921e-06
0.0129902	0.00247971	0.00970901	0.00970901	9.42649e-05
0.00834829	0.0019233	0.00178407	0.00178407	3.18291e-06
0.00621736	0.0012799	-0.00750879	0.00750879	5.6382e-05
0.00745389	0.00170752	0.0102764	0.0102764	0.000105604
0.00968558	0.00195089	-0.0121473	0.0121473	0.000147558
0.0082091	0.00239824	-0.00791013	0.00791013	6.25702e-05
0.00680239	0.00152536	-0.00167275	0.00167275	2.7981e-06
0.00854782	0.00193888	-0.00695029	0.00695029	4.83066e-05
0.00772986	0.00191148	-0.00646824	0.00646824	4.18382e-05
0.00730912	0.00157506	0.00845211	0.00845211	7.14382e-05
0.0102195	0.00242143	-0.00933275	0.00933275	8.71001e-05
0.0102045	0.00222264	-0.00481345	0.00481345	2.31693e-05
0.0079327	0.00175777	-0.00126315	0.00126315	1.59555e-06
0.00910874	0.00184823	0.0123641	0.0123641	0.00015287
0.00685764	0.00147431	-0.00513586	0.00513586	2.6377e-05
0.0111154	0.00235768	-0.000145037	0.000145037	2.10359e-08
0.0107443	0.0023644	0.00321485	0.00321485	1.03352e-05
0.00848813	0.00187146	-0.0015039	0.0015039	2.2617e-06
0.0155699	0.00301023	0.0230811	0.0230811	0.000532738
0.00927189	0.00208127	-0.00216862	0.00216862	4.70291e-06
0.0141021	0.00312492	0.00442488	0.00442488	1.95795e-05
0.00945762	0.00237713	-0.0129026	0.0129026	0.000166478
0.0143214	0.0034723	0.015992	0.015992	0.000255745
0.0190906	0.00450678	-0.00293899	0.00293899	8.63767e-06
0.0165888	0.00599741	-0.0169434	0.0169434	0.000287077
0.0080561	0.0017007	-0.0061656	0.0061656	3.80147e-05
0.0175189	0.00481166	-0.00627933	0.00627933	3.943e-05
0.0128136	0.00357385	-0.00547333	0.00547333	2.99573e-05
0.00951057	0.00227522	-0.005432	0.005432	2.95066e-05
0.0115025	0.00242335	0.015305	0.015305	0.000234243
0.00781256	0.00171478	-0.000178572	0.000178572	3.1888e-08
0.0103143	0.00216147	-0.00203471	0.00203471	4.14006e-06
0.00907406	0.00196904	-0.019179	0.019179	0.000367833
0.0230758	0.00440472	-0.0211204	0.0211204	0.000446072
0.00774544	0.00164354	0.00345267	0.00345267	1.19209e-05
0.00610575	0.00127845	-0.0110293	0.0110293	0.000121646
0.00964452	0.0021252	-0.00951606	0.00951606	9.05555e-05
0.012684	0.0026641	-0.0146684	0.0146684	0.000215162
0.00586892	0.00137757	0.00429965	0.00429965	1.8487e-05
0.00766968	0.00156042	-0.00706942	0.00706942	4.99766e-05
0.00864748	0.00185394	0.00242651	0.00242651	5.88794e-06
0.00755831	0.00171245	-0.00846869	0.00846869	7.17187e-05
0.00742563	0.00158602	0.00502111	0.00502111	2.52115e-05
0.00758641	0.00161726	0.00613787	0.00613787	3.76734e-05
0.00822988	0.00182786	0.000535045	0.000535045	2.86274e-07
0.00616275	0.00124967	-0.0032762	0.0032762	1.07335e-05
0.00900139	0.00217244	0.00781057	0.00781057	6.10049e-05
0.00982585	0.0020401	0.0107254	0.0107254	0.000115034
0.0111966	0.00223196	0.00558374	0.00558374	3.11781e-05
0.00741556	0.00159148	0.00278937	0.00278937	7.78061e-06
0.00717792	0.00147101	-0.000691257	0.000691257	4.77836e-07
0.00569845	0.00134179	0.00458886	0.00458886	2.10576e-05
0.0092008	0.00201413	-0.000752045	0.000752045	5.65571e-07
0.01036	0.00223852	0.00914874	0.00914874	8.36994e-05
0.00870312	0.00183622	0.0026871	0.0026871	7.22048e-06
0.00507078	0.00126651	0.00331479	0.00331479	1.09878e-05
0.010738	0.0024072	0.00159807	0.00159807	2.55381e-06
0.00777136	0.00216552	-0.00311394	0.00311394	9.69661e-06
0.010634	0.00223384	-0.0154379	0.0154379	0.000238328
0.00973534	0.00191276	-0.0131331	0.0131331	0.000172478
0.00580391	0.00144718	0.00128541	0.00128541	1.65227e-06
0.00768358	0.00161504	-0.0129991	0.0129991	0.000168977
0.00751099	0.00195369	-0.00422989	0.00422989	1.78919e-05
0.00505432	0.00119257	0.00297904	0.00297904	8.87467e-06
0.00647471	0.00131895	0.00107499	0.00107499	1.15561e-06
0.00587198	0.0012114	0.008578	0.008578	7.35821e-05
0.00476326	0.0011209	0.00243019	0.00243019	5.90582e-06
0.00501277	0.00135928	-0.000236136	0.000236136	5.57601e-08
0.00755027	0.00174722	0.00222054	0.00222054	4.93079e-06
0.00576757	0.00115458	0.00538139	0.00538139	2.89594e-05
0.00530242	0.00114064	0.00649588	0.00649588	4.21964e-05
0.00479173	0.0010643	-0.000764626	0.000764626	5.84653e-07
0.00437816	0.00096912	0.00825602	0.00825602	6.81619e-05
0.00881636	0.00183035	-0.0181719	0.0181719	0.000330216
0.00595242	0.00121776	-0.00164624	0.00164624	2.71012e-06
0.00543857	0.00111812	-0.000435852	0.000435852	1.89967e-07
0.00893334	0.00183367	-0.0159153	0.0159153	0.000253297
0.0063521	0.00133249	6.36144e-05	6.36144e-05	4.04679e-09
0.00626844	0.00127538	-0.00351547	0.00351547	1.23585e-05
0.009758	0.00328344	0.00805707	0.00805707	6.49163e-05
0.00416982	0.000915868	-0.000328528	0.000328528	1.07931e-07
0.0059329	0.00122513	0.00329611	0.00329611	1.08644e-05
0.00932064	0.00191737	-0.0068002	0.0068002	4.62427e-05
0.00820643	0.0018635	-0.00234609	0.00234609	5.50413e-06
0.00717571	0.00167727	0.00365675	0.00365675	1.33718e-05
0.00895875	0.00184435	-0.00372658	0.00372658	1.38874e-05
0.0153553	0.00433854	0.00569468	0.00569468	3.24294e-05
0.00891854	0.00198751	0.00997713	0.00997713	9.95431e-05
0.0112553	0.00293702	-0.00143168	0.00143168	2.0497e-06
0.0139107	0.00430634	0.0104012	0.0104012	0.000108184
0.00757588	0.002074	-0.00371782	0.00371782	1.38222e-05
0.00723721	0.00146564	-0.00346128	0.00346128	1.19805e-05
0.00780705	0.0024995	-0.0055751	0.0055751	3.10817e-05
0.00700247	0.00146989	0.00459194	0.00459194	2.10859e-05
0.00642487	0.00150218	0.00242355	0.00242355	5.87357e-06
0.00496481	0.00106738	-0.00364142	0.00364142	1.32599e-05
0.00599557	0.00129322	0.00431011	0.00431011	1.8577e-05
0.00961835	0.00220131	0.00970689	0.00970689	9.42237e-05
0.0101161	0.0021086	-0.0148003	0.0148003	0.000219048
0.0085251	0.00179923	0.00671531	0.00671531	4.50954e-05
0.00633914	0.00136605	0.00415568	0.00415568	1.72697e-05
0.00554895	0.00120647	0.00176098	0.00176098	3.10106e-06
0.00961321	0.00201793	0.00861197	0.00861197	7.41661e-05
0.00712691	0.00159397	0.000701554	0.000701554	4.92178e-07
0.00550111	0.00114899	0.0075823	0.0075823	5.74913e-05
0.00643865	0.00130368	-0.00878552	0.00878552	7.71854e-05
0.007721	0.00157378	0.00907757	0.00907757	8.24023e-05
0.00712406	0.00171251	-0.00967863	0.00967863	9.36759e-05
0.00879811	0.00172349	0.00869295	0.00869295	7.55674e-05
0.00572793	0.00117436	-0.000486387	0.000486387	2.36572e-07
0.00801172	0.00176482	-0.0192153	0.0192153	0.000369227
0.00739296	0.00166274	0.0134255	0.0134255	0.000180244
0.00720749	0.00185631	-0.0104797	0.0104797	0.000109823
0.00600882	0.00127909	-0.00339849	0.00339849	1.15497e-05
0.00898958	0.00186514	-0.0109807	0.0109807	0.000120575
0.00677153	0.00160209	-0.00934226	0.00934226	8.72778e-05
0.00911961	0.00237711	-0.00480785	0.00480785	2.31154e-05
0.00899977	0.00209623	0.0138885	0.0138885	0.000192889
0.00833656	0.00196888	-0.000117359	0.000117359	1.3773e-08
0.00714988	0.00169294	-0.00375235	0.00375235	1.40801e-05
0.00680016	0.00144644	0.00434661	0.00434661	1.8893e-05
0.00957856	0.00231051	0.000341387	0.000341387	1.16545e-07
0.00834523	0.00221214	-0.00168574	0.00168574	2.8417e-06
0.00819887	0.00187745	-0.000620771	0.000620771	3.85357e-07
0.00989045	0.00214128	-0.00218531	0.00218531	4.77558e-06
0.00629122	0.00128093	0.00135028	0.00135028	1.82326e-06
0.00817243	0.00166448	0.0124352	0.0124352	0.000154633
0.00943636	0.00220788	-0.00533409	0.00533409	2.84526e-05
0.00927184	0.00234699	-0.00196945	0.00196945	3.87874e-06
0.00897461	0.00188873	-0.0128646	0.0128646	0.000165497
0.00576221	0.00130201	-0.0060658	0.0060658	3.67939e-05
0.00810081	0.00164748	-0.00106336	0.00106336	1.13073e-06
0.00804657	0.00167822	-0.00312621	0.00312621	9.77317e-06
0.00940196	0.0021017	-0.0131647	0.0131647	0.000173308
0.00849368	0.00217419	0.000459423	0.000459423	2.11069e-07
0.00686025	0.00152321	0.00409653	0.00409653	1.67815e-05
0.00652237	0.00135369	-0.00131806	0.00131806	1.73727e-06
0.00813571	0.00162148	0.00976733	0.00976733	9.54007e-05
0.0092033	0.00214447	0.00258952	0.00258952	6.7056e-06
0.00585364	0.00143313	0.00225243	0.00225243	5.07345e-06
0.00654139	0.00168944	-0.000227357	0.000227357	5.16913e-08
0.00639861	0.00159083	-0.00072305	0.00072305	5.22802e-07
0.00456844	0.000967508	0.0020453	0.0020453	4.18327e-06
0.00678374	0.00136159	0.00229992	0.00229992	5.28963e-06
0.00657857	0.00146237	-0.00171565	0.00171565	2.94347e-06
0.00619006	0.00141664	0.00278641	0.00278641	7.7641e-06
0.00844487	0.00208919	0.00261557	0.00261557	6.84123e-06
0.00938267	0.00239006	-0.00498443	0.00498443	2.48445e-05
0.0103439	0.00238792	0.00157957	0.00157957	2.49503e-06
0.00565382	0.00129027	0.00680443	0.00680443	4.63003e-05
0.010616	0.00256905	0.00542946	0.00542946	2.9479e-05
0.00815901	0.00185273	0.00744093	0.00744093	5.53675e-05
0.0118669	0.0026774	-0.00566846	0.00566846	3.21314e-05
0.00587132	0.00121642	0.00103152	0.00103152	1.06404e-06
0.00692138	0.00148168	0.00475167	0.00475167	2.25784e-05
0.00615617	0.00138039	0.00393016	0.00393016	1.54461e-05
0.00976638	0.00263726	0.0021319	0.0021319	4.54501e-06
0.0082349	0.00190792	0.00497428	0.00497428	2.47434e-05
0.0072633	0.00156437	0.00763793	0.00763793	5.83379e-05
0.00546641	0.00139789	-0.000387581	0.000387581	1.50219e-07
0.00596869	0.00128974	0.00109244	0.00109244	1.19342e-06
0.00658847	0.00180092	0.00592655	0.00592655	3.51241e-05
0.00685472	0.00153233	-0.00558072	0.00558072	3.11444e-05
0.0099451	0.00213518	0.00839193	0.00839193	7.04245e-05
0.0056484	0.00120926	0.000979415	0.000979415	9.59254e-07
0.00552809	0.00110802	-0.00349273	0.00349273	1.21992e-05
0.00990146	0.00199805	0.0262301	0.0262301	0.000688019
0.00805304	0.00182125	-0.00200306	0.00200306	4.01225e-06
0.00915853	0.00201245	-0.0029377	0.0029377	8.63011e-06
0.00819188	0.00209836	0.00718457	0.00718457	5.1618e-05
0.00999857	0.00243926	0.00287348	0.00287348	8.25691e-06
0.00613075	0.00139795	0.00976259	0.00976259	9.53081e-05
0.00539345	0.00109394	-0.00567983	0.00567983	3.22605e-05
0.00874982	0.00174929	-0.0139321	0.0139321	0.000194103
0.0081565	0.00175974	-0.0138423	0.0138423	0.000191609
0.00918023	0.00207133	-0.00241602	0.00241602	5.83717e-06
0.00792252	0.00187628	0.0056655	0.0056655	3.20979e-05
0.00772547	0.00172587	-0.0113407	0.0113407	0.000128611
0.00579096	0.0011578	0.00294081	0.00294081	8.64835e-06
0.00563419	0.00120307	0.00647767	0.00647767	4.19603e-05
0.0052061	0.00108224	-0.00179866	0.00179866	3.23518e-06
0.00632638	0.00134246	-0.00642825	0.00642825	4.13224e-05
0.00511435	0.00125539	0.000437965	0.000437965	1.91813e-07
0.00602257	0.001242	0.00386365	0.00386365	1.49278e-05
0.00757589	0.00176245	0.0127741	0.0127741	0.000163178
0.00755632	0.00193039	0.0034041	0.0034041	1.15879e-05
0.00803835	0.00215072	0.000580582	0.000580582	3.37075e-07
0.0116997	0.00330591	0.00596701	0.00596701	3.56052e-05
0.00749058	0.0017387	-0.0239389	0.0239389	0.000573072
0.0112941	0.00312862	-0.0108881	0.0108881	0.000118551
0.0066921	0.0014222	-0.00438628	0.00438628	1.92395e-05
0.00779284	0.00168879	-6.17485e-05	6.17485e-05	3.81288e-09
0.00531859	0.00109711	0.00505701	0.00505701	2.55734e-05
0.00726128	0.00159062	0.00153318	0.00153318	2.35064e-06
0.00545828	0.00121277	0.00133153	0.00133153	1.77297e-06
0.00748914	0.00195227	0.00232709	0.00232709	5.41537e-06
0.00897197	0.00183419	0.0064077	0.0064077	4.10586e-05
0.00633629	0.00127461	-0.00480917	0.00480917	2.31281e-05
0.00788182	0.00228151	0.0113087	0.0113087	0.000127887
0.0116463	0.00307794	0.0110856	0.0110856	0.000122891
0.00852712	0.00212648	0.0109644	0.0109644	0.000120219
0.00800564	0.00197853	-0.00599604	0.00599604	3.59525e-05
0.00787523	0.00171417	0.0119802	0.0119802	0.000143525
0.00789792	0.00151456	-0.0140673	0.0140673	0.000197888
0.0148163	0.00319365	-0.0198291	0.0198291	0.000393195
0.00681305	0.00153813	0.0182281	0.0182281	0.000332264
0.00734923	0.00154601	-0.0234627	0.0234627	0.0005505
0.00523249	0.0012717	-0.0147531	0.0147531	0.000217653
0.00803865	0.00162225	-0.0164212	0.0164212	0.000269654
0.00864787	0.0023965	-0.00499459	0.00499459	2.49459e-05
0.00620831	0.00139173	0.00148892	0.00148892	2.21687e-06
0.00628435	0.00127056	-0.00865874	0.00865874	7.49737e-05
0.00632457	0.00145455	-0.0013673	0.0013673	1.86951e-06
0.00745747	0.00170329	0.00874624	0.00874624	7.64968e-05
0.00765965	0.00153002	-0.0025386	0.0025386	6.44448e-06
0.00773053	0.00206487	-0.00724447	0.00724447	5.24823e-05
0.00717802	0.00153898	-0.00121437	0.00121437	1.47468e-06
0.00737797	0.00164549	0.00280104	0.00280104	7.84585e-06
0.00631406	0.00134979	0.00576542	0.00576542	3.32401e-05
0.00836402	0.00185044	0.000152894	0.000152894	2.33767e-08
0.00550905	0.00132259	-0.00359642	0.00359642	1.29342e-05
0.00645713	0.00149635	0.000749588	0.000749588	5.61883e-07
0.0053223	0.00133144	-0.00133586	0.00133586	1.78451e-06
0.00724795	0.00164223	0.00519445	0.00519445	2.69823e-05
0.00740132	0.00154347	-0.00293023	0.00293023	8.58627e-06
0.0109721	0.00247975	-0.00348664	0.00348664	1.21567e-05
0.00789474	0.00168942	0.00665522	0.00665522	4.4292e-05
0.00683422	0.00157223	0.00304711	0.00304711	9.2849e-06
0.00571359	0.00142225	0.0105399	0.0105399	0.00011109
0.00800038	0.00170486	0.0154578	0.0154578	0.000238944
0.00671342	0.00151714	0.00807019	0.00807019	6.51279e-05
0.00814044	0.00183169	-0.00451007	0.00451007	2.03407e-05
0.00358226	0.000717622	-0.00503051	0.00503051	2.5306e-05
0.00423659	0.000924908	-0.00547977	0.00547977	3.00279e-05
0.00409137	0.000805072	0.00076798	0.00076798	5.89794e-07
0.00419818	0.000933016	-0.00394544	0.00394544	1.55665e-05
0.00476086	0.00108459	0.0062024	0.0062024	3.84697e-05
0.004509	0.000886267	-0.0055992	0.0055992	3.13511e-05
0.00697993	0.00144659	-0.00694944	0.00694944	4.82947e-05
0.00794313	0.00238583	0.0133251	0.0133251	0.000177559
0.00779088	0.00154292	-0.00146347	0.00146347	2.14174e-06
0.00635133	0.00136953	-0.00783598	0.00783598	6.14026e-05
0.00426065	0.000884672	-0.0051113	0.0051113	2.61254e-05
0.00805344	0.00243605	0.00749235	0.00749235	5.61353e-05
0.00652362	0.00146367	-0.00227075	0.00227075	5.15632e-06
0.00740183	0.00166994	0.00282883	0.00282883	8.00225e-06
0.00512464	0.00132526	0.00176952	0.00176952	3.13119e-06
0.00856999	0.0017725	-0.000219513	0.000219513	4.81861e-08
0.00710843	0.00142817	-0.00255321	0.00255321	6.51889e-06
0.00765402	0.00161474	0.013617	0.013617	0.000185422
0.00818836	0.00162275	-0.0104043	0.0104043	0.000108249
0.00626427	0.00134431	-0.00467947	0.00467947	2.18974e-05
0.011866	0.00309019	0.00140433	0.00140433	1.97214e-06
0.00602446	0.0015723	0.00566968	0.00566968	3.21453e-05
0.00496545	0.00108197	-0.00563403	0.00563403	3.17423e-05
0.00464601	0.000998513	0.00202991	0.00202991	4.12055e-06
0.0041734	0.000851831	0.00500303	0.00500303	2.50303e-05
0.00633082	0.00131441	-0.00249527	0.00249527	6.22638e-06
0.00648452	0.00126303	0.00481233	0.00481233	2.31585e-05
0.00552045	0.00112077	0.00400062	0.00400062	1.6005e-05
0.00629063	0.00171647	-0.0032269	0.0032269	1.04129e-05
0.00642773	0.00162585	0.00662863	0.00662863	4.39387e-05
0.00520573	0.00128374	-0.00269585	0.00269585	7.2676e-06
0.00888617	0.00237887	-0.00487679	0.00487679	2.37831e-05
0.00364571	0.000856924	-0.00726483	0.00726483	5.27777e-05
0.00603541	0.00173478	-0.00499838	0.00499838	2.49838e-05
0.0100563	0.00209909	-0.0116386	0.0116386	0.000135458
0.00834745	0.00187913	-0.00168046	0.00168046	2.82395e-06
0.00466841	0.00092676	-0.00483181	0.00483181	2.33464e-05
0.00576803	0.00133529	-0.00194274	0.00194274	3.77425e-06
0.0080591	0.00210269	0.00135559	0.00135559	1.83763e-06
0.00541161	0.00114398	-0.000687305	0.000687305	4.72388e-07
0.00739658	0.00160779	0.0019988	0.0019988	3.99522e-06
0.00839569	0.00184491	0.0017584	0.0017584	3.09197e-06
0.0072062	0.00163104	-9.10062e-05	9.10062e-05	8.28213e-09
0.00727877	0.00152628	0.00709939	0.00709939	5.04013e-05
0.00999121	0.00306988	0.0149789	0.0149789	0.000224368
0.0116744	0.00320817	-0.00369059	0.00369059	1.36205e-05
0.00929453	0.00221572	0.00148325	0.00148325	2.20004e-06
0.00761883	0.00171409	0.00268596	0.00268596	7.21438e-06
0.00736804	0.00149259	0.000761881	0.000761881	5.80463e-07
0.00909558	0.0025417	-0.00288272	0.00288272	8.31006e-06
0.00496705	0.00116324	0.0041855	0.0041855	1.75184e-05
0.00572674	0.00162497	-0.000281565	0.000281565	7.92789e-08
0.00455597	0.000967225	0.00208157	0.00208157	4.33292e-06
0.00664533	0.00223697	-0.00169191	0.00169191	2.86255e-06
0.00552784	0.00125123	-0.000298373	0.000298373	8.90266e-08
0.00474387	0.00101526	-0.000231186	0.000231186	5.34469e-08
0.00605871	0.00136808	-0.000406275	0.000406275	1.65059e-07
0.00600356	0.00128653	0.00110636	0.00110636	1.22404e-06
0.00424137	0.000894963	-0.00358975	0.00358975	1.28863e-05
0.00587027	0.00115096	0.00297955	0.00297955	8.8777e-06
0.00696049	0.00160313	-0.000778774	0.000778774	6.06489e-07
0.00495794	0.00108439	0.0031717	0.0031717	1.00597e-05
0.00641687	0.00144576	0.00387068	0.00387068	1.49822e-05
0.00506068	0.00107185	0.006808	0.006808	4.63489e-05
0.00518478	0.00114114	0.00223591	0.00223591	4.9993e-06
0.00871068	0.00198573	0.00250533	0.00250533	6.2767e-06
0.0057666	0.00138493	0.000309466	0.000309466	9.57695e-08
0.00687401	0.00160489	-0.00268116	0.00268116	7.18864e-06
0.00566241	0.00150484	0.00265791	0.00265791	7.0645e-06
0.0114307	0.00245277	0.00488967	0.00488967	2.39089e-05
0.00527971	0.0012056	0.000805737	0.000805737	6.49212e-07
0.00634306	0.00124988	0.00155278	0.00155278	2.41114e-06
0.00587784	0.00127043	0.00295556	0.00295556	8.73531e-06
0.00625422	0.00141826	-0.00216068	0.00216068	4.66855e-06
0.00658789	0.00142491	0.00145853	0.00145853	2.1273e-06
0.00760723	0.00169363	0.00164715	0.00164715	2.71309e-06
0.00821968	0.00168957	0.00623948	0.00623948	3.89312e-05
0.00678781	0.00136755	0.0123634	0.0123634	0.000152853
0.00669137	0.00149348	-0.000220935	0.000220935	4.88124e-08
0.00734831	0.00157037	0.00258948	0.00258948	6.70541e-06
0.00667121	0.0014941	0.00291946	0.00291946	8.52324e-06
0.00696554	0.00136329	-0.00341107	0.00341107	1.16354e-05
0.00398392	0.000852809	-0.00376518	0.00376518	1.41766e-05
0.00773938	0.00191688	0.0074072	0.0074072	5.48667e-05
0.0106213	0.00391085	0.00578482	0.00578482	3.34641e-05
0.00586205	0.00127546	0.00485302	0.00485302	2.35518e-05
0.00651422	0.00125104	-0.00941582	0.00941582	8.86576e-05
0.00395858	0.00103131	-0.00481552	0.00481552	2.31892e-05
0.00485608	0.00116342	-0.00172106	0.00172106	2.96205e-06
0.00524452	0.00109493	-0.000441804	0.000441804	1.95191e-07
0.00450176	0.00109532	-0.00320936	0.00320936	1.03e-05
0.00533675	0.0010785	0.00870157	0.00870157	7.57173e-05
0.00427395	0.000931537	-0.00519343	0.00519343	2.69718e-05
0.00482845	0.00102711	-0.0063534	0.0063534	4.03657e-05
0.00569502	0.00122071	-0.00574894	0.00574894	3.30503e-05
0.00374424	0.000882946	0.00707359	0.00707359	5.00356e-05
0.00422883	0.000863878	0.00362772	0.00362772	1.31604e-05
0.00506049	0.00112316	0.0120037	0.0120037	0.00014409
0.00600641	0.00143539	-0.0106173	0.0106173	0.000112727
0.00454403	0.000891208	-0.00592145	0.00592145	3.50636e-05
0.00630351	0.00128647	-0.0140241	0.0140241	0.000196674
0.00455505	0.00104612	0.00211218	0.00211218	4.4613e-06
0.00624097	0.00159819	0.000855203	0.000855203	7.31373e-07
0.00706014	0.00151773	0.0142189	0.0142189	0.000202178
0.00565015	0.00114216	0.00455039	0.00455039	2.07061e-05
0.00658785	0.00162744	-0.00385798	0.00385798	1.4884e-05
0.00681385	0.00139394	0.00652954	0.00652954	4.2635e-05
0.00782748	0.00199607	-0.00733135	0.00733135	5.37486e-05
0.0104213	0.00230336	-0.0107115	0.0107115	0.000114736
0.00634728	0.00164402	-0.000620404	0.000620404	3.84901e-07
0.00788312	0.00184064	0.00563642	0.00563642	3.17692e-05
0.00810632	0.00173494	0.00650974	0.00650974	4.23767e-05
0.00664336	0.00129289	0.00196183	0.00196183	3.84879e-06
0.00619416	0.00133605	-0.015687	0.015687	0.000246081
0.00773561	0.00183023	-0.0032304	0.0032304	1.04355e-05
0.00683804	0.00144263	0.0082733	0.0082733	6.84474e-05
0.00524479	0.00106917	-0.0108792	0.0108792	0.000118357
0.00471375	0.00105015	-0.000981795	0.000981795	9.63921e-07
0.0058062	0.00113608	-1.71907e-05	1.71907e-05	2.95519e-10
0.00587956	0.00133945	0.00254111	0.00254111	6.45723e-06
0.00555968	0.00115172	0.01586	0.01586	0.00025154
0.00541942	0.00116289	-0.00484741	0.00484741	2.34974e-05
0.00501152	0.00112554	0.00398044	0.00398044	1.58439e-05
0.00823345	0.00207453	-0.00140517	0.00140517	1.9745e-06
0.00812106	0.00183246	-0.00534739	0.00534739	2.85945e-05
0.00722863	0.00151584	0.00100485	0.00100485	1.00972e-06
0.00477136	0.00101768	-0.00400714	0.00400714	1.60572e-05
0.00880784	0.00188556	0.0146543	0.0146543	0.000214749
0.00633391	0.00136533	-0.00653235	0.00653235	4.26716e-05
0.00769872	0.00162665	-0.0187611	0.0187611	0.000351978
0.00756247	0.00166974	-0.00108014	0.00108014	1.1667e-06
0.00916542	0.00196114	-0.00701884	0.00701884	4.92641e-05
0.00684759	0.00177536	0.00562653	0.00562653	3.16579e-05
0.00459758	0.000947929	-0.00299322	0.00299322	8.95939e-06
0.00778652	0.00169504	0.00145423	0.00145423	2.11479e-06
0.00568516	0.00140426	-0.00366288	0.00366288	1.34167e-05
0.00610389	0.00136716	-0.00321425	0.00321425	1.03314e-05
0.00820841	0.00161941	0.00900764	0.00900764	8.11376e-05
0.00856679	0.00187908	0.00889996	0.00889996	7.92092e-05
0.00667906	0.00148405	-0.00503691	0.00503691	2.53705e-05
0.00910629	0.00179652	-0.00350644	0.00350644	1.22952e-05
0.0064302	0.00156457	0.00403581	0.00403581	1.62877e-05
0.0100789	0.00274684	-0.0111553	0.0111553	0.000124441
0.00494871	0.000997426	0.00673791	0.00673791	4.53995e-05
0.00693209	0.00143117	-0.00024499	0.00024499	6.00199e-08
0.00916461	0.00193798	-0.000700293	0.000700293	4.90411e-07
0.00680492	0.00141627	-0.00728538	0.00728538	5.30768e-05
0.00465745	0.000929491	-0.00664744	0.00664744	4.41885e-05
0.00636512	0.00159454	0.00465154	0.00465154	2.16368e-05
0.00726906	0.00144937	0.0066318	0.0066318	4.39808e-05
0.00872891	0.00211578	-0.00420472	0.00420472	1.76797e-05
0.00755987	0.0019025	-0.00497518	0.00497518	2.47524e-05
0.00437985	0.0013962	-0.000781391	0.000781391	6.10571e-07
0.00571836	0.00122568	-9.74301e-05	9.74301e-05	9.49262e-09
0.00558237	0.00132451	-0.000782575	0.000782575	6.12424e-07
0.0050048	0.00114311	-0.0012752	0.0012752	1.62615e-06
0.00589566	0.00114964	0.00474931	0.00474931	2.25559e-05
0.00558875	0.00126713	-0.000285478	0.000285478	8.14978e-08
0.00545176	0.0012333	0.00655421	0.00655421	4.29577e-05
0.00852672	0.00161627	-0.00529533	0.00529533	2.80406e-05
0.00673113	0.00140972	-0.0163168	0.0163168	0.000266236
0.00628492	0.00132823	-0.00208587	0.00208587	4.35086e-06
0.00586248	0.00135599	0.00221629	0.00221629	4.91196e-06
0.0093147	0.00289539	0.00408662	0.00408662	1.67005e-05
0.00818165	0.00173798	-0.00315529	0.00315529	9.95583e-06
0.00567289	0.00115106	0.000453871	0.000453871	2.05999e-07
0.00622592	0.00127	0.00279772	0.00279772	7.82725e-06
0.00838602	0.00181878	-0.00910279	0.00910279	8.28608e-05
0.00998116	0.00213576	0.0111644	0.0111644	0.000124644
0.00903684	0.00207179	0.0134729	0.0134729	0.00018152
0.00878613	0.00203999	-0.000593875	0.000593875	3.52687e-07
0.00806037	0.00160852	0.00699026	0.00699026	4.88637e-05
0.0107629	0.00291192	-0.000828955	0.000828955	6.87166e-07
0.00818509	0.00167177	-0.00305983	0.00305983	9.36254e-06
0.0107812	0.00330115	0.0018947	0.0018947	3.58989e-06
0.00841339	0.00228198	0.00171385	0.00171385	2.93727e-06
0.0175732	0.00376498	0.0414394	0.0414394	0.00171722
0.00930618	0.00200153	-0.00368459	0.00368459	1.35762e-05
0.00928834	0.00178446	0.0148249	0.0148249	0.000219779
0.00851967	0.00195625	0.00270127	0.00270127	7.29685e-06
0.00806197	0.00187345	-0.0159433	0.0159433	0.000254188
0.00646144	0.00124987	-0.00588303	0.00588303	3.46101e-05
0.00754118	0.00189183	-0.000147005	0.000147005	2.16105e-08
0.0071081	0.0016507	-0.00109448	0.00109448	1.19789e-06
0.00520209	0.00101197	-0.00541937	0.00541937	2.93696e-05
0.00580802	0.00140787	0.00270236	0.00270236	7.30278e-06
0.00584199	0.00121604	0.00581125	0.00581125	3.37706e-05
0.0053516	0.00116566	-0.0018192	0.0018192	3.30951e-06
0.00621866	0.00124995	0.00299258	0.00299258	8.95554e-06
0.00625573	0.00126485	-0.00714493	0.00714493	5.10501e-05
0.00624947	0.00135472	0.00645822	0.00645822	4.17086e-05
0.0072052	0.00142798	0.00406389	0.00406389	1.65152e-05
0.00578278	0.00124562	0.00452618	0.00452618	2.04863e-05
0.00700493	0.00162817	0.00573401	0.00573401	3.28789e-05
0.00716496	0.00184521	-0.000691111	0.000691111	4.77635e-07
0.00668278	0.00167544	-0.00235656	0.00235656	5.55337e-06
0.00658464	0.00138591	0.00762008	0.00762008	5.80656e-05
0.00557948	0.00120779	-0.00154525	0.00154525	2.38779e-06
0.00776975	0.00185904	-0.00194128	0.00194128	3.76856e-06
0.00618977	0.00129184	-0.00339614	0.00339614	1.15338e-05
0.00662619	0.00140098	0.00316353	0.00316353	1.00079e-05
0.00626996	0.00155829	0.00559625	0.00559625	3.1318e-05
0.00616232	0.00161554	0.00225561	0.00225561	5.08778e-06
0.00619924	0.0012306	-0.00506841	0.00506841	2.56887e-05
0.00681698	0.00165603	0.00125768	0.00125768	1.58176e-06
0.00885518	0.00170436	0.00237077	0.00237077	5.62054e-06
0.0113256	0.00243005	0.00423951	0.00423951	1.79734e-05
0.0043191	0.000920776	0.00110595	0.00110595	1.22313e-06
0.00514412	0.00102986	-0.00345723	0.00345723	1.19524e-05
0.00643027	0.00141007	-0.00459247	0.00459247	2.10908e-05
0.0100895	0.00219096	0.0063117	0.0063117	3.98375e-05
0.00832125	0.0025394	0.00059869	0.00059869	3.5843e-07
0.0110274	0.00233811	0.0210452	0.0210452	0.000442902
0.00696769	0.00147381	0.00276564	0.00276564	7.64874e-06
0.00681189	0.0016242	-1.23833e-05	1.23833e-05	1.53346e-10
0.00642162	0.00143903	-0.00941469	0.00941469	8.86365e-05
0.00908901	0.00245895	-0.000937523	0.000937523	8.78949e-07
0.00871712	0.00179254	0.0014564	0.0014564	2.12111e-06
0.00535233	0.00107672	0.00488593	0.00488593	2.38723e-05
0.00686997	0.00149309	-0.000532092	0.000532092	2.83122e-07
0.00845723	0.00191608	-0.00650684	0.00650684	4.2339e-05
0.00811011	0.00186533	-0.00515751	0.00515751	2.65999e-05
0.00875889	0.00196036	0.00593159	0.00593159	3.51838e-05
0.00751458	0.00178454	0.0015609	0.0015609	2.43642e-06
0.00760783	0.00175342	0.0123998	0.0123998	0.000153754
0.00917076	0.00293121	0.000430977	0.000430977	1.85741e-07
0.00978093	0.00205928	0.0125121	0.0125121	0.000156552
0.0117086	0.00250447	0.00255128	0.00255128	6.50905e-06
0.00934023	0.00199733	-0.00494132	0.00494132	2.44166e-05
0.00563337	0.00110526	-0.00981054	0.00981054	9.62468e-05
0.00600051	0.00131756	0.00649314	0.00649314	4.21609e-05
0.00980926	0.00254608	-6.0485e-05	6.0485e-05	3.65843e-09
0.00977267	0.00204186	0.00961907	0.00961907	9.25265e-05
0.00710022	0.00149516	-0.00746974	0.00746974	5.5797e-05
0.0053965	0.00114058	-0.0114339	0.0114339	0.000130735
0.00693256	0.00165296	-0.00560071	0.00560071	3.1368e-05
0.00733895	0.00233272	-0.00213832	0.00213832	4.5724e-06
0.0109009	0.0023177	0.00986329	0.00986329	9.72845e-05
0.00719081	0.00168777	0.00178786	0.00178786	3.19644e-06
0.00788338	0.00169477	-0.00603216	0.00603216	3.63869e-05
0.00718763	0.00153061	0.00196854	0.00196854	3.87517e-06
0.00959978	0.00219512	-0.00252606	0.00252606	6.381e-06
0.00651101	0.00145005	-0.00129432	0.00129432	1.67527e-06
0.00557959	0.00124066	-0.00460655	0.00460655	2.12203e-05
0.00947379	0.00358489	-0.00818895	0.00818895	6.70588e-05
0.00963822	0.00212444	0.0120313	0.0120313	0.000144753
0.0095957	0.00193429	-0.00506064	0.00506064	2.56101e-05
0.00787039	0.0018488	9.81951e-05	9.81951e-05	9.64227e-09
0.00850646	0.00204298	0.000135036	0.000135036	1.82348e-08
0.00889301	0.00181649	-0.00453579	0.00453579	2.05734e-05
0.00594071	0.00127067	0.00187731	0.00187731	3.52428e-06
0.00628004	0.00154754	0.000253092	0.000253092	6.40557e-08
0.00597094	0.00125524	1.42877e-05	1.42877e-05	2.04137e-10
0.0107311	0.00227813	0.00347167	0.00347167	1.20525e-05
0.00485095	0.000988566	0.00412767	0.00412767	1.70376e-05
0.00441478	0.000888486	0.00492718	0.00492718	2.42771e-05
0.00579912	0.0011632	-0.00196782	0.00196782	3.87231e-06
0.00382682	0.000847164	-5.56899e-05	5.56899e-05	3.10136e-09
0.00280062	0.000584508	0.00177698	0.00177698	3.15765e-06
0.00497809	0.0010536	0.00104455	0.00104455	1.09108e-06
0.00549926	0.00133098	0.000167569	0.000167569	2.80795e-08
0.00421424	0.00091372	-0.00331348	0.00331348	1.09791e-05
0.00656585	0.00130751	0.00562332	0.00562332	3.16218e-05
0.00748063	0.0017437	-0.00217244	0.00217244	4.71951e-06
0.0083002	0.00163379	0.00291333	0.00291333	8.48748e-06
0.0111115	0.0023245	0.0104818	0.0104818	0.000109867
0.00808679	0.00167009	-0.00720877	0.00720877	5.19664e-05
0.00850367	0.00195428	0.00905316	0.00905316	8.19597e-05
0.00687516	0.00142105	-0.000692685	0.000692685	4.79813e-07
0.0153001	0.00333264	0.0060374	0.0060374	3.64502e-05
0.00981919	0.00215374	0.00868209	0.00868209	7.53788e-05
0.0132875	0.00277282	0.0135537	0.0135537	0.000183703
0.0106601	0.00239149	0.0125964	0.0125964	0.000158669
0.00843549	0.00186026	0.0100468	0.0100468	0.000100938
0.00599604	0.0012507	-0.00697056	0.00697056	4.85887e-05
0.0101468	0.00209679	-0.00387258	0.00387258	1.49969e-05
0.00866505	0.00172832	0.0059058	0.0059058	3.48784e-05
0.00661961	0.0013751	0.00910564	0.00910564	8.29127e-05
0.00587129	0.00118888	-0.00876432	0.00876432	7.68132e-05
0.00503885	0.00100748	0.00169728	0.00169728	2.88076e-06
0.00648458	0.00134781	0.00294753	0.00294753	8.68796e-06
0.00730711	0.00156496	-0.00420812	0.00420812	1.77083e-05
0.0116472	0.00302545	0.00414387	0.00414387	1.71717e-05
0.00783929	0.00174053	0.00560125	0.00560125	3.1374e-05
0.00875793	0.00186338	-0.00517252	0.00517252	2.6755e-05
0.00632811	0.00120365	0.00591628	0.00591628	3.50024e-05
0.00934144	0.0020672	-0.00780112	0.00780112	6.08574e-05
0.00959139	0.00203304	0.00620599	0.00620599	3.85143e-05
0.0119013	0.00259398	0.00429468	0.00429468	1.84443e-05
0.00940625	0.00217127	-0.00919895	0.00919895	8.46208e-05
0.0271726	0.00538944	-0.0027578	0.0027578	7.60545e-06
0.022987	0.00499466	0.0148742	0.0148742	0.000221241
0.00829643	0.0022194	0.00351474	0.00351474	1.23534e-05
0.00876515	0.00180126	0.0191321	0.0191321	0.000366037
0.00629563	0.00145444	-0.00775668	0.00775668	6.01661e-05
0.0108258	0.0027125	-0.000677287	0.000677287	4.58718e-07
0.00890892	0.00187092	-0.0124399	0.0124399	0.000154752
0.00546468	0.00119919	-0.00864443	0.00864443	7.47262e-05
0.0070738	0.00160425	-0.00864446	0.00864446	7.47266e-05
0.00899485	0.00242921	0.00331086	0.00331086	1.09618e-05
0.00996682	0.0032177	-0.000224938	0.000224938	5.05969e-08
0.0127186	0.00351659	-0.0013764	0.0013764	1.89447e-06
0.0106537	0.00265465	-0.00257876	0.00257876	6.64999e-06
0.00748812	0.00162146	0.00363971	0.00363971	1.32475e-05
0.0067946	0.0021053	-0.000892047	0.000892047	7.95748e-07
0.00814259	0.00216799	0.00438466	0.00438466	1.92253e-05
0.00769766	0.00177666	0.00252611	0.00252611	6.38123e-06
0.00543684	0.00124004	0.0131858	0.0131858	0.000173866
0.00566784	0.00123644	-0.00462768	0.00462768	2.14154e-05
0.00704572	0.00150611	0.0149256	0.0149256	0.000222775
0.00973561	0.0020137	-0.0105722	0.0105722	0.000111772
0.0063243	0.00141453	-0.00436072	0.00436072	1.90159e-05
0.00928126	0.0022298	-0.00567457	0.00567457	3.22007e-05
0.00518704	0.00115455	0.0106407	0.0106407	0.000113224
0.00907583	0.00195528	-0.00673869	0.00673869	4.54099e-05
0.00782345	0.00175363	-0.00219379	0.00219379	4.81271e-06
0.0110663	0.00254004	-0.002918	0.002918	8.5147e-06
0.00967165	0.00192133	0.0111214	0.0111214	0.000123686
0.0064721	0.00138948	0.00119148	0.00119148	1.41962e-06
0.00559681	0.00145781	0.000994635	0.000994635	9.89299e-07
0.0100015	0.00213093	0.00256968	0.00256968	6.60328e-06
0.00521561	0.0011506	0.0076773	0.0076773	5.8941e-05
0.00609722	0.00132426	-0.00208038	0.00208038	4.32798e-06
0.00681252	0.00141464	-0.0180097	0.0180097	0.00032435
0.00548518	0.00124241	-0.00468533	0.00468533	2.19523e-05
0.00776115	0.00170138	0.0227393	0.0227393	0.000517075
0.00830926	0.00183856	0.00477373	0.00477373	2.27885e-05
0.00574372	0.00126229	-0.00127213	0.00127213	1.61833e-06
0.00648829	0.00139244	0.0142506	0.0142506	0.00020308
0.00818019	0.00184972	-0.00932265	0.00932265	8.69118e-05
0.00632411	0.00135302	0.000677305	0.000677305	4.58742e-07
0.00759813	0.00250096	-0.00385669	0.00385669	1.48741e-05
0.00926012	0.00233914	-0.0118519	0.0118519	0.000140467
0.00679062	0.00144595	-0.0114886	0.0114886	0.000131988
0.00800657	0.00161778	-0.011184	0.011184	0.000125082
0.00900105	0.0018258	-0.00339209	0.00339209	1.15063e-05
0.0052279	0.00123679	0.00611484	0.00611484	3.73913e-05
0.00668578	0.00142479	-0.00244876	0.00244876	5.99641e-06
0.00568842	0.0012813	-0.000239973	0.000239973	5.75872e-08
0.00834812	0.00198604	0.0230873	0.0230873	0.000533023
0.00737046	0.00155923	0.000326708	0.000326708	1.06738e-07
0.00986066	0.00210343	-0.00432306	0.00432306	1.86889e-05
0.00608721	0.00123864	0.00751314	0.00751314	5.64472e-05
0.00554353	0.00139825	-0.0039668	0.0039668	1.57355e-05
0.00596278	0.00132041	0.00800162	0.00800162	6.40259e-05
0.00451438	0.000922498	-0.00650664	0.00650664	4.23363e-05
0.00734862	0.00159258	0.00317091	0.00317091	1.00546e-05
0.00790637	0.00166803	0.00717777	0.00717777	5.15204e-05
0.00907823	0.00286155	-0.00240426	0.00240426	5.78047e-06
0.00528382	0.00115377	-0.00823518	0.00823518	6.78182e-05
0.0057501	0.0013778	0.00438692	0.00438692	1.9245e-05
0.00492366	0.00106984	-0.0095865	0.0095865	9.19009e-05
0.006716	0.00176556	-0.00831951	0.00831951	6.92143e-05
0.00411501	0.000998433	-0.000517756	0.000517756	2.68071e-07
0.00564785	0.00123917	-0.000834823	0.000834823	6.96929e-07
0.0054697	0.00115292	0.0116666	0.0116666	0.00013611
0.00698676	0.00151228	-0.00359439	0.00359439	1.29197e-05
0.00483074	0.000995028	0.011915	0.011915	0.000141966
0.00654979	0.00151126	0.00111324	0.00111324	1.2393e-06
0.00772749	0.00163272	0.0149391	0.0149391	0.000223178
0.00683623	0.00152944	0.00568145	0.00568145	3.22789e-05
0.00645639	0.0014394	-0.00159658	0.00159658	2.54908e-06
0.0106094	0.00210367	-0.0184116	0.0184116	0.000338988
0.00824961	0.00199253	-0.0069012	0.0069012	4.76265e-05
0.0144355	0.00360538	0.00435011	0.00435011	1.89234e-05
0.0121269	0.00291564	-0.00593214	0.00593214	3.51903e-05
0.0167974	0.00455493	0.0118755	0.0118755	0.000141027
0.00786403	0.00190988	0.00154284	0.00154284	2.38037e-06
0.00789262	0.00151217	0.00157495	0.00157495	2.48046e-06
0.00712097	0.00159539	0.00110825	0.00110825	1.22823e-06
0.00815395	0.00201804	-0.000801414	0.000801414	6.42264e-07
0.00737214	0.001658	0.0114615	0.0114615	0.000131367
0.00550857	0.00127868	-0.00633585	0.00633585	4.0143e-05
0.00637801	0.00152208	-0.00337792	0.00337792	1.14104e-05
0.00559264	0.00116834	-0.00296658	0.00296658	8.8006e-06
0.00820796	0.00162238	0.0115933	0.0115933	0.000134405
0.00765667	0.00162509	0.000895788	0.000895788	8.02437e-07
0.0151176	0.00341874	0.0156758	0.0156758	0.000245731
0.00827794	0.00176643	0.0176224	0.0176224	0.00031055
0.0138114	0.00296233	0.0176864	0.0176864	0.000312809
0.00476307	0.00108157	0.00796759	0.00796759	6.34825e-05
0.00642025	0.00136695	-0.0187634	0.0187634	0.000352066
0.010771	0.00228601	-0.0168695	0.0168695	0.00028458
0.00932274	0.00189132	-0.00914842	0.00914842	8.36937e-05
0.00998839	0.00283808	0.00860889	0.00860889	7.4113e-05
0.01071	0.00221386	0.0100493	0.0100493	0.000100988
0.0112044	0.00235475	0.0260391	0.0260391	0.000678035
0.0102206	0.00220691	0.0261323	0.0261323	0.000682898
0.0211702	0.004477	-0.0297098	0.0297098	0.00088267
0.0343295	0.0072556	-0.080425	0.080425	0.00646818
0.0103463	0.00235711	0.0196049	0.0196049	0.000384352
0.00570837	0.00121239	0.00292862	0.00292862	8.57683e-06
0.00689684	0.0017504	0.00610031	0.00610031	3.72138e-05
0.00653895	0.00125148	0.0350348	0.0350348	0.00122744
0.011325	0.00258127	0.00982902	0.00982902	9.66095e-05
0.0073433	0.00152557	-0.00445155	0.00445155	1.98163e-05
0.00717874	0.00165313	0.0099871	0.0099871	9.97421e-05
0.00682396	0.00147979	-0.0228743	0.0228743	0.000523232
0.00678843	0.0014013	-0.018506	0.018506	0.000342471
0.0070274	0.00148904	-0.0224464	0.0224464	0.00050384
0.00650346	0.0013148	-0.00969265	0.00969265	9.39475e-05
0.00756892	0.00177833	-0.0060614	0.0060614	3.67406e-05
0.00895009	0.00190248	0.0118642	0.0118642	0.00014076
0.00581197	0.00140822	0.000361845	0.000361845	1.30932e-07
0.0107304	0.002269	-0.00990148	0.00990148	9.80393e-05
0.00824774	0.00216657	-0.00209814	0.00209814	4.4022e-06
0.00744104	0.00161081	-0.0067094	0.0067094	4.5016e-05
0.00665098	0.00162504	-0.00525014	0.00525014	2.7564e-05
0.00406228	0.000820435	0.00324714	0.00324714	1.05439e-05
0.00656479	0.00181065	0.00046536	0.00046536	2.16559e-07
0.0065848	0.00198498	0.00691711	0.00691711	4.78464e-05
0.010111	0.00203057	0.0113099	0.0113099	0.000127914
0.00781772	0.00163907	0.0246052	0.0246052	0.000605416
0.00741004	0.00166574	-0.00661476	0.00661476	4.3755e-05
0.00517179	0.00105255	0.016663	0.016663	0.000277656
0.00764829	0.00193826	-0.00851064	0.00851064	7.2431e-05
0.00759981	0.0020164	0.00505635	0.00505635	2.55666e-05
0.00960454	0.00207426	-0.00341119	0.00341119	1.16362e-05
0.00512988	0.0010989	-0.00178473	0.00178473	3.18525e-06
0.00583355	0.00130912	0.00622369	0.00622369	3.87344e-05
0.00858893	0.00221018	-0.00542085	0.00542085	2.93856e-05
0.00839857	0.00184629	-0.00496518	0.00496518	2.4653e-05
0.00832217	0.00184095	0.0035625	0.0035625	1.26914e-05
0.0111245	0.003776	0.00501483	0.00501483	2.51485e-05
0.00716537	0.0018017	-0.00421812	0.00421812	1.77925e-05
0.00851419	0.00179919	-0.00110309	0.00110309	1.2168e-06
0.0103625	0.00223892	-0.0109218	0.0109218	0.000119286
0.0103665	0.00215403	-0.0159293	0.0159293	0.000253743
0.00813702	0.0017044	0.0031136	0.0031136	9.69449e-06
0.0122363	0.00227205	-0.0281742	0.0281742	0.000793786
0.0114328	0.00284511	-0.000447427	0.000447427	2.00191e-07
0.0128101	0.00370511	0.00578402	0.00578402	3.34549e-05
0.0110139	0.00260436	-0.00284638	0.00284638	8.1019e-06
0.0103633	0.00227779	-0.00515137	0.00515137	2.65366e-05
0.00886403	0.00205217	-0.00287377	0.00287377	8.25855e-06
0.015512	0.00347146	-0.00197956	0.00197956	3.91867e-06
0.00985042	0.00201099	0.00557103	0.00557103	3.10364e-05
0.0129653	0.00281117	0.0132332	0.0132332	0.000175118
0.00583499	0.00123311	0.00259612	0.00259612	6.73984e-06
0.00909516	0.00227843	-0.00362185	0.00362185	1.31178e-05
0.00712596	0.00153073	0.00472128	0.00472128	2.22905e-05
0.0148563	0.00328602	0.0332266	0.0332266	0.00110401
0.00917287	0.00194448	0.00771687	0.00771687	5.95501e-05
0.0101227	0.0025491	0.00221002	0.00221002	4.88421e-06
0.00881418	0.00168274	0.0134741	0.0134741	0.000181553
0.0090196	0.00213998	-0.00903927	0.00903927	8.17083e-05
0.00692825	0.00151393	0.00808417	0.00808417	6.53539e-05
0.0113702	0.00250665	-0.0218493	0.0218493	0.000477392
0.0111921	0.004363	0.00531669	0.00531669	2.82672e-05
0.00947944	0.00226721	-0.0143259	0.0143259	0.000205232
0.0080018	0.00183594	-0.0133561	0.0133561	0.000178385
0.0102302	0.00194764	0.0178053	0.0178053	0.00031703
0.00769779	0.00155522	0.00854336	0.00854336	7.29889e-05
0.00813439	0.00184357	-0.0213156	0.0213156	0.000454357
0.0110059	0.00224267	-0.00180281	0.00180281	3.25012e-06
0.00862551	0.00184118	0.000941777	0.000941777	8.86944e-07
0.00714508	0.00160797	-0.00777813	0.00777813	6.04994e-05
0.00987398	0.00212085	0.00441604	0.00441604	1.95014e-05
0.012958	0.0035951	-0.00450594	0.00450594	2.03035e-05
0.00880938	0.00190946	-0.0021531	0.0021531	4.63582e-06
0.0103433	0.00212743	-0.00753563	0.00753563	5.67857e-05
0.00987818	0.00246418	0.00307159	0.00307159	9.43465e-06
0.0140539	0.00328574	0.0327422	0.0327422	0.00107205
0.0126539	0.00274602	-0.0170144	0.0170144	0.000289492
0.00635966	0.00139858	0.00491142	0.00491142	2.41221e-05
0.0100928	0.0025802	-0.00861493	0.00861493	7.4217e-05
0.00817093	0.00157546	-0.00321544	0.00321544	1.03391e-05
0.0105693	0.00303538	0.00918009	0.00918009	8.4274e-05
0.0081073	0.00192257	-0.00199101	0.00199101	3.96412e-06
0.0135809	0.00316661	0.00409591	0.00409591	1.67764e-05
0.00995121	0.00250703	0.0122406	0.0122406	0.000149832
0.00871946	0.00254779	0.0090345	0.0090345	8.16223e-05
0.0148707	0.00305419	0.0155633	0.0155633	0.000242217
0.0132379	0.00284982	0.0224073	0.0224073	0.000502088
0.00954026	0.00235852	-0.0196016	0.0196016	0.000384224
0.0122492	0.00313858	-0.0140228	0.0140228	0.00019664
0.00949251	0.0022737	0.017916	0.017916	0.000320983
0.00695431	0.00134764	-0.00394362	0.00394362	1.55521e-05
0.0103895	0.00248927	0.00148578	0.00148578	2.20754e-06
0.0182027	0.00480102	0.029876	0.029876	0.000892574
0.0084972	0.00204542	-0.00111536	0.00111536	1.24404e-06
0.0105658	0.00252004	0.0300847	0.0300847	0.000905086
0.0160313	0.0034444	0.0252392	0.0252392	0.000637019
0.015574	0.00363719	-0.0405028	0.0405028	0.00164048
0.0135059	0.00330114	0.0159248	0.0159248	0.000253599
0.0148376	0.00347709	-0.0169121	0.0169121	0.00028602
0.0162442	0.00316455	-0.0319854	0.0319854	0.00102306
0.0142517	0.00297309	-0.00658858	0.00658858	4.34094e-05
0.0150739	0.00388898	0.000371425	0.000371425	1.37957e-07
0.014257	0.00321601	-0.0133124	0.0133124	0.000177219
0.0142377	0.00280452	-0.0246657	0.0246657	0.000608398
0.0105503	0.0023038	-0.00558974	0.00558974	3.12452e-05
0.0128637	0.00309833	0.0219474	0.0219474	0.000481687
0.0101145	0.00208973	-0.0132866	0.0132866	0.000176533
0.0106343	0.00235645	0.00540533	0.00540533	2.92176e-05
0.0137722	0.00298553	0.0105489	0.0105489	0.00011128
0.0130874	0.00261806	-0.00584778	0.00584778	3.41965e-05
0.0108878	0.00304257	0.0309742	0.0309742	0.000959403
0.0113835	0.00293989	0.0197457	0.0197457	0.000389892
0.00988192	0.00236705	-0.0344806	0.0344806	0.00118891
0.010706	0.00272224	0.0197371	0.0197371	0.000389553
0.010485	0.00256787	-0.00489055	0.00489055	2.39175e-05
0.0129191	0.00266092	-0.0238193	0.0238193	0.000567359
0.011275	0.00352052	-0.0179989	0.0179989	0.00032396
0.00781791	0.00177788	0.00301228	0.00301228	9.0738e-06
0.00912087	0.00223536	0.0153058	0.0153058	0.000234268
0.00952995	0.00208044	-0.00485029	0.00485029	2.35253e-05
0.00982359	0.00200386	-0.0158553	0.0158553	0.00025139
0.00912285	0.00195843	-0.0171611	0.0171611	0.000294505
0.0092207	0.00228595	-0.0125969	0.0125969	0.000158681
0.00667468	0.00193139	0.00335659	0.00335659	1.12667e-05
0.00801917	0.00183605	-0.0247161	0.0247161	0.000610885
0.00471618	0.000963688	-0.00856934	0.00856934	7.34336e-05
0.00456578	0.00107566	-0.0051517	0.0051517	2.654e-05
0.00481448	0.00137426	0.0180621	0.0180621	0.00032624
0.00706267	0.0017052	-0.00969939	0.00969939	9.40782e-05
0.00402567	0.000886444	-0.00242805	0.00242805	5.89543e-06
0.0088266	0.0027272	0.0234105	0.0234105	0.000548054
0.00720208	0.00205563	0.000532291	0.000532291	2.83334e-07
0.0060252	0.00124064	-0.0129917	0.0129917	0.000168784
0.00904402	0.00206943	-0.0111768	0.0111768	0.000124921
0.00686789	0.00146681	0.0114322	0.0114322	0.000130694
0.00695155	0.00154423	0.00222564	0.00222564	4.95348e-06
0.0110384	0.00237955	0.0315957	0.0315957	0.000998291
0.00848392	0.00220729	-0.0168126	0.0168126	0.000282664
0.00777826	0.00191344	-0.0184464	0.0184464	0.000340268
0.00673742	0.00141689	-0.000515369	0.000515369	2.65606e-07
0.00715849	0.00172225	-0.00948555	0.00948555	8.99756e-05
0.00757427	0.00169823	-0.0156736	0.0156736	0.000245661
0.00958217	0.00220327	0.00882754	0.00882754	7.79255e-05
0.00819439	0.00175887	-0.0032599	0.0032599	1.06269e-05
0.0119591	0.00243882	-0.0357845	0.0357845	0.00128053
0.00775548	0.00252891	-0.0017845	0.0017845	3.18446e-06
0.00945789	0.00213624	-0.00868767	0.00868767	7.54756e-05
0.00825841	0.00169932	0.00556982	0.00556982	3.10229e-05
0.00594307	0.00133262	-0.00321066	0.00321066	1.03084e-05
0.0102529	0.0024654	0.010838	0.010838	0.000117461
0.008802	0.00204417	0.0150842	0.0150842	0.000227533
0.00738213	0.00165938	-0.0140802	0.0140802	0.000198253
0.00694766	0.00165719	-0.00444922	0.00444922	1.97956e-05
0.0074968	0.00153685	-0.000840268	0.000840268	7.0605e-07
0.00729661	0.00143102	0.00170786	0.00170786	2.91679e-06
0.0089637	0.00258905	-0.00619568	0.00619568	3.83865e-05
0.00680797	0.00144197	0.0276835	0.0276835	0.000766375
0.00791011	0.00163737	-0.000757079	0.000757079	5.73169e-07
0.00859088	0.00210223	-0.0100275	0.0100275	0.000100551
0.00944346	0.00211804	-0.0193558	0.0193558	0.000374649
0.0089008	0.00242738	0.00821431	0.00821431	6.74749e-05
0.00651362	0.00149515	0.000201581	0.000201581	4.0635e-08
0.00659861	0.00144087	-0.0146424	0.0146424	0.0002144
0.0162449	0.00341927	0.000825295	0.000825295	6.81111e-07
0.0145308	0.00402717	0.00641636	0.00641636	4.11696e-05
0.0104926	0.00309571	0.00245331	0.00245331	6.01875e-06
0.00911681	0.00206822	0.00406207	0.00406207	1.65004e-05
0.00861305	0.00194406	0.00378752	0.00378752	1.43453e-05
0.0104745	0.00259307	0.00242334	0.00242334	5.87257e-06
0.0137692	0.00297627	-0.0009733	0.0009733	9.47312e-07
0.00720312	0.00161225	0.00897656	0.00897656	8.05786e-05
0.00866736	0.00197078	-0.0102223	0.0102223	0.000104496
0.00808026	0.00188231	-0.00538423	0.00538423	2.89899e-05
0.0100724	0.00266529	0.0252927	0.0252927	0.00063972
0.014107	0.00361145	0.0228068	0.0228068	0.000520148
0.0084542	0.00190657	0.00455517	0.00455517	2.07496e-05
0.00766966	0.00163951	-0.00643273	0.00643273	4.138e-05
0.00743942	0.00163546	0.000272179	0.000272179	7.40813e-08
0.0116	0.00262397	0.00588199	0.00588199	3.45978e-05
0.0106036	0.0022732	0.0143761	0.0143761	0.000206673
0.00757978	0.00158993	-0.00739763	0.00739763	5.47249e-05
0.0110002	0.00225035	-0.00966579	0.00966579	9.34275e-05
0.0109252	0.00239197	-0.0026992	0.0026992	7.28569e-06
0.0124765	0.00274777	0.00544921	0.00544921	2.96939e-05
0.0071356	0.00142951	0.00183616	0.00183616	3.3715e-06
0.0149018	0.00355441	0.00143757	0.00143757	2.06661e-06
0.00990124	0.00229363	0.00947389	0.00947389	8.97546e-05
0.00993253	0.00229122	0.0354394	0.0354394	0.00125595
0.00785144	0.00204698	0.00730593	0.00730593	5.33766e-05
0.00917395	0.00190999	-0.006453	0.006453	4.16412e-05
0.0106493	0.00228599	0.025683	0.025683	0.000659616
0.00917643	0.00184514	-0.00305711	0.00305711	9.34595e-06
0.0112681	0.00240331	-0.0275875	0.0275875	0.000761068
0.00950139	0.00220272	0.0306907	0.0306907	0.000941921
0.00855367	0.00177608	-0.0193082	0.0193082	0.000372807
0.00829946	0.00197183	0.000975497	0.000975497	9.51595e-07
0.00952698	0.00235037	-0.0342362	0.0342362	0.00117212
0.00960366	0.00226272	0.0109461	0.0109461	0.000119818
0.0111415	0.00214441	-0.0256254	0.0256254	0.000656663
0.00790065	0.00158914	0.00200179	0.00200179	4.00717e-06
0.00927654	0.00193347	0.0167353	0.0167353	0.000280072
0.00588417	0.00126277	0.0113365	0.0113365	0.000128516
0.00624665	0.00133858	-0.00672057	0.00672057	4.51661e-05
0.00621598	0.0013418	-0.0104013	0.0104013	0.000108188
0.00817327	0.0017971	-0.0145908	0.0145908	0.000212891
0.00634018	0.00175057	0.014425	0.014425	0.000208081
0.00605099	0.00127809	0.0106866	0.0106866	0.000114203
0.00614097	0.00134218	0.0058721	0.0058721	3.44816e-05
0.00879243	0.00209366	-0.0280868	0.0280868	0.000788868
0.0072037	0.00160418	0.0217062	0.0217062	0.000471159
0.00747015	0.00162078	0.00303006	0.00303006	9.18128e-06
0.00658293	0.00145294	-0.0240256	0.0240256	0.00057723
0.00731515	0.00187509	-0.00474425	0.00474425	2.25079e-05
0.00700656	0.00156745	0.00363876	0.00363876	1.32406e-05
0.00975611	0.00233324	0.0349096	0.0349096	0.00121868
0.00812369	0.00170018	-0.0139785	0.0139785	0.000195399
0.010971	0.0021176	0.0413828	0.0413828	0.00171254
0.013996	0.00296316	-0.0534508	0.0534508	0.00285699
0.00891972	0.00176193	-0.0318926	0.0318926	0.00101714
0.00872228	0.00180319	-0.0205872	0.0205872	0.000423833
0.00610315	0.00127899	-0.0175308	0.0175308	0.000307329
0.00571167	0.00122457	-0.00272427	0.00272427	7.42162e-06
0.00834008	0.00219033	0.00572181	0.00572181	3.27392e-05
0.00622341	0.00148419	-0.00609202	0.00609202	3.71127e-05
0.0072922	0.0016232	0.01247	0.01247	0.0001555
0.00800675	0.00170486	-0.0340457	0.0340457	0.00115911
0.010212	0.00205871	-0.018551	0.018551	0.000344139
0.00585848	0.0011076	0.00788787	0.00788787	6.22185e-05
0.00645784	0.00134257	-0.00719553	0.00719553	5.17757e-05
0.00691039	0.00146193	-0.000889021	0.000889021	7.90358e-07
0.0117404	0.00262395	0.0165469	0.0165469	0.000273799
0.00967809	0.00313939	-0.00163655	0.00163655	2.6783e-06
0.00831646	0.00175153	0.00745877	0.00745877	5.56332e-05
0.00854177	0.00184018	0.00717142	0.00717142	5.14293e-05
0.0156799	0.00444329	0.00577585	0.00577585	3.33605e-05
0.0121015	0.00321343	0.00806056	0.00806056	6.49727e-05
0.00912918	0.0026658	0.0100901	0.0100901	0.00010181
0.00588245	0.00121418	-0.0256577	0.0256577	0.000658315
0.00976742	0.00285547	-0.0057758	0.0057758	3.33599e-05
0.00806545	0.00248638	0.000820451	0.000820451	6.7314e-07
0.00876956	0.00235606	-0.00469983	0.00469983	2.20884e-05
0.00529339	0.00128439	-0.00698494	0.00698494	4.87894e-05
0.00576945	0.00125758	0.00353213	0.00353213	1.24759e-05
0.00448795	0.00109522	0.000564288	0.000564288	3.18421e-07
0.00711588	0.00143251	0.014713	0.014713	0.000216472
0.00676478	0.00140395	0.00293494	0.00293494	8.61388e-06
0.00643741	0.00145596	0.00687661	0.00687661	4.72878e-05
0.00724452	0.00150926	0.0193817	0.0193817	0.000375652
0.00630007	0.00140675	0.0306587	0.0306587	0.000939954
0.00717657	0.00159435	0.0254795	0.0254795	0.000649206
0.00922024	0.00228933	0.00746638	0.00746638	5.57469e-05
0.00914716	0.00196393	-0.022689	0.022689	0.000514789
0.00947431	0.00195439	-0.0201072	0.0201072	0.000404301
0.00371031	0.000738068	-0.00565395	0.00565395	3.19671e-05
0.00659237	0.00145149	-0.00975387	0.00975387	9.5138e-05
0.00780448	0.00153023	0.0194126	0.0194126	0.000376847
0.00556795	0.00141165	-0.0163497	0.0163497	0.000267312
0.00778448	0.00169131	-0.0374271	0.0374271	0.00140079
0.00596458	0.00118752	0.00346311	0.00346311	1.19931e-05
0.00607435	0.00138707	-0.000721456	0.000721456	5.20499e-07
0.00844149	0.00274207	-0.00243788	0.00243788	5.94324e-06
0.00572317	0.00128305	0.0118173	0.0118173	0.000139648
0.0138174	0.00345101	0.0380532	0.0380532	0.00144804
0.00708461	0.00151213	0.00247529	0.00247529	6.12705e-06
0.00713995	0.0014598	0.00268441	0.00268441	7.20607e-06
0.00728579	0.00170414	-0.0101738	0.0101738	0.000103507
0.0057925	0.00125177	0.00508789	0.00508789	2.58866e-05
0.00644058	0.00134342	-0.0175121	0.0175121	0.000306673
0.00560969	0.00116865	-0.0141168	0.0141168	0.000199285
0.00954396	0.00211701	0.00738818	0.00738818	5.45852e-05
0.00829006	0.00181682	0.0174611	0.0174611	0.000304889
0.00841639	0.00186969	-0.0015316	0.0015316	2.3458e-06
0.00669091	0.00144491	-0.0128192	0.0128192	0.000164332
0.00617274	0.00127264	-0.0133123	0.0133123	0.000177216
0.006566	0.00164641	-0.00934414	0.00934414	8.7313e-05
0.00855429	0.00176919	0.0059367	0.0059367	3.52445e-05
0.00957468	0.0022949	-0.00414702	0.00414702	1.71977e-05
0.00607223	0.00122408	0.00347651	0.00347651	1.20862e-05
0.00703485	0.0016783	-0.0252908	0.0252908	0.000639626
0.00659265	0.00165684	-0.00862513	0.00862513	7.43929e-05
0.00827668	0.00170071	0.0194727	0.0194727	0.000379184
0.00605324	0.00130812	-0.00657199	0.00657199	4.31911e-05
0.00441474	0.000941032	-0.00500108	0.00500108	2.50108e-05
0.00646261	0.00143976	-0.00074028	0.00074028	5.48015e-07
0.00501149	0.00108009	0.00261041	0.00261041	6.81422e-06
0.0067032	0.00142022	0.00312665	0.00312665	9.77593e-06
0.00801479	0.00166543	0.0209464	0.0209464	0.000438753
0.00866882	0.00200009	0.00370258	0.00370258	1.37091e-05
0.00552188	0.0011876	-0.00705663	0.00705663	4.97961e-05
0.00647163	0.00163716	0.0135937	0.0135937	0.000184788
0.00800701	0.00174917	-0.00257104	0.00257104	6.61022e-06
0.00762687	0.0019068	-0.010585	0.010585	0.000112042
0.0101816	0.0020848	-0.012282	0.012282	0.000150847
0.00829298	0.00160378	0.0247966	0.0247966	0.00061487
0.0103787	0.00212877	-0.00288462	0.00288462	8.32104e-06
0.00970113	0.00199012	0.00151184	0.00151184	2.28566e-06
0.0096258	0.00211822	-0.0212319	0.0212319	0.000450795
0.00894875	0.00190791	0.00703063	0.00703063	4.94297e-05
0.0137234	0.00414784	0.0014089	0.0014089	1.985e-06
0.00827592	0.00182781	-0.0258999	0.0258999	0.000670805
0.010989	0.00227247	-0.0181309	0.0181309	0.000328729
0.00909005	0.00230238	0.0129695	0.0129695	0.000168207
0.0110809	0.00242187	0.00435227	0.00435227	1.89422e-05
0.0122346	0.00320124	-0.00617529	0.00617529	3.81342e-05
0.0113319	0.0024278	0.00355311	0.00355311	1.26246e-05
0.0154236	0.00358597	0.000973477	0.000973477	9.47658e-07
0.00685634	0.0017391	0.00861905	0.00861905	7.4288e-05
0.00836277	0.00205331	-0.0155479	0.0155479	0.000241738
0.00943295	0.00205892	-0.00568291	0.00568291	3.22955e-05
0.00756991	0.00154817	0.00695469	0.00695469	4.83677e-05
0.0063546	0.00155872	-0.00686319	0.00686319	4.71033e-05
0.00701745	0.00164642	0.00260664	0.00260664	6.79458e-06
0.00805962	0.0016885	0.0060492	0.0060492	3.65929e-05
0.00654665	0.00127894	0.0140339	0.0140339	0.000196949
0.0066777	0.00143831	-0.00278188	0.00278188	7.73886e-06
0.00762321	0.00178685	0.0151848	0.0151848	0.000230579
0.00592431	0.00136892	0.0023547	0.0023547	5.5446e-06
0.0083514	0.00175546	0.0056778	0.0056778	3.22374e-05
0.00680021	0.00174182	-0.0098121	0.0098121	9.62773e-05
0.00826565	0.00171716	0.00982507	0.00982507	9.6532e-05
0.00905429	0.00207987	0.00553497	0.00553497	3.06359e-05
0.0100331	0.00231322	-0.00291576	0.00291576	8.50165e-06
0.00870091	0.00188222	-0.0132245	0.0132245	0.000174888
0.00684029	0.00145201	0.00667917	0.00667917	4.46113e-05
0.00907728	0.00197965	-0.0064806	0.0064806	4.19982e-05
0.00732715	0.00140582	0.00998773	0.00998773	9.97548e-05
0.00674772	0.00146217	0.000747007	0.000747007	5.58019e-07
0.00901273	0.00204467	0.000892834	0.000892834	7.97153e-07
0.00953798	0.00235428	-0.00636811	0.00636811	4.05528e-05
0.00772846	0.00174502	0.0101188	0.0101188	0.000102391
0.00954092	0.00220086	0.00463775	0.00463775	2.15087e-05
0.00768676	0.00162331	-0.00208494	0.00208494	4.34697e-06
0.00758816	0.00160118	0.02372	0.02372	0.00056264
0.00930704	0.00194024	-0.0111906	0.0111906	0.000125228
0.00794893	0.00203329	-0.00546899	0.00546899	2.99099e-05
0.00883419	0.0019469	0.000169235	0.000169235	2.86405e-08
0.00692486	0.00161586	0.00938717	0.00938717	8.8119e-05
0.00681635	0.00151031	0.00987832	0.00987832	9.75812e-05
0.0093381	0.00196379	-0.00977565	0.00977565	9.55633e-05
0.0101157	0.00220379	-0.00689895	0.00689895	4.75955e-05
0.00882967	0.00223184	0.00832074	0.00832074	6.92347e-05
0.00932629	0.00203892	0.00581703	0.00581703	3.38378e-05
0.00962477	0.00225016	-0.000863614	0.000863614	7.4583e-07
0.00667487	0.00146656	0.00496473	0.00496473	2.46485e-05
0.0067733	0.00135005	0.00649982	0.00649982	4.22477e-05
0.00618396	0.00123093	-0.000492419	0.000492419	2.42477e-07
0.0115818	0.00278471	0.00713686	0.00713686	5.09348e-05
0.012567	0.00317976	0.00947415	0.00947415	8.97595e-05
0.00726033	0.00162702	0.000429297	0.000429297	1.84296e-07
0.00920246	0.00198688	-0.00155693	0.00155693	2.42404e-06
0.0109653	0.00253539	0.00701621	0.00701621	4.92272e-05
0.0132014	0.00371924	0.0100056	0.0100056	0.000100112
0.00552904	0.00110745	-0.00346491	0.00346491	1.20056e-05
0.00985666	0.00220288	0.00958272	0.00958272	9.18285e-05
0.0104944	0.0022633	-0.00851625	0.00851625	7.25266e-05
0.00737108	0.00155837	-0.00260881	0.00260881	6.80587e-06
0.0109359	0.0029572	0.00149054	0.00149054	2.22169e-06
0.0121599	0.00292189	0.00393339	0.00393339	1.54715e-05
0.0131283	0.00258231	0.0108543	0.0108543	0.000117815
0.00981503	0.00199478	0.0050866	0.0050866	2.58735e-05
0.00808619	0.00168358	-0.0058686	0.0058686	3.44404e-05
0.00796323	0.00181851	0.00444378	0.00444378	1.97472e-05
0.00908686	0.00188749	-0.00286968	0.00286968	8.23506e-06
0.00842879	0.00168505	-0.0108917	0.0108917	0.000118629
0.00779485	0.00164679	0.00742131	0.00742131	5.50758e-05
0.0140211	0.00334835	0.0193046	0.0193046	0.000372668
0.0130211	0.00266581	0.0151578	0.0151578	0.000229759
0.0097146	0.00198423	0.00872691	0.00872691	7.61589e-05
0.00920002	0.00192991	0.0116248	0.0116248	0.000135135
0.00689748	0.00136423	0.00349574	0.00349574	1.22202e-05
0.0118171	0.00229223	0.0130505	0.0130505	0.000170316
0.00810758	0.00164951	0.023669	0.023669	0.000560223
0.00924879	0.00210261	-0.015626	0.015626	0.000244172
0.00943599	0.00200279	0.0146728	0.0146728	0.00021529
0.0107649	0.00228848	0.0117658	0.0117658	0.000138433
0.0111517	0.00229186	-0.0190414	0.0190414	0.000362575
0.00778096	0.00168881	0.0358545	0.0358545	0.00128555
0.00941923	0.00190511	0.00715808	0.00715808	5.1238e-05
0.00892197	0.00193082	-0.00677635	0.00677635	4.59189e-05
0.0125027	0.00254138	-0.0331421	0.0331421	0.0010984
0.00696766	0.00149891	-0.00478849	0.00478849	2.29296e-05
0.00422023	0.00088395	0.00640908	0.00640908	4.10763e-05
0.00725659	0.00160472	-0.016765	0.016765	0.000281064
0.00614544	0.001286	0.00513984	0.00513984	2.6418e-05
0.00364687	0.000794633	-0.00443109	0.00443109	1.96345e-05
0.00609826	0.00120451	0.0142299	0.0142299	0.000202489
0.00630212	0.0014853	0.00301298	0.00301298	9.07804e-06
0.0108946	0.00275376	-0.00184493	0.00184493	3.40376e-06
0.011684	0.00260219	0.0334589	0.0334589	0.0011195
0.0117369	0.00318343	0.004571	0.004571	2.0894e-05
0.0109969	0.00215195	0.0219255	0.0219255	0.000480728
0.00708759	0.00152262	-0.0252012	0.0252012	0.000635101
0.0073186	0.00169146	-0.0276701	0.0276701	0.000765635
0.00749063	0.001792	-0.000484873	0.000484873	2.35102e-07
0.00957099	0.00295016	-0.00844993	0.00844993	7.14013e-05
0.00892907	0.00205778	-0.0254921	0.0254921	0.000649845
0.00743925	0.00185857	-0.00995592	0.00995592	9.91204e-05
0.0107735	0.00219626	0.0221074	0.0221074	0.000488737
0.0130367	0.00280363	-0.0154764	0.0154764	0.000239518
0.00521	0.00122446	0.000811248	0.000811248	6.58123e-07
0.00838887	0.00204825	0.00250609	0.00250609	6.28051e-06
0.00649691	0.00141972	-0.00292699	0.00292699	8.56725e-06
0.00653211	0.00128732	0.001789	0.001789	3.20052e-06
0.00884985	0.00201559	0.00203959	0.00203959	4.15994e-06
0.00507736	0.00104573	-0.00202861	0.00202861	4.11526e-06
0.00918558	0.00185131	0.00317505	0.00317505	1.00809e-05
0.00709494	0.00159133	0.00487897	0.00487897	2.38043e-05
0.0123743	0.00244565	0.0266921	0.0266921	0.000712469
0.00817534	0.00157367	-0.00749615	0.00749615	5.61923e-05
0.00425163	0.00104543	0.000893867	0.000893867	7.98998e-07
0.00777381	0.00168592	0.00858475	0.00858475	7.36979e-05
0.00599435	0.00123009	0.00562528	0.00562528	3.16437e-05
0.00692981	0.00163738	0.0034647	0.0034647	1.20042e-05
0.00998514	0.00252224	0.00193068	0.00193068	3.72752e-06
0.00631597	0.00130508	-0.0151316	0.0151316	0.000228965
0.00645576	0.00156088	0.00503929	0.00503929	2.53944e-05
0.00607635	0.00146497	0.00785939	0.00785939	6.17701e-05
0.00901638	0.00183768	-0.00893871	0.00893871	7.99005e-05
0.0102602	0.00263707	0.00457654	0.00457654	2.09447e-05
0.00648617	0.00135877	0.018941	0.018941	0.000358762
0.00801943	0.00187417	-0.0152216	0.0152216	0.000231698
0.00771248	0.00164569	-0.0092273	0.0092273	8.51431e-05
0.00796921	0.00169323	0.0221793	0.0221793	0.000491923
0.00651517	0.00131445	0.0074441	0.0074441	5.54146e-05
0.0145339	0.00363131	-0.000493597	0.000493597	2.43638e-07
0.0166041	0.00393	0.00388846	0.00388846	1.51201e-05
0.00811482	0.0017803	-0.007789	0.007789	6.06685e-05
0.00867999	0.00207019	-0.00692213	0.00692213	4.79159e-05
0.0131377	0.00313161	0.0128109	0.0128109	0.00016412
0.00625779	0.00135352	0.00584381	0.00584381	3.41501e-05
0.00759027	0.00163602	0.0225494	0.0225494	0.000508475
0.00872836	0.00174506	-0.0103987	0.0103987	0.000108134
0.0116787	0.00236111	0.0292348	0.0292348	0.000854672
0.0108122	0.00233688	-0.00535571	0.00535571	2.86836e-05
0.012173	0.00258203	-0.0363309	0.0363309	0.00131994
0.0103343	0.00217201	0.00234143	0.00234143	5.48231e-06
0.0082048	0.00197974	0.00122493	0.00122493	1.50045e-06
0.010217	0.00214554	-0.0163566	0.0163566	0.000267538
0.00869953	0.00194184	-0.00639857	0.00639857	4.09417e-05
0.00825823	0.00178913	-0.00974546	0.00974546	9.4974e-05
0.00594558	0.00129808	-0.0180519	0.0180519	0.000325873
0.00572216	0.00119668	0.00111637	0.00111637	1.24628e-06
0.00760093	0.00175394	0.00920882	0.00920882	8.48024e-05
0.0113071	0.00226312	-0.0280853	0.0280853	0.000788785
0.00737541	0.00162258	-0.0115415	0.0115415	0.000133206
0.00902364	0.00199573	0.0133477	0.0133477	0.00017816
0.00645466	0.00126317	-0.00834632	0.00834632	6.96611e-05
0.00641802	0.00126484	0.00906256	0.00906256	8.21301e-05
0.00747048	0.00175408	-0.0132405	0.0132405	0.000175312
0.00843497	0.00187851	0.012472	0.012472	0.000155552
0.00664182	0.00134027	-0.018728	0.018728	0.000350737
0.00700549	0.00174663	-0.00418495	0.00418495	1.75138e-05
0.0060334	0.00156022	-0.000779448	0.000779448	6.07539e-07
0.00643139	0.00140271	0.00751228	0.00751228	5.64344e-05
0.00617856	0.00134666	0.00504859	0.00504859	2.54883e-05
0.00609854	0.00131838	-0.00439865	0.00439865	1.93481e-05
0.00771679	0.00162126	-0.00294257	0.00294257	8.6587e-06
0.00613486	0.00139104	0.000180144	0.000180144	3.24517e-08
0.00704599	0.00158065	-0.00222208	0.00222208	4.93763e-06
0.00528954	0.00108352	-0.000354867	0.000354867	1.25931e-07
0.0058182	0.00137252	-0.00504142	0.00504142	2.54159e-05
0.00512936	0.00109366	-0.00257662	0.00257662	6.63899e-06
0.00874078	0.00183418	-0.00187989	0.00187989	3.53399e-06
0.00877274	0.00202291	0.0165247	0.0165247	0.000273065
0.00899116	0.00192863	0.00994443	0.00994443	9.88917e-05
0.00571028	0.00141608	-0.000319654	0.000319654	1.02179e-07
0.00660887	0.001549	-0.000299016	0.000299016	8.94104e-08
0.00719437	0.00159882	0.00343561	0.00343561	1.18034e-05
0.00663267	0.0017358	-0.00664807	0.00664807	4.41968e-05
0.00576691	0.00117746	0.000421085	0.000421085	1.77313e-07
0.00765567	0.00159814	0.0118145	0.0118145	0.000139583
0.00709268	0.00144288	0.0210003	0.0210003	0.000441012
0.00590563	0.00127642	-0.00934793	0.00934793	8.73838e-05
0.00820825	0.00172612	0.0122949	0.0122949	0.000151164
0.00386072	0.00098844	-0.00321076	0.00321076	1.0309e-05
0.00561938	0.00136111	0.00562561	0.00562561	3.16475e-05
0.00500365	0.0010307	0.0134847	0.0134847	0.000181837
0.00417993	0.000829641	-0.00738807	0.00738807	5.45835e-05
0.00515756	0.00103734	0.00253648	0.00253648	6.43373e-06
0.00678428	0.00139578	0.00783968	0.00783968	6.14606e-05
0.00651895	0.00137439	-0.00846654	0.00846654	7.16823e-05
0.00796681	0.00161619	0.012028	0.012028	0.000144674
0.00675355	0.00135929	-0.000486767	0.000486767	2.36942e-07
0.00678956	0.00136858	-0.0136221	0.0136221	0.000185561
0.00738309	0.00150663	-0.00608097	0.00608097	3.69781e-05
0.00897713	0.00196695	0.00371335	0.00371335	1.37889e-05
0.00834717	0.00178783	0.00343582	0.00343582	1.18049e-05
0.0126205	0.00280353	-0.0102116	0.0102116	0.000104277
0.0123913	0.00312389	-0.0153422	0.0153422	0.000235382
0.0132604	0.00317869	-0.0122046	0.0122046	0.000148951
0.0115843	0.00332037	0.00478967	0.00478967	2.29409e-05
0.00648304	0.00151502	0.00328365	0.00328365	1.07823e-05
0.00752258	0.00196254	-0.0181606	0.0181606	0.000329807
0.00853905	0.00202007	0.00784449	0.00784449	6.1536e-05
0.00654119	0.00196173	0.00155624	0.00155624	2.42187e-06
0.0097994	0.00229653	0.0150485	0.0150485	0.000226458
0.00726915	0.00161153	-0.0070514	0.0070514	4.97222e-05
0.00687431	0.00140707	0.00444612	0.00444612	1.9768e-05
0.00628977	0.00142605	-0.012117	0.012117	0.000146822
0.0084638	0.00207176	0.0148073	0.0148073	0.000219256
0.00711195	0.00179017	-0.0102827	0.0102827	0.000105733
0.00539721	0.00121854	0.00777018	0.00777018	6.03758e-05
0.00673093	0.00152166	0.00354315	0.00354315	1.25539e-05
0.0091844	0.00209376	-0.0134363	0.0134363	0.000180533
0.00635818	0.00134757	0.00398616	0.00398616	1.58894e-05
0.00679683	0.00143608	-0.0143517	0.0143517	0.00020597
0.0056201	0.00113707	-0.0141464	0.0141464	0.000200121
0.0061727	0.00131715	-0.00465491	0.00465491	2.16682e-05
0.00766001	0.0017533	0.0101604	0.0101604	0.000103233
0.00772352	0.00181277	-0.00367621	0.00367621	1.35145e-05
0.0100957	0.00225811	0.00865507	0.00865507	7.49103e-05
0.00665148	0.00150822	-0.0031891	0.0031891	1.01704e-05
0.00640997	0.00136194	-0.000594644	0.000594644	3.53602e-07
0.00734127	0.0015695	-0.00470116	0.00470116	2.21009e-05
0.00799102	0.00183823	-0.012779	0.012779	0.000163304
0.00668688	0.00132696	0.000613433	0.000613433	3.763e-07
0.00812969	0.00174833	-0.00567454	0.00567454	3.22004e-05
0.00791919	0.00162244	-0.0047556	0.0047556	2.26157e-05
0.00975924	0.00265168	0.00721133	0.00721133	5.20033e-05
0.00689086	0.00170795	-0.00125659	0.00125659	1.57903e-06
0.00496587	0.0010883	0.00576934	0.00576934	3.32853e-05
0.00438139	0.000900944	-0.0073141	0.0073141	5.3496e-05
0.00626642	0.00126342	-0.00244159	0.00244159	5.96139e-06
0.00670822	0.00177771	-0.000155869	0.000155869	2.42951e-08
0.0106166	0.00244258	-0.00868118	0.00868118	7.53628e-05
0.00695854	0.00142642	0.00128129	0.00128129	1.64171e-06
0.00481449	0.00108203	0.0017463	0.0017463	3.04956e-06
0.010763	0.00213439	0.00712067	0.00712067	5.07039e-05
0.00823776	0.00160983	0.0106043	0.0106043	0.000112451
0.00520198	0.00128773	-0.000597288	0.000597288	3.56753e-07
0.00462325	0.00107876	-0.00270157	0.00270157	7.29849e-06
0.00626183	0.00149487	-0.000814237	0.000814237	6.62981e-07
0.00761608	0.00168713	-0.00241474	0.00241474	5.83097e-06
0.00607973	0.0012932	-0.000247152	0.000247152	6.1084e-08
0.00535449	0.0011027	0.000415034	0.000415034	1.72253e-07
0.00650586	0.00141961	0.000622939	0.000622939	3.88053e-07
0.0068092	0.0019786	0.00751811	0.00751811	5.6522e-05
0.00694922	0.00147076	0.00333615	0.00333615	1.11299e-05
0.0078212	0.00193652	0.00205414	0.00205414	4.21948e-06
0.00738033	0.00159309	0.00374634	0.00374634	1.4035e-05
0.00803616	0.00191542	-0.00389506	0.00389506	1.51715e-05
0.00776669	0.00161596	0.00302494	0.00302494	9.15029e-06
0.0116145	0.00255952	0.00255347	0.00255347	6.52021e-06
0.0113958	0.00240181	-0.012466	0.012466	0.000155401
0.00771115	0.0017376	-0.000883459	0.000883459	7.805e-07
0.00853565	0.00215797	0.00253024	0.00253024	6.4021e-06
0.00759681	0.00189517	0.00365624	0.00365624	1.33681e-05
0.00986194	0.00228346	-0.00664708	0.00664708	4.41837e-05
0.00806335	0.00167683	0.0136739	0.0136739	0.000186974
0.0116268	0.0027856	0.00414853	0.00414853	1.72103e-05
0.00602177	0.00132544	-0.00775765	0.00775765	6.01812e-05
0.00842289	0.00250622	0.00101387	0.00101387	1.02793e-06
0.00993475	0.00239872	-0.00651158	0.00651158	4.24007e-05
0.0139008	0.00375403	-0.00228785	0.00228785	5.23424e-06
0.0141377	0.00417717	0.00832861	0.00832861	6.93657e-05
0.00828706	0.00179236	0.0038032	0.0038032	1.44643e-05
0.010308	0.00254873	-0.00801645	0.00801645	6.42634e-05
0.0110292	0.00271515	0.00639395	0.00639395	4.08826e-05
0.00864503	0.00185769	-0.00738815	0.00738815	5.45847e-05
0.00911092	0.00170125	0.0118236	0.0118236	0.000139798
0.00760494	0.00164593	0.00593555	0.00593555	3.52307e-05
0.0113518	0.00233027	0.0138792	0.0138792	0.000192632
0.00947676	0.00184855	-0.00894274	0.00894274	7.99727e-05
0.0154109	0.00331573	0.00428323	0.00428323	1.83461e-05
0.00841262	0.00173954	-0.0107919	0.0107919	0.000116465
0.00722449	0.00168388	-0.00657036	0.00657036	4.31696e-05
0.00895293	0.00193785	0.00403405	0.00403405	1.62736e-05
0.0135841	0.00265183	-0.00253602	0.00253602	6.43141e-06
0.0108475	0.00239775	-0.0108082	0.0108082	0.000116818
0.00810563	0.00235679	0.0079158	0.0079158	6.26599e-05
0.00736301	0.00151635	0.00416849	0.00416849	1.73763e-05
0.00564846	0.00113899	0.00093523	0.00093523	8.74655e-07
0.0124502	0.00277211	0.00802004	0.00802004	6.4321e-05
0.00528831	0.00108468	-0.00447945	0.00447945	2.00654e-05
0.00689056	0.00158353	0.00735318	0.00735318	5.40692e-05
0.00625939	0.00132058	-0.00138878	0.00138878	1.9287e-06
0.00826876	0.00165591	0.00944495	0.00944495	8.92071e-05
0.00838177	0.00172639	0.01585	0.01585	0.000251223
0.00883778	0.00185147	-0.0135954	0.0135954	0.000184836
0.00999301	0.00212671	0.0017029	0.0017029	2.89987e-06
0.00842134	0.00185313	0.00460764	0.00460764	2.12304e-05
0.00703882	0.00149753	-0.00120558	0.00120558	1.45343e-06
0.00876004	0.00189761	0.00966769	0.00966769	9.34643e-05
0.00663992	0.001427	0.0131843	0.0131843	0.000173826
0.00716657	0.00143746	-0.00803198	0.00803198	6.45127e-05
0.00680077	0.00146435	-0.0129463	0.0129463	0.000167606
0.00620641	0.0013681	-0.00999145	0.00999145	9.9829e-05
0.00708086	0.00156003	-0.00483202	0.00483202	2.33484e-05
0.0103437	0.00298376	0.00101227	0.00101227	1.02469e-06
0.00911003	0.00189096	-0.0114602	0.0114602	0.000131335
0.0115447	0.00358841	0.00587304	0.00587304	3.44926e-05
0.00981124	0.0022169	-0.0010578	0.0010578	1.11895e-06
0.00863983	0.0017254	0.0244776	0.0244776	0.000599151
0.00988485	0.001994	-0.0265898	0.0265898	0.000707018
0.00691562	0.00144778	0.002659	0.002659	7.07028e-06
0.0116322	0.00322596	-0.000118265	0.000118265	1.39866e-08
0.00994793	0.00224623	-0.00399588	0.00399588	1.5967e-05
0.00658785	0.0013994	-0.0010364	0.0010364	1.07413e-06
0.00850316	0.0019953	0.00868968	0.00868968	7.55105e-05
0.0101848	0.00269341	0.00587075	0.00587075	3.44657e-05
0.0102545	0.00218968	0.00331483	0.00331483	1.09881e-05
0.00751682	0.00170923	0.00239914	0.00239914	5.7559e-06
0.00611676	0.0013884	-0.00102879	0.00102879	1.05842e-06
0.00570497	0.00140792	-0.00114512	0.00114512	1.31131e-06
0.00810123	0.00166217	0.00633927	0.00633927	4.01863e-05
0.00974554	0.00249752	0.00169551	0.00169551	2.87474e-06
0.00990715	0.00233706	0.00517823	0.00517823	2.6814e-05
0.00908499	0.00216418	0.0109012	0.0109012	0.000118837
0.00970474	0.00206928	0.00211675	0.00211675	4.48063e-06
0.00590218	0.00120252	0.00956997	0.00956997	9.15844e-05
0.010995	0.0032069	0.0170747	0.0170747	0.000291545
0.00766908	0.00168017	8.25754e-05	8.25754e-05	6.81869e-09
0.00990405	0.00199985	0.00236139	0.00236139	5.57616e-06
0.011562	0.00217804	-0.013916	0.013916	0.000193654
0.00954544	0.00279071	-0.00342104	0.00342104	1.17035e-05
0.0113944	0.00254879	0.00554249	0.00554249	3.07191e-05
0.00745866	0.00167298	-0.00676417	0.00676417	4.5754e-05
0.0116034	0.00248861	0.00982734	0.00982734	9.65766e-05
0.00796658	0.00167576	-0.00406347	0.00406347	1.65118e-05
0.0113196	0.00341978	-0.027912	0.027912	0.000779078
0.00865885	0.00209827	-0.0101781	0.0101781	0.000103593
0.00876658	0.00216849	0.000256714	0.000256714	6.59023e-08
0.00998776	0.00243544	0.000233642	0.000233642	5.45884e-08
0.00762588	0.00305931	-0.00107221	0.00107221	1.14964e-06
0.00993774	0.00234059	0.00190541	0.00190541	3.6306e-06
0.0112923	0.00256941	-0.00295471	0.00295471	8.7303e-06
0.0103975	0.00216001	0.0135394	0.0135394	0.000183315
0.00682785	0.00128797	0.00256376	0.00256376	6.57286e-06
0.0121716	0.00296926	0.00298076	0.00298076	8.8849e-06
0.00878063	0.0019369	0.00602584	0.00602584	3.63107e-05
0.00958476	0.00194375	-0.00840656	0.00840656	7.06702e-05
0.0104355	0.00217992	-0.000403502	0.000403502	1.62814e-07
0.0142212	0.00303653	0.00831216	0.00831216	6.9092e-05
0.00804492	0.00159316	-0.00473438	0.00473438	2.24144e-05
0.00518354	0.00108505	0.0048187	0.0048187	2.32199e-05
0.00989543	0.0022456	-0.0159848	0.0159848	0.000255515
0.00389081	0.000820419	0.00473372	0.00473372	2.24081e-05
0.00381433	0.000779308	-0.00045352	0.00045352	2.0568e-07
0.00695748	0.00160047	0.0140432	0.0140432	0.000197212
0.00399484	0.000942723	0.000740163	0.000740163	5.47841e-07
0.00538838	0.00121539	0.00513142	0.00513142	2.63315e-05
0.00796301	0.00185437	0.00400763	0.00400763	1.60611e-05
0.00936139	0.00204121	0.0164302	0.0164302	0.000269951
0.00638217	0.00137608	0.0100451	0.0100451	0.000100905
0.008359	0.00206008	-0.0124373	0.0124373	0.000154685
0.010787	0.00253163	0.0148213	0.0148213	0.00021967
0.0100826	0.00344824	-0.00231254	0.00231254	5.34784e-06
0.00827808	0.00242734	-0.00434074	0.00434074	1.8842e-05
0.00881386	0.00248349	-0.00104616	0.00104616	1.09446e-06
0.00758984	0.00202174	-0.0103916	0.0103916	0.000107986
0.00602727	0.00125703	0.00114545	0.00114545	1.31206e-06
0.0104869	0.00240913	0.00718552	0.00718552	5.16317e-05
0.0076439	0.00166257	-0.0117174	0.0117174	0.000137298
0.00714302	0.00196178	-0.00573286	0.00573286	3.28656e-05
0.00783932	0.00162628	-0.0264524	0.0264524	0.00069973
0.0054598	0.00123449	-0.00218848	0.00218848	4.78946e-06
0.00540618	0.00133823	-0.0016758	0.0016758	2.80831e-06
0.0047292	0.00100596	0.00218026	0.00218026	4.75355e-06
0.00729596	0.00180471	0.00362121	0.00362121	1.31132e-05
0.00668571	0.00148766	-0.00567182	0.00567182	3.21695e-05
0.00684676	0.001655	0.00547852	0.00547852	3.00142e-05
0.00681552	0.00145463	0.00578998	0.00578998	3.35239e-05
0.00841627	0.00182661	-0.00339005	0.00339005	1.14925e-05
0.0088114	0.00248151	-0.000917541	0.000917541	8.41881e-07
0.0078036	0.00165395	-0.0111996	0.0111996	0.000125432
0.00753007	0.00200031	0.00662826	0.00662826	4.39338e-05
0.0101446	0.00237176	0.00194215	0.00194215	3.77195e-06
0.00987911	0.00233192	0.0103704	0.0103704	0.000107546
0.00634345	0.00160254	-0.00559128	0.00559128	3.12624e-05
0.00673	0.00151107	-0.00614432	0.00614432	3.77527e-05
0.0065302	0.00182179	0.00697111	0.00697111	4.85964e-05
0.00760129	0.00202179	-0.00480029	0.00480029	2.30428e-05
0.0120632	0.00288577	-0.00138561	0.00138561	1.91991e-06
0.00737601	0.0015708	0.00789732	0.00789732	6.23677e-05
0.00967785	0.00202702	-0.00821948	0.00821948	6.75599e-05
0.00671678	0.00145851	0.00360387	0.00360387	1.29878e-05
0.00744278	0.00186123	-0.00620946	0.00620946	3.85574e-05
0.00704642	0.00160921	0.00603167	0.00603167	3.6381e-05
0.00874835	0.00183601	-0.000930322	0.000930322	8.65498e-07
0.00727259	0.00191056	0.00622823	0.00622823	3.87908e-05
0.0115515	0.00249466	-0.00484515	0.00484515	2.34755e-05
0.0113807	0.00261861	-0.000790516	0.000790516	6.24915e-07
0.0120635	0.00270432	0.00352762	0.00352762	1.24441e-05
0.0116569	0.00338003	-0.00809465	0.00809465	6.55233e-05
0.00951333	0.00206779	0.00432788	0.00432788	1.87306e-05
0.00844522	0.00186091	-0.00212551	0.00212551	4.51779e-06
0.0095262	0.00211864	0.010942	0.010942	0.000119727
0.010885	0.00238845	-0.000961421	0.000961421	9.2433e-07
0.0121077	0.00263431	-0.00289002	0.00289002	8.35224e-06
0.0117702	0.00274633	0.00782863	0.00782863	6.12875e-05
0.0113413	0.00396143	0.000706164	0.000706164	4.98668e-07
0.00707252	0.00157129	0.000443327	0.000443327	1.96538e-07
0.0116547	0.00223841	0.0220642	0.0220642	0.000486828
0.0115756	0.00239186	-0.00156767	0.00156767	2.45758e-06
0.00727466	0.00175859	-0.00769401	0.00769401	5.91977e-05
0.00767558	0.0016095	0.000319385	0.000319385	1.02007e-07
0.00877641	0.00192482	0.00878638	0.00878638	7.72005e-05
0.00742121	0.00150806	-0.00725802	0.00725802	5.26788e-05
0.00920401	0.00195811	-0.0091598	0.0091598	8.39019e-05
0.00968847	0.00192434	0.0128299	0.0128299	0.000164607
0.00760309	0.00145621	-0.0103493	0.0103493	0.000107107
0.00605195	0.00135867	1.19425e-05	1.19425e-05	1.42624e-10
0.00636484	0.0014303	-0.00205704	0.00205704	4.23141e-06
0.00664445	0.0014335	-6.19695e-05	6.19695e-05	3.84022e-09
0.0078305	0.00161171	0.00563987	0.00563987	3.18082e-05
0.00647249	0.0014149	-0.0075125	0.0075125	5.64377e-05
0.0091052	0.00191591	-0.000565853	0.000565853	3.2019e-07
0.0114033	0.00236898	0.00854594	0.00854594	7.30331e-05
0.00764357	0.00150912	0.00600409	0.00600409	3.60491e-05
0.00639413	0.00150252	-0.001616	0.001616	2.61147e-06
0.00945571	0.00186964	0.00916758	0.00916758	8.40445e-05
0.00784941	0.00179582	0.00191641	0.00191641	3.67264e-06
0.0130107	0.00322479	-0.00302978	0.00302978	9.17957e-06
0.00797252	0.00166304	0.000600004	0.000600004	3.60005e-07
0.00868673	0.00188138	0.0188871	0.0188871	0.000356721
0.00926924	0.00214474	-0.00218809	0.00218809	4.78775e-06
0.00852786	0.00195129	0.0105795	0.0105795	0.000111926
0.0109296	0.00269404	0.00662744	0.00662744	4.3923e-05
0.00695145	0.00178682	0.00159786	0.00159786	2.55315e-06
0.00932029	0.00200637	-0.00797302	0.00797302	6.35691e-05
0.00893764	0.00187266	0.0183615	0.0183615	0.000337144
0.00981365	0.00228857	-0.0131875	0.0131875	0.00017391
0.0108798	0.00245838	0.00653712	0.00653712	4.27339e-05
0.0136791	0.00369992	-0.00208379	0.00208379	4.34218e-06
0.00873745	0.00204476	-0.024194	0.024194	0.000585348
0.00701251	0.00146761	-0.000575013	0.000575013	3.3064e-07
0.00716317	0.00147731	0.00254981	0.00254981	6.50155e-06
0.00922451	0.00192467	0.0109661	0.0109661	0.000120256
0.00811256	0.0026314	-0.00343516	0.00343516	1.18003e-05
0.00649852	0.00136609	-0.0134795	0.0134795	0.000181697
0.0091709	0.00190449	-0.00967776	0.00967776	9.3659e-05
0.00843674	0.00186326	0.0074978	0.0074978	5.6217e-05
0.00669592	0.00152433	-0.00510427	0.00510427	2.60536e-05
0.00647405	0.00141704	0.00530238	0.00530238	2.81153e-05
0.00679154	0.00150094	0.00511337	0.00511337	2.61465e-05
0.0061727	0.00131354	-0.00119464	0.00119464	1.42716e-06
0.00863728	0.00217612	0.00300911	0.00300911	9.05476e-06
0.00996892	0.00248666	0.00639595	0.00639595	4.09082e-05
0.00917735	0.00195373	0.00146805	0.00146805	2.15516e-06
0.0107578	0.0021383	-0.00429633	0.00429633	1.84584e-05
0.00888084	0.00191571	0.00106781	0.00106781	1.14023e-06
0.00864018	0.0019282	0.000722284	0.000722284	5.21694e-07
0.0146372	0.00385692	0.0125329	0.0125329	0.000157074
0.0118744	0.00322791	0.00152511	0.00152511	2.32595e-06
0.0100034	0.00227675	0.00445966	0.00445966	1.98886e-05
0.0102173	0.00256175	1.76374e-05	1.76374e-05	3.11078e-10
0.00995796	0.00226013	0.00324063	0.00324063	1.05017e-05
0.00898452	0.00197543	-0.00169832	0.00169832	2.88428e-06
0.00990368	0.00211299	0.0101094	0.0101094	0.0001022
0.0120911	0.00371078	-0.00427166	0.00427166	1.82471e-05
0.00714878	0.00142409	0.00371944	0.00371944	1.38342e-05
0.00787623	0.00159482	-0.000628852	0.000628852	3.95455e-07
0.0121347	0.00272982	0.0144033	0.0144033	0.000207456
0.00623359	0.00135906	0.00545049	0.00545049	2.97078e-05
0.00780685	0.001794	-0.00710312	0.00710312	5.04542e-05
0.00569176	0.00123698	0.00609324	0.00609324	3.71276e-05
0.00993296	0.00245577	-0.00359009	0.00359009	1.28888e-05
0.00825676	0.00179749	0.00740783	0.00740783	5.4876e-05
0.00754388	0.00161521	-0.000788332	0.000788332	6.21467e-07
0.00979776	0.00202538	0.00515975	0.00515975	2.6623e-05
0.00683979	0.0015699	0.0186422	0.0186422	0.000347531
0.00984772	0.00238829	-0.0145591	0.0145591	0.000211966
0.0145772	0.00320116	0.0289843	0.0289843	0.000840087
0.0092739	0.00221229	-0.0108375	0.0108375	0.000117451
0.00656855	0.00150807	-0.00661185	0.00661185	4.37165e-05
0.00866932	0.00188178	0.00764126	0.00764126	5.83889e-05
0.0100378	0.0021659	-0.00618789	0.00618789	3.82899e-05
0.00883489	0.00202625	0.00970199	0.00970199	9.41286e-05
0.0110659	0.0024614	0.0208832	0.0208832	0.000436109
0.0106581	0.00243787	0.0150711	0.0150711	0.000227137
0.00622671	0.00128551	-0.017061	0.017061	0.000291079
0.00932191	0.00206491	-0.0110545	0.0110545	0.000122203
0.0110343	0.0023476	-0.0365714	0.0365714	0.00133747
0.00821939	0.00169304	-0.00549404	0.00549404	3.01844e-05
0.00602806	0.00120069	-0.000804936	0.000804936	6.47922e-07
0.0101283	0.00195025	0.0153739	0.0153739	0.000236356
0.00823941	0.00191056	0.00189048	0.00189048	3.57391e-06
0.00885587	0.00196484	0.00112819	0.00112819	1.2728e-06
0.00943413	0.00205107	-0.00442455	0.00442455	1.95766e-05
0.00975848	0.00197202	-0.0139221	0.0139221	0.000193825
0.00716328	0.00156256	-0.00212519	0.00212519	4.51644e-06
0.00948413	0.00198831	0.0152873	0.0152873	0.000233701
0.00826854	0.00162905	-0.00990541	0.00990541	9.81172e-05
0.00622622	0.00136956	-0.0186941	0.0186941	0.000349471
0.00829351	0.00187382	0.0013161	0.0013161	1.73212e-06
0.00742634	0.00150978	-0.00707088	0.00707088	4.99973e-05
0.00928646	0.00201433	-0.011941	0.011941	0.000142588
0.00815712	0.00163361	0.00558363	0.00558363	3.11769e-05
0.0105414	0.0021703	-0.0188715	0.0188715	0.000356132
0.00932442	0.00197475	0.0138668	0.0138668	0.000192288
0.00562771	0.00124711	0.00969725	0.00969725	9.40367e-05
0.00859753	0.00179208	-0.00261145	0.00261145	6.81965e-06
0.0109804	0.00240867	-0.0207252	0.0207252	0.000429533
0.0102859	0.00225786	0.00369904	0.00369904	1.36829e-05
0.00866239	0.00182718	0.00331357	0.00331357	1.09798e-05
0.0092839	0.00249604	0.00539329	0.00539329	2.90876e-05
0.0133653	0.00335355	0.00557919	0.00557919	3.11274e-05
0.00851248	0.00181458	-0.000793525	0.000793525	6.29682e-07
0.00988632	0.00232408	0.00407709	0.00407709	1.66227e-05
0.00972282	0.00231015	0.00528744	0.00528744	2.7957e-05
0.00756221	0.00170872	-0.00218269	0.00218269	4.76415e-06
0.0105302	0.0036614	0.00642726	0.00642726	4.13097e-05
0.0102419	0.00214726	-0.00700153	0.00700153	4.90214e-05
0.0120922	0.00275624	0.00891537	0.00891537	7.94837e-05
0.0110112	0.00266596	0.00365494	0.00365494	1.33586e-05
0.00546189	0.00122934	-0.00151037	0.00151037	2.28122e-06
0.0106185	0.00235054	0.0140434	0.0140434	0.000197216
0.0103627	0.00267983	0.000521164	0.000521164	2.71612e-07
0.00947896	0.00217103	-0.00308374	0.00308374	9.50945e-06
0.00768413	0.0017645	0.0153882	0.0153882	0.000236798
0.0109753	0.00277817	-0.00792091	0.00792091	6.27407e-05
0.0138904	0.00272419	-0.000642737	0.000642737	4.13111e-07
0.0126012	0.00310084	0.0158311	0.0158311	0.000250625
0.0146186	0.00312301	0.0358476	0.0358476	0.00128505
0.00806384	0.00174655	4.65503e-05	4.65503e-05	2.16693e-09
0.00922327	0.00200096	0.0146137	0.0146137	0.00021356
0.0106629	0.00239967	3.61188e-05	3.61188e-05	1.30457e-09
0.0120999	0.00277235	-0.0234848	0.0234848	0.000551535
0.00828081	0.00174907	-0.00665413	0.00665413	4.42774e-05
0.0109114	0.00257358	-0.00504652	0.00504652	2.54674e-05
0.0098536	0.00215971	-0.0122786	0.0122786	0.000150765
0.00702774	0.00151404	0.00853431	0.00853431	7.28345e-05
0.0116764	0.00254883	0.0198844	0.0198844	0.000395389
0.00991382	0.00201383	0.00107451	0.00107451	1.15458e-06
0.00850501	0.00187301	0.000900783	0.000900783	8.1141e-07
0.00820578	0.00171516	-0.0168216	0.0168216	0.000282966
0.0098902	0.00214898	-0.00766986	0.00766986	5.88267e-05
0.0108808	0.00214657	-0.0132471	0.0132471	0.000175485
0.00999441	0.0024152	0.0198182	0.0198182	0.000392761
0.00914813	0.00190673	0.00532918	0.00532918	2.84002e-05
0.00825619	0.00175083	-0.00987025	0.00987025	9.74218e-05
0.00865421	0.00177848	0.00554188	0.00554188	3.07124e-05
0.012819	0.00281825	-0.0112219	0.0112219	0.000125932
0.00990655	0.00223331	-0.001208	0.001208	1.45925e-06
0.011719	0.00245623	-0.0142862	0.0142862	0.000204097
0.0124439	0.00270462	0.0142515	0.0142515	0.000203104
0.010962	0.00235407	-0.0129971	0.0129971	0.000168924
0.0124935	0.00264015	-0.00482827	0.00482827	2.33122e-05
0.00922902	0.00198006	-0.00711596	0.00711596	5.06369e-05
0.0097171	0.00226599	0.00926476	0.00926476	8.58358e-05
0.00989247	0.00208736	-0.00102345	0.00102345	1.04744e-06
0.00712397	0.00176931	0.000964479	0.000964479	9.30219e-07
0.00704592	0.00143427	-0.00101038	0.00101038	1.02086e-06
0.0119533	0.00258626	0.0122226	0.0122226	0.000149393
0.00944462	0.00201485	0.00530505	0.00530505	2.81436e-05
[truncated: 816 more rows]
