# Supplementary material for: ESG performance, herding behavior and stock market returns: evidence from Europe
Source: Oper Res Int J. 2023 Feb 15;23(1):3. doi: 10.1007/s12351-023-00745-1 (PMC9930029; doi:10.1007/s12351-023-00745-1)
Supplement: Supplementary file 1 — Supplementary file1 (ZIP 2622 kb) [file 12351_2023_745_MOESM1_ESM.zip › Supplementary data for ESG Herding/Supplementary Files/ATF CSAD.xlsx]

## Sheet: Sheet1
CSADt	CSSD	Rm	|Rm|	(Rm)²
0.0101261	0.00263924	-0.000898584	0.000898584	8.07453e-07
0.00903648	0.00254166	-0.00153144	0.00153144	2.34531e-06
0.00994382	0.00319921	-0.00195045	0.00195045	3.80426e-06
0.024749	0.00770907	0.0313633	0.0313633	0.000983656
0.0106403	0.00281884	0.0100249	0.0100249	0.000100499
0.0122778	0.00311754	0.0148361	0.0148361	0.000220111
0.01752	0.00472869	-0.0405529	0.0405529	0.00164454
0.0160608	0.00431402	0.0125848	0.0125848	0.000158378
0.0118507	0.00300404	-0.00420013	0.00420013	1.76411e-05
0.0146665	0.00428223	0.00857314	0.00857314	7.34988e-05
0.0131655	0.00411649	-0.000965205	0.000965205	9.3162e-07
0.0184294	0.0050033	0.0111106	0.0111106	0.000123445
0.0207735	0.00595751	0.00605828	0.00605828	3.67028e-05
0.0230722	0.00626673	-0.0277055	0.0277055	0.000767595
0.0214983	0.00595181	0.00623328	0.00623328	3.88537e-05
0.0109185	0.00290145	0.00563146	0.00563146	3.17133e-05
0.0222123	0.00625195	0.000775523	0.000775523	6.01436e-07
0.0211538	0.00539293	0.0262253	0.0262253	0.000687765
0.0143961	0.00409276	0.0121603	0.0121603	0.000147874
0.0130647	0.00334734	0.00283846	0.00283846	8.05684e-06
0.0313378	0.00853686	0.0306694	0.0306694	0.000940611
0.0187209	0.00530675	-0.000119743	0.000119743	1.43385e-08
0.0209157	0.00525794	0.0163603	0.0163603	0.000267659
0.0172331	0.00450421	0.0333569	0.0333569	0.00111268
0.0167786	0.00501381	0.00137929	0.00137929	1.90245e-06
0.0161052	0.00413917	0.00609381	0.00609381	3.71345e-05
0.0170038	0.00486831	0.000543308	0.000543308	2.95183e-07
0.0130084	0.00361822	-4.82917e-05	4.82917e-05	2.33209e-09
0.0133513	0.00373066	-0.0132766	0.0132766	0.000176269
0.0234324	0.00671264	0.0237946	0.0237946	0.000566182
0.0198831	0.00506131	-0.00314884	0.00314884	9.9152e-06
0.0467636	0.0118961	0.0594293	0.0594293	0.00353184
0.0196495	0.00632501	-0.00543155	0.00543155	2.95017e-05
0.0124321	0.0033193	-0.00286765	0.00286765	8.22344e-06
0.0259877	0.00696875	0.0102982	0.0102982	0.000106054
0.0223073	0.00676969	-0.00157837	0.00157837	2.49127e-06
0.0710039	0.0186928	0.123811	0.123811	0.0153291
0.0128505	0.00332521	-0.00452613	0.00452613	2.04858e-05
0.0131869	0.00358586	0.00106058	0.00106058	1.12484e-06
0.0158897	0.00411602	0.00772133	0.00772133	5.9619e-05
0.0235413	0.00568041	0.0274989	0.0274989	0.000756188
0.0129998	0.00395265	0.00690527	0.00690527	4.76827e-05
0.0147432	0.00368323	0.0048678	0.0048678	2.36955e-05
0.0192997	0.00556327	-0.053168	0.053168	0.00282683
0.0180186	0.00485659	-0.00391371	0.00391371	1.53171e-05
0.0262118	0.0104379	-0.0282029	0.0282029	0.000795402
0.0089667	0.00244578	0.00527896	0.00527896	2.78674e-05
0.013637	0.00361374	-0.0181949	0.0181949	0.000331053
0.0100239	0.00309285	-0.00544709	0.00544709	2.96708e-05
0.0112676	0.0028981	0.00892624	0.00892624	7.96778e-05
0.0112565	0.00306447	-0.00292112	0.00292112	8.53292e-06
0.0117867	0.00397829	-0.000656307	0.000656307	4.30739e-07
0.0113586	0.00302526	-0.0230882	0.0230882	0.000533066
0.0107432	0.00278514	-0.00751013	0.00751013	5.6402e-05
0.0090821	0.00258221	-0.00199782	0.00199782	3.99127e-06
0.0166516	0.00420606	-0.0234125	0.0234125	0.000548146
0.00980605	0.00289082	0.00352686	0.00352686	1.24387e-05
0.0157599	0.00423898	0.0103495	0.0103495	0.000107111
0.0118643	0.00314803	-0.00536846	0.00536846	2.88204e-05
0.0205935	0.00624331	0.018257	0.018257	0.000333317
0.0136351	0.00383692	0.0138624	0.0138624	0.000192165
0.012655	0.00347195	-0.0117584	0.0117584	0.000138261
0.0192434	0.00680293	0.00752066	0.00752066	5.65603e-05
0.0131897	0.00360678	0.00369693	0.00369693	1.36673e-05
0.0116421	0.00301793	-0.00124867	0.00124867	1.55919e-06
0.0118635	0.00348778	0.0108579	0.0108579	0.000117894
0.0121555	0.00338005	-0.00274088	0.00274088	7.5124e-06
0.0109751	0.00293847	-0.004326	0.004326	1.87143e-05
0.0111444	0.0028894	-0.00413365	0.00413365	1.7087e-05
0.0118648	0.00314774	-0.00915571	0.00915571	8.3827e-05
0.0161483	0.00439275	-0.0464966	0.0464966	0.00216193
0.013321	0.00364593	-0.0078126	0.0078126	6.10367e-05
0.0147705	0.00481745	0.00264894	0.00264894	7.01688e-06
0.0248731	0.0137012	-0.00512016	0.00512016	2.6216e-05
0.0122403	0.00365609	0.00208125	0.00208125	4.3316e-06
0.0257644	0.00652756	0.0416287	0.0416287	0.00173295
0.00898744	0.00237178	-0.00145841	0.00145841	2.12697e-06
0.0153567	0.00427999	0.0113299	0.0113299	0.000128366
0.00788335	0.00237967	0.00609541	0.00609541	3.7154e-05
0.0205551	0.0067773	-0.021494	0.021494	0.00046199
0.0109018	0.00292585	0.00280774	0.00280774	7.88341e-06
0.0102357	0.00261513	-0.0109913	0.0109913	0.000120808
0.012699	0.00308771	0.00416972	0.00416972	1.73866e-05
0.00832647	0.00242927	0.00802066	0.00802066	6.43309e-05
0.0104761	0.0027581	0.0108432	0.0108432	0.000117575
0.00984169	0.00275602	-0.00280697	0.00280697	7.87909e-06
0.00744502	0.0022108	0.00245056	0.00245056	6.00524e-06
0.0110548	0.00273055	-0.00611193	0.00611193	3.73557e-05
0.0091624	0.00250558	0.0096106	0.0096106	9.23637e-05
0.00891565	0.00274612	-0.0032833	0.0032833	1.07801e-05
0.0101858	0.00316092	-0.00199111	0.00199111	3.96453e-06
0.00662492	0.00175044	-0.00581407	0.00581407	3.38034e-05
0.0115819	0.00291124	-0.0154306	0.0154306	0.000238103
0.0153248	0.00401793	0.0025492	0.0025492	6.49845e-06
0.0160617	0.00456491	0.00958254	0.00958254	9.1825e-05
0.00998452	0.00285349	0.00445503	0.00445503	1.98473e-05
0.0120695	0.00305376	-0.00817346	0.00817346	6.68055e-05
0.0116306	0.00299697	0.00577936	0.00577936	3.3401e-05
0.0137471	0.00376662	0.0148186	0.0148186	0.000219591
0.0133812	0.00362412	0.0160279	0.0160279	0.000256894
0.0180168	0.00483469	-0.0249136	0.0249136	0.000620689
0.0125729	0.00342264	-0.0112432	0.0112432	0.000126409
0.00794886	0.002145	0.00477896	0.00477896	2.28385e-05
0.0137892	0.00397967	0.0124101	0.0124101	0.00015401
0.021829	0.00600761	0.0214862	0.0214862	0.000461656
0.0120638	0.00335692	-0.00443568	0.00443568	1.96753e-05
0.0115318	0.00313991	-0.00316025	0.00316025	9.98716e-06
0.0185885	0.00460109	-0.0230987	0.0230987	0.000533548
0.00856761	0.00221806	-0.00155105	0.00155105	2.40575e-06
0.0085899	0.00203187	0.0116525	0.0116525	0.000135782
0.010506	0.00307209	-0.0134939	0.0134939	0.000182086
0.0130039	0.00337636	-0.0124296	0.0124296	0.000154495
0.0153628	0.00393706	-0.0121134	0.0121134	0.000146734
0.0175596	0.00453659	0.0146704	0.0146704	0.000215221
0.0119851	0.00343992	-0.0220175	0.0220175	0.00048477
0.0130015	0.00322808	0.0204546	0.0204546	0.000418393
0.0109868	0.0028708	0.00373055	0.00373055	1.3917e-05
0.0149886	0.00430763	0.00100489	0.00100489	1.0098e-06
0.0116376	0.00329023	0.0134428	0.0134428	0.00018071
0.0120699	0.00299686	-3.28504e-05	3.28504e-05	1.07915e-09
0.0131429	0.00321864	-0.00443476	0.00443476	1.96671e-05
0.0132756	0.00337307	-0.00725969	0.00725969	5.27031e-05
0.0159822	0.00415161	-0.00629771	0.00629771	3.96611e-05
0.0162064	0.00430267	-0.00598422	0.00598422	3.58109e-05
0.0144211	0.00385318	-0.0180691	0.0180691	0.000326494
0.0122108	0.00318068	-0.00471382	0.00471382	2.22201e-05
0.0117612	0.00313224	-0.00487175	0.00487175	2.37339e-05
0.0141002	0.0037411	0.0346982	0.0346982	0.00120396
0.0160041	0.00461101	0.00469484	0.00469484	2.20415e-05
0.0155188	0.00423821	0.00546377	0.00546377	2.98528e-05
0.0106032	0.00290228	-0.00958937	0.00958937	9.1956e-05
0.0186172	0.00463072	-0.0131529	0.0131529	0.000173
0.0136669	0.00377122	-0.0250868	0.0250868	0.000629349
0.0150208	0.00413773	-0.0152399	0.0152399	0.000232256
0.0150436	0.00414984	0.00763811	0.00763811	5.83407e-05
0.015324	0.00416648	0.00260211	0.00260211	6.77096e-06
0.0189788	0.00482452	0.00889216	0.00889216	7.90705e-05
0.0160272	0.00429084	-0.0155495	0.0155495	0.000241787
0.0173689	0.00483487	-0.00807429	0.00807429	6.51941e-05
0.0206112	0.00540412	0.0473466	0.0473466	0.0022417
0.0161725	0.00461806	-0.00146468	0.00146468	2.14528e-06
0.0178416	0.00498001	0.00823767	0.00823767	6.78591e-05
0.0209617	0.00546729	-0.0303808	0.0303808	0.00092299
0.0203118	0.00528523	-0.0212771	0.0212771	0.000452716
0.0185398	0.00536332	-0.00647138	0.00647138	4.18787e-05
0.0249224	0.00709154	0.025229	0.025229	0.000636503
0.0124542	0.0036257	-0.00868121	0.00868121	7.53634e-05
0.0184144	0.00505323	0.00528822	0.00528822	2.79653e-05
0.019274	0.00483478	0.0234855	0.0234855	0.000551567
0.0195361	0.00528759	0.00524353	0.00524353	2.74946e-05
0.0315395	0.00821143	-0.0241258	0.0241258	0.000582054
0.0176808	0.00463066	0.0137874	0.0137874	0.000190092
0.0392124	0.0100617	0.0443882	0.0443882	0.00197031
0.0395459	0.0122362	0.0177329	0.0177329	0.000314455
0.0208778	0.00567422	0.028861	0.028861	0.000832956
0.0135081	0.00394008	0.000944105	0.000944105	8.91334e-07
0.0160632	0.00589366	-0.00327637	0.00327637	1.07346e-05
0.0181713	0.00472179	0.0133218	0.0133218	0.000177471
0.0216535	0.0055009	-0.0186135	0.0186135	0.000346463
0.0178715	0.00607984	0.0308119	0.0308119	0.000949374
0.0136701	0.00406016	0.0121582	0.0121582	0.000147821
0.0226057	0.00576772	-0.0108142	0.0108142	0.000116946
0.0324037	0.00975473	-0.0110571	0.0110571	0.00012226
0.0108487	0.00367362	0.00129842	0.00129842	1.6859e-06
0.0152951	0.00401275	-0.0142647	0.0142647	0.000203481
0.0162864	0.0048578	-0.000543318	0.000543318	2.95194e-07
0.0200595	0.00620098	-0.00414361	0.00414361	1.71695e-05
0.0150608	0.00399796	-0.014578	0.014578	0.000212519
0.0192773	0.00501349	0.0115928	0.0115928	0.000134393
0.0339472	0.0108355	-0.0396732	0.0396732	0.00157396
0.0198919	0.00509715	-0.0207194	0.0207194	0.000429292
0.0161734	0.00428404	0.0117843	0.0117843	0.000138869
0.0225454	0.00571121	0.0224572	0.0224572	0.000504326
0.0192927	0.00498866	0.034949	0.034949	0.00122143
0.0145769	0.0038209	-0.00847914	0.00847914	7.18958e-05
0.0247075	0.00698407	0.0268698	0.0268698	0.000721988
0.0154629	0.003649	0.00787257	0.00787257	6.19774e-05
0.0414191	0.0107831	-0.028935	0.028935	0.000837235
0.027571	0.00684377	-0.00836884	0.00836884	7.00374e-05
0.0140921	0.00355347	-0.0364504	0.0364504	0.00132863
0.0303172	0.010283	0.0294657	0.0294657	0.000868226
0.0174573	0.00515707	0.00136295	0.00136295	1.85763e-06
0.0330912	0.0113895	-0.00636236	0.00636236	4.04796e-05
0.0255116	0.00671366	0.043501	0.043501	0.00189234
0.0206009	0.00550361	0.0882963	0.0882963	0.00779623
0.0186993	0.00474824	-0.00150532	0.00150532	2.26599e-06
0.0348606	0.00935313	0.0112627	0.0112627	0.000126849
0.0306965	0.00763767	-0.0406882	0.0406882	0.00165553
0.0344803	0.00878096	0.00515946	0.00515946	2.662e-05
0.0251121	0.00668353	0.0177911	0.0177911	0.000316524
0.0249165	0.00657202	-0.0452597	0.0452597	0.00204844
0.0561971	0.0160231	0.0418164	0.0418164	0.00174862
0.0285481	0.00774837	0.0715728	0.0715728	0.00512266
0.03502	0.0100669	-0.0721955	0.0721955	0.00521219
0.0368	0.0110507	0.0551655	0.0551655	0.00304323
0.0472707	0.012273	0.0800115	0.0800115	0.00640184
0.04111	0.0112579	-0.0112405	0.0112405	0.000126349
0.0649748	0.0173991	-0.00452773	0.00452773	2.05003e-05
0.0521961	0.0125868	-0.138877	0.138877	0.0192868
0.0301044	0.00828798	0.0321188	0.0321188	0.00103162
0.0442175	0.0111759	-0.120803	0.120803	0.0145934
0.0264271	0.00778034	-0.046113	0.046113	0.00212641
0.0497253	0.0130579	0.0464192	0.0464192	0.00215475
0.0557642	0.0138401	-0.118726	0.118726	0.0140958
0.0297533	0.00793483	-0.0622087	0.0622087	0.00386993
0.0363602	0.0126921	-0.0506092	0.0506092	0.00256129
0.0198503	0.0052803	0.00400587	0.00400587	1.6047e-05
0.0393251	0.0102235	0.0665446	0.0665446	0.00442818
0.0244947	0.00636629	-0.0647013	0.0647013	0.00418626
0.0227018	0.00590476	-0.0505825	0.0505825	0.00255859
0.0150631	0.00386894	-0.0250702	0.0250702	0.000628514
0.026429	0.00677373	0.0155998	0.0155998	0.000243354
0.0303697	0.00754512	-0.0743393	0.0743393	0.00552632
0.012028	0.00317791	-0.0206384	0.0206384	0.000425945
0.010595	0.0028593	-0.00848269	0.00848269	7.19561e-05
0.00797857	0.00191643	0.00665416	0.00665416	4.42778e-05
0.00869252	0.00234605	-0.00946536	0.00946536	8.9593e-05
0.00580637	0.00169897	-0.0030507	0.0030507	9.30676e-06
0.00814497	0.00205094	0.0019904	0.0019904	3.96168e-06
0.0151862	0.00378201	0.00630852	0.00630852	3.97974e-05
0.0107735	0.0030005	0.00232538	0.00232538	5.40741e-06
0.0101325	0.00307714	0.0153342	0.0153342	0.000235137
0.00942438	0.00244082	-0.00775242	0.00775242	6.01001e-05
0.0144023	0.00383786	-0.0116213	0.0116213	0.000135055
0.00744641	0.002031	0.00162442	0.00162442	2.63874e-06
0.00667109	0.00186385	0.00303215	0.00303215	9.19394e-06
0.00936431	0.00233904	0.0117644	0.0117644	0.0001384
0.0119015	0.00298878	-0.0072551	0.0072551	5.26364e-05
0.01374	0.00384223	-0.00705618	0.00705618	4.97896e-05
0.0119618	0.00283444	-0.00755054	0.00755054	5.70106e-05
0.00564093	0.00166148	-0.00199679	0.00199679	3.98717e-06
0.00882834	0.00247339	-0.00428934	0.00428934	1.83985e-05
0.010843	0.00276065	-0.0135892	0.0135892	0.000184667
0.00803515	0.00205716	0.00701463	0.00701463	4.92051e-05
0.00751057	0.00204544	-0.00206018	0.00206018	4.24435e-06
0.00801408	0.00214551	0.000641816	0.000641816	4.11928e-07
0.00916533	0.00318042	1.70445e-05	1.70445e-05	2.90516e-10
0.00959327	0.0024771	0.00739491	0.00739491	5.46847e-05
0.00763573	0.00189088	0.00328641	0.00328641	1.08005e-05
0.00962988	0.00354775	0.00148002	0.00148002	2.19045e-06
0.013034	0.00335301	0.00954698	0.00954698	9.11448e-05
0.0111611	0.0031077	0.00655789	0.00655789	4.3006e-05
0.0112367	0.00292071	-0.00927358	0.00927358	8.59993e-05
0.00920218	0.00232446	0.00028604	0.00028604	8.18188e-08
0.0144947	0.00402759	0.0121915	0.0121915	0.000148631
0.0126786	0.00379882	-0.0118949	0.0118949	0.000141488
0.010207	0.00261415	0.00394584	0.00394584	1.55696e-05
0.0100475	0.00273021	-0.0101242	0.0101242	0.000102499
0.0147143	0.00414717	0.0105047	0.0105047	0.000110348
0.00793749	0.00205126	-0.00110833	0.00110833	1.2284e-06
0.00989978	0.00252657	-0.00235481	0.00235481	5.54515e-06
0.0116114	0.00306057	0.00799489	0.00799489	6.39183e-05
0.011627	0.00303709	0.0232405	0.0232405	0.000540122
0.0121833	0.00326354	-0.0119367	0.0119367	0.000142486
0.0103953	0.00266768	-0.006738	0.006738	4.54006e-05
0.0111395	0.00316754	0.0146579	0.0146579	0.000214854
0.014103	0.00352203	0.0113286	0.0113286	0.000128337
0.0106792	0.00281554	-0.0103687	0.0103687	0.000107509
0.0103848	0.00291913	0.00513939	0.00513939	2.64134e-05
0.00817292	0.00226669	0.0014448	0.0014448	2.08743e-06
0.0153491	0.00369944	0.0270564	0.0270564	0.00073205
0.00908227	0.00234759	-0.00216131	0.00216131	4.67125e-06
0.0112117	0.00277098	-0.00933443	0.00933443	8.71315e-05
0.00948694	0.00261173	-0.00630148	0.00630148	3.97087e-05
0.011241	0.00296192	-0.0120396	0.0120396	0.000144953
0.0105153	0.00301232	0.00845206	0.00845206	7.14373e-05
0.00991343	0.00255006	-0.0133587	0.0133587	0.000178456
0.00761113	0.00188376	-0.0121198	0.0121198	0.00014689
0.0112101	0.00311763	0.00132495	0.00132495	1.7555e-06
0.0131835	0.00338237	0.00758874	0.00758874	5.7589e-05
0.0103298	0.00257462	0.00573635	0.00573635	3.29057e-05
0.00951178	0.00235311	-0.00724472	0.00724472	5.24859e-05
0.0118079	0.00348675	0.0125369	0.0125369	0.000157174
0.0122082	0.00336004	0.0128848	0.0128848	0.000166017
0.00775986	0.00211695	-0.00732612	0.00732612	5.36721e-05
0.0119617	0.0031506	-0.00658378	0.00658378	4.33462e-05
0.00823233	0.00212657	0.00421427	0.00421427	1.77601e-05
0.00896501	0.00238912	0.00149543	0.00149543	2.23631e-06
0.0108879	0.0028979	-0.0102052	0.0102052	0.000104146
0.022746	0.00530257	0.0292533	0.0292533	0.000855757
0.0144574	0.00378221	0.0115487	0.0115487	0.000133373
0.0126797	0.00322641	0.0139835	0.0139835	0.000195538
0.0081292	0.00224866	-0.00948723	0.00948723	9.00075e-05
0.00950916	0.00269909	-0.00680186	0.00680186	4.62652e-05
0.0164241	0.00409415	0.0145295	0.0145295	0.000211107
0.0150988	0.00396661	-0.0174923	0.0174923	0.000305981
0.00897357	0.00259489	-0.00403597	0.00403597	1.6289e-05
0.0109456	0.0029156	-0.0040015	0.0040015	1.6012e-05
0.00565979	0.00159166	-0.00221108	0.00221108	4.88888e-06
0.00702134	0.00167231	0.00788255	0.00788255	6.21345e-05
0.00818388	0.00216182	0.00437469	0.00437469	1.91379e-05
0.0103648	0.00273644	0.00178826	0.00178826	3.19787e-06
0.00742158	0.00199168	-0.0041843	0.0041843	1.75084e-05
0.00755657	0.00214936	0.0018441	0.0018441	3.4007e-06
0.00748484	0.00193846	-0.00239297	0.00239297	5.72632e-06
0.0101834	0.00287513	0.00570817	0.00570817	3.25832e-05
0.00844094	0.00209223	0.0047336	0.0047336	2.2407e-05
0.0056302	0.00153938	0.00522658	0.00522658	2.73171e-05
0.00913884	0.00254434	-0.00127692	0.00127692	1.63054e-06
0.00843484	0.00216551	-7.94623e-05	7.94623e-05	6.31426e-09
0.00776227	0.00210976	0.00194469	0.00194469	3.7818e-06
0.0070307	0.00199565	0.000844257	0.000844257	7.1277e-07
0.0139277	0.00361193	0.0215897	0.0215897	0.000466114
0.0144572	0.00391778	0.0101347	0.0101347	0.000102712
0.0112239	0.00311087	0.00694472	0.00694472	4.82291e-05
0.0106846	0.00293347	-0.00506216	0.00506216	2.56255e-05
0.0112578	0.00330477	0.00635331	0.00635331	4.03646e-05
0.00902577	0.00235312	0.00423871	0.00423871	1.79667e-05
0.0105773	0.00314609	-0.0162837	0.0162837	0.00026516
0.0172393	0.00438741	-0.0305988	0.0305988	0.000936289
0.0106348	0.00284661	-0.0079183	0.0079183	6.26994e-05
0.0099254	0.00258178	-0.00283377	0.00283377	8.03026e-06
0.0112945	0.00349813	0.00699678	0.00699678	4.8955e-05
0.00739138	0.00241436	0.00701304	0.00701304	4.91827e-05
0.0084583	0.00243064	-0.00738936	0.00738936	5.46026e-05
0.0108379	0.00293554	0.00725554	0.00725554	5.26429e-05
0.00935956	0.00253362	-0.0171776	0.0171776	0.000295069
0.0112821	0.00326388	0.0014531	0.0014531	2.1115e-06
0.0105002	0.00293749	0.00346259	0.00346259	1.19896e-05
0.00942366	0.00258177	0.013146	0.013146	0.000172819
0.00849597	0.00242348	-0.00731404	0.00731404	5.34952e-05
0.013691	0.00378318	0.0145481	0.0145481	0.000211648
0.0111284	0.00311353	0.00250025	0.00250025	6.25124e-06
0.00751124	0.00215663	-0.00753344	0.00753344	5.67527e-05
0.0158788	0.00411764	0.0114267	0.0114267	0.00013057
0.0134097	0.00447953	-0.0108467	0.0108467	0.000117652
0.00924826	0.00247845	-0.0132456	0.0132456	0.000175445
0.00691919	0.00187967	-0.00599972	0.00599972	3.59967e-05
0.0119939	0.00298596	0.0254028	0.0254028	0.000645301
0.0164813	0.00420507	0.0035687	0.0035687	1.27356e-05
0.0131715	0.00368365	-0.00643134	0.00643134	4.13621e-05
0.00875568	0.00243234	-0.0104515	0.0104515	0.000109233
0.0114439	0.00282948	0.012926	0.012926	0.000167081
0.015208	0.00394011	0.0201877	0.0201877	0.000407543
0.0192691	0.00457763	0.0158448	0.0158448	0.000251059
0.0120086	0.00309752	0.0053921	0.0053921	2.90747e-05
0.011417	0.00276702	-0.00188733	0.00188733	3.56201e-06
0.0113299	0.00325662	-0.0174102	0.0174102	0.000303117
0.0116711	0.00313009	0.0131573	0.0131573	0.000173114
0.0182394	0.00513261	0.004438	0.004438	1.96959e-05
0.0113137	0.00322353	0.00108734	0.00108734	1.1823e-06
0.0243045	0.0061265	0.0428856	0.0428856	0.00183917
0.0143866	0.00375654	-0.0078298	0.0078298	6.13058e-05
0.0181658	0.0048541	-0.0269048	0.0269048	0.00072387
0.00938429	0.0024556	-0.0134209	0.0134209	0.00018012
0.0178282	0.00494005	-0.0101259	0.0101259	0.000102534
0.00776017	0.00204931	-0.0082764	0.0082764	6.84988e-05
0.0121299	0.00339721	0.00755098	0.00755098	5.70172e-05
0.00702326	0.00188433	-0.0049545	0.0049545	2.4547e-05
0.0125288	0.00318081	-0.00809207	0.00809207	6.54815e-05
0.0211783	0.00567003	-0.0397324	0.0397324	0.00157867
0.013652	0.00369807	-0.0134829	0.0134829	0.000181789
0.00920131	0.00240347	-0.00544387	0.00544387	2.96357e-05
0.0127765	0.00418924	0.00667029	0.00667029	4.44927e-05
0.00707047	0.00186872	-0.00447352	0.00447352	2.00124e-05
0.0129271	0.0034565	0.00659358	0.00659358	4.34753e-05
0.00948828	0.00244092	0.00609082	0.00609082	3.70981e-05
0.0117545	0.00330698	0.0159212	0.0159212	0.000253484
0.0118489	0.0034222	0.00263959	0.00263959	6.96744e-06
0.0127052	0.00338557	0.00516646	0.00516646	2.66923e-05
0.0105226	0.00351695	-0.0048207	0.0048207	2.32391e-05
0.00995922	0.00292635	-0.00262895	0.00262895	6.91139e-06
0.00983884	0.00285589	0.00237494	0.00237494	5.64032e-06
0.0123245	0.00323232	0.0154991	0.0154991	0.000240222
0.00968243	0.00285228	0.00218037	0.00218037	4.75401e-06
0.0103956	0.00310787	-0.00753422	0.00753422	5.67645e-05
0.0132828	0.00415668	-0.00808786	0.00808786	6.54135e-05
0.0146667	0.00466915	-0.00139028	0.00139028	1.93289e-06
0.0173102	0.00459502	0.0181171	0.0181171	0.000328229
0.0147923	0.00451597	-0.0411612	0.0411612	0.00169424
0.0221582	0.00605662	-0.0214842	0.0214842	0.00046157
0.0115141	0.00347467	-4.00176e-05	4.00176e-05	1.60141e-09
0.0167133	0.00440798	-0.00801428	0.00801428	6.42286e-05
0.010152	0.00293808	0.0188627	0.0188627	0.000355802
0.00694712	0.00217557	0.000772655	0.000772655	5.96996e-07
0.0114946	0.00346563	0.000656327	0.000656327	4.30765e-07
0.017428	0.00467865	0.0144426	0.0144426	0.000208589
0.0140447	0.00433015	0.00610214	0.00610214	3.72361e-05
0.0132088	0.0040882	0.00797769	0.00797769	6.36435e-05
0.0132561	0.00370823	-0.0030476	0.0030476	9.28784e-06
0.0133361	0.00361879	0.0104921	0.0104921	0.000110085
0.0165033	0.00435499	0.00363322	0.00363322	1.32003e-05
0.00983412	0.00353442	-0.0025187	0.0025187	6.34387e-06
0.00901696	0.00267559	-0.0109332	0.0109332	0.000119536
0.0118131	0.00337489	0.0088473	0.0088473	7.82747e-05
0.00952191	0.00267647	-0.00612876	0.00612876	3.75616e-05
0.0127501	0.00413696	0.00451622	0.00451622	2.03962e-05
0.00965752	0.00322918	-0.00362492	0.00362492	1.314e-05
0.010143	0.00330942	0.00372205	0.00372205	1.38537e-05
0.0165653	0.00509693	0.027732	0.027732	0.000769064
0.00869255	0.00236316	5.25823e-05	5.25823e-05	2.7649e-09
0.0111761	0.00305097	-0.00411891	0.00411891	1.69655e-05
0.0117284	0.00307185	0.00915309	0.00915309	8.3779e-05
0.0253763	0.00746498	-0.0217901	0.0217901	0.000474809
0.0160257	0.00459004	0.00650733	0.00650733	4.23454e-05
0.0164975	0.00473761	0.0104381	0.0104381	0.000108954
0.0266558	0.00777635	0.0266287	0.0266287	0.000709086
0.0204902	0.00599207	0.00332982	0.00332982	1.10877e-05
0.0287232	0.00961444	0.01405	0.01405	0.000197404
0.0453451	0.0145364	0.0534344	0.0534344	0.00285524
0.00964773	0.0028698	0.0100298	0.0100298	0.000100597
0.0163791	0.00481581	-0.00693005	0.00693005	4.80255e-05
0.0125455	0.00368346	0.000416454	0.000416454	1.73434e-07
0.0176296	0.00494418	0.0236604	0.0236604	0.000559814
0.0165034	0.00431149	-0.0239317	0.0239317	0.000572726
0.00771568	0.00198686	0.00694874	0.00694874	4.8285e-05
0.00890822	0.00248965	0.00449712	0.00449712	2.02241e-05
0.0140765	0.00372322	-0.0106694	0.0106694	0.000113835
0.0132161	0.00368687	0.0107574	0.0107574	0.000115723
0.0119447	0.00415302	-0.0149528	0.0149528	0.000223587
0.015722	0.00544872	0.00433817	0.00433817	1.88197e-05
0.0110424	0.00397383	-0.0160985	0.0160985	0.000259162
0.0138108	0.00396681	-0.0193074	0.0193074	0.000372774
0.0104262	0.00290051	0.00599682	0.00599682	3.59618e-05
0.0135805	0.0038081	-0.0230103	0.0230103	0.000529476
0.0124879	0.00349699	-0.00582969	0.00582969	3.39853e-05
0.0121749	0.00347045	0.00319086	0.00319086	1.01816e-05
0.0128741	0.00366854	0.00189822	0.00189822	3.60323e-06
0.00774872	0.00237444	0.000224784	0.000224784	5.05277e-08
0.00841402	0.00260961	-0.00189495	0.00189495	3.59083e-06
0.013198	0.00375253	0.00230924	0.00230924	5.33258e-06
0.00757803	0.00266434	0.00598358	0.00598358	3.58032e-05
0.00897086	0.00255661	-0.00262788	0.00262788	6.90577e-06
0.0120118	0.00368826	0.00446321	0.00446321	1.99203e-05
0.01701	0.00496246	0.0128316	0.0128316	0.000164651
0.00968156	0.00279981	0.00128738	0.00128738	1.65734e-06
0.0103993	0.00283465	0.00712588	0.00712588	5.07781e-05
0.00980667	0.00261127	0.00675971	0.00675971	4.56937e-05
0.00972175	0.00295202	0.000513013	0.000513013	2.63183e-07
0.0114549	0.00345704	-0.00272888	0.00272888	7.44678e-06
0.0166634	0.00637054	0.010508	0.010508	0.000110417
0.013506	0.00370207	-0.0101684	0.0101684	0.000103397
0.0113878	0.00389009	0.00513372	0.00513372	2.63551e-05
0.0118932	0.00355258	0.00300192	0.00300192	9.01154e-06
0.0232809	0.00891867	0.0209482	0.0209482	0.000438826
0.0133745	0.00368484	0.00612966	0.00612966	3.75727e-05
0.012729	0.00331003	0.00414463	0.00414463	1.71779e-05
0.0094828	0.00287946	0.000172104	0.000172104	2.96199e-08
0.0105485	0.00303553	0.00568833	0.00568833	3.23571e-05
0.0197097	0.0058718	-0.00920405	0.00920405	8.47146e-05
0.011806	0.00312756	0.00139486	0.00139486	1.94565e-06
0.0123462	0.00377342	-0.000680874	0.000680874	4.63589e-07
0.0165492	0.00456132	-0.0124159	0.0124159	0.000154156
0.0092473	0.00262335	0.00510348	0.00510348	2.60455e-05
0.00873031	0.00239613	0.00278035	0.00278035	7.73035e-06
0.0119969	0.00366147	0.0116939	0.0116939	0.000136747
0.00876376	0.00249953	0.0048555	0.0048555	2.35759e-05
0.0123128	0.00374861	0.0135429	0.0135429	0.000183411
0.0120658	0.00350776	-0.0087912	0.0087912	7.72851e-05
0.0117148	0.00327747	-0.00140967	0.00140967	1.98717e-06
0.0189249	0.00697373	0.00875691	0.00875691	7.66835e-05
0.0102855	0.00327333	-0.0061982	0.0061982	3.84177e-05
0.013318	0.00373961	-0.0108639	0.0108639	0.000118025
0.0136417	0.00355595	0.0092871	0.0092871	8.62501e-05
0.0338812	0.0127135	0.0103464	0.0103464	0.000107048
0.0139839	0.0044997	-0.00338414	0.00338414	1.14524e-05
0.0134147	0.00413713	0.00912689	0.00912689	8.33e-05
0.0272817	0.00795047	0.0116181	0.0116181	0.000134981
0.00963725	0.00260351	0.000649918	0.000649918	4.22394e-07
0.0146716	0.00438643	0.00918811	0.00918811	8.44214e-05
0.00989336	0.00276261	0.00522909	0.00522909	2.73433e-05
0.0137178	0.00393579	0.00468832	0.00468832	2.19804e-05
0.0188271	0.00612788	0.0171522	0.0171522	0.000294196
0.0103018	0.00306344	0.0028016	0.0028016	7.84897e-06
0.0168901	0.00424311	-0.0117086	0.0117086	0.000137091
0.00903408	0.00243657	0.00578396	0.00578396	3.34542e-05
0.0111726	0.00451402	0.00118825	0.00118825	1.41194e-06
0.0145907	0.00424123	0.00947962	0.00947962	8.98632e-05
0.0115379	0.00357056	0.00188771	0.00188771	3.56344e-06
0.0116047	0.00362129	-0.0135614	0.0135614	0.000183911
0.0148628	0.00467391	-0.000121489	0.000121489	1.47595e-08
0.0225268	0.00832156	0.00533074	0.00533074	2.84168e-05
0.0152576	0.00663893	0.00853048	0.00853048	7.27691e-05
0.0110004	0.00300271	0.0136628	0.0136628	0.000186672
0.0123955	0.00362495	-0.00300408	0.00300408	9.02448e-06
0.010042	0.00281533	-0.0010299	0.0010299	1.0607e-06
0.0115628	0.00310078	0.00671549	0.00671549	4.50978e-05
0.0128904	0.00378157	-0.00453184	0.00453184	2.05376e-05
0.00695698	0.00252828	0.000225456	0.000225456	5.08306e-08
0.00791758	0.00206555	0.00133077	0.00133077	1.77096e-06
0.00716773	0.00226009	0.00384073	0.00384073	1.47512e-05
0.0153078	0.00440832	0.014834	0.014834	0.000220049
0.020103	0.00591107	0.000387433	0.000387433	1.50104e-07
0.0205337	0.00549438	0.00546068	0.00546068	2.98191e-05
0.0190477	0.00569629	-0.00941337	0.00941337	8.86115e-05
0.0106476	0.00331564	0.000856982	0.000856982	7.34419e-07
0.0165933	0.00515131	-0.0121803	0.0121803	0.00014836
0.0162392	0.0047701	-0.00486511	0.00486511	2.36693e-05
0.0206339	0.00543844	0.0118324	0.0118324	0.000140005
0.0135685	0.00528928	-0.0117585	0.0117585	0.000138262
0.0185594	0.00522329	0.021743	0.021743	0.000472756
0.0128312	0.00368364	0.00762254	0.00762254	5.81031e-05
0.0104718	0.0035431	0.00611448	0.00611448	3.73869e-05
0.0162859	0.0042281	0.0167194	0.0167194	0.000279537
0.0175964	0.00474745	0.00312116	0.00312116	9.74165e-06
0.0189815	0.00589945	-0.00798309	0.00798309	6.37297e-05
0.0272656	0.00935595	0.0125658	0.0125658	0.000157899
0.0213589	0.00659015	0.0118547	0.0118547	0.000140534
0.015998	0.00458336	-0.0163664	0.0163664	0.00026786
0.0173344	0.00511164	-0.009016	0.009016	8.12883e-05
0.0184377	0.00591815	-0.00938655	0.00938655	8.81074e-05
0.0127614	0.00345012	-0.0111853	0.0111853	0.000125111
0.0158445	0.00459025	-0.0119886	0.0119886	0.000143727
0.0117345	0.00302763	-0.0208761	0.0208761	0.000435812
0.0091638	0.00298627	-0.00357057	0.00357057	1.27489e-05
0.0105617	0.00301439	0.00609334	0.00609334	3.71288e-05
0.0135009	0.00357461	0.0193184	0.0193184	0.000373201
0.0100445	0.00298586	-0.00407196	0.00407196	1.65809e-05
0.0100229	0.00279349	-0.0160498	0.0160498	0.000257595
0.0131783	0.00379697	-0.00462727	0.00462727	2.14116e-05
0.0102266	0.00282158	-0.00920998	0.00920998	8.48237e-05
0.0157582	0.00475926	-0.00393573	0.00393573	1.549e-05
0.0165086	0.00493145	-0.00398341	0.00398341	1.58675e-05
0.0280058	0.00803187	0.0467665	0.0467665	0.0021871
0.0182004	0.00504133	0.0145897	0.0145897	0.000212859
0.0275309	0.00883176	0.0220129	0.0220129	0.000484567
0.013734	0.00405906	0.00232676	0.00232676	5.4138e-06
0.0253465	0.00795794	0.00894768	0.00894768	8.00609e-05
0.0127838	0.00401791	0.00254393	0.00254393	6.47159e-06
0.0138011	0.00425647	0.003757	0.003757	1.41151e-05
0.0114832	0.00322834	-0.000381986	0.000381986	1.45913e-07
0.0150583	0.00364929	0.0144778	0.0144778	0.000209606
0.0187638	0.00505708	-0.0423721	0.0423721	0.0017954
0.0150229	0.00452794	-0.0114437	0.0114437	0.000130959
0.0145129	0.00380215	-0.0139426	0.0139426	0.000194396
0.0193804	0.00620723	-0.00585479	0.00585479	3.42785e-05
0.02716	0.00871787	-0.0174231	0.0174231	0.000303566
0.0188276	0.00600209	0.0139648	0.0139648	0.000195017
0.0170866	0.00472448	-0.014921	0.014921	0.000222636
0.0140746	0.00413413	0.00457892	0.00457892	2.09665e-05
0.0170887	0.00459341	0.00689485	0.00689485	4.7539e-05
0.0238377	0.00689509	0.0120169	0.0120169	0.000144407
0.0200477	0.00705012	0.016748	0.016748	0.000280495
0.0130337	0.00377364	-0.002022	0.002022	4.0885e-06
0.0263183	0.00845632	0.00192803	0.00192803	3.71731e-06
0.0238897	0.00750526	-0.0296258	0.0296258	0.000877686
0.0161208	0.00491009	0.00941258	0.00941258	8.85967e-05
0.0110106	0.00302086	-0.00967772	0.00967772	9.36584e-05
0.0170434	0.00478991	0.0121267	0.0121267	0.000147057
0.0106615	0.00310496	-0.00359262	0.00359262	1.29069e-05
0.0138849	0.00431415	0.000365383	0.000365383	1.33505e-07
0.0335573	0.0096378	0.0220702	0.0220702	0.000487093
0.0122038	0.00301629	-0.0138079	0.0138079	0.000190658
0.016676	0.0051848	0.00330127	0.00330127	1.08984e-05
0.0138865	0.00390649	-0.00893897	0.00893897	7.99052e-05
0.0148035	0.00405242	-0.00683282	0.00683282	4.66874e-05
0.0109034	0.00282503	-0.0120286	0.0120286	0.000144687
0.01579	0.00421217	0.0219055	0.0219055	0.000479849
0.0152802	0.00431574	0.00694038	0.00694038	4.81689e-05
0.011435	0.00324016	0.00279605	0.00279605	7.81788e-06
0.0185257	0.00553591	0.00352568	0.00352568	1.24304e-05
0.0212386	0.00626989	-0.00293761	0.00293761	8.62953e-06
0.0168054	0.00461464	-0.0225135	0.0225135	0.000506859
0.0242134	0.00777717	-0.0279576	0.0279576	0.000781625
0.013426	0.00421633	-0.0274432	0.0274432	0.000753127
0.0263249	0.00840488	0.0112991	0.0112991	0.00012767
0.0351345	0.0127024	-0.0203946	0.0203946	0.000415941
0.0161336	0.00619433	-0.0119324	0.0119324	0.000142382
0.00873618	0.00261154	-0.00251327	0.00251327	6.31651e-06
0.0208548	0.00540997	-0.0180882	0.0180882	0.000327183
0.0148234	0.00389739	0.0064806	0.0064806	4.19982e-05
0.0130538	0.00345712	0.00517318	0.00517318	2.67618e-05
0.0168596	0.00449891	0.0139956	0.0139956	0.000195877
0.0167415	0.00470964	-0.0125375	0.0125375	0.000157188
0.0140509	0.0041546	0.0236052	0.0236052	0.000557205
0.0198029	0.00550579	-0.0121094	0.0121094	0.000146639
0.0127997	0.00422412	0.00359495	0.00359495	1.29237e-05
0.0139329	0.00471973	0.00267142	0.00267142	7.13651e-06
0.0185657	0.0053776	0.00257814	0.00257814	6.64679e-06
0.0127753	0.0036092	0.00504236	0.00504236	2.54254e-05
0.0217691	0.00622973	-0.0138633	0.0138633	0.000192191
0.0165881	0.00450211	-0.00203225	0.00203225	4.13005e-06
0.0219453	0.00630206	-0.0161903	0.0161903	0.000262126
0.0163917	0.00451166	0.0258982	0.0258982	0.000670719
0.0101196	0.00282938	-0.00425099	0.00425099	1.80709e-05
0.0137853	0.00393714	-0.00903401	0.00903401	8.16134e-05
0.0202674	0.00543911	-0.0242922	0.0242922	0.000590112
0.0235388	0.00602853	-0.0215177	0.0215177	0.000463012
0.0124249	0.00395226	-0.00575842	0.00575842	3.31593e-05
0.0146944	0.00407109	-0.0122146	0.0122146	0.000149196
0.0144249	0.00386622	-0.00478572	0.00478572	2.29031e-05
0.0114001	0.00368702	0.00518095	0.00518095	2.68422e-05
0.00865579	0.00262128	0.000432305	0.000432305	1.86888e-07
0.0114925	0.00354823	0.0131835	0.0131835	0.000173804
0.00919039	0.00266552	-0.00775659	0.00775659	6.01647e-05
0.016956	0.00517032	0.013669	0.013669	0.000186843
0.0210282	0.00580327	0.0193934	0.0193934	0.000376106
0.0128512	0.00362247	-0.00910767	0.00910767	8.29496e-05
0.0139921	0.00447243	0.00535321	0.00535321	2.86568e-05
0.0114867	0.00396572	0.00400563	0.00400563	1.6045e-05
0.0155267	0.00425331	-0.0181884	0.0181884	0.000330818
0.016598	0.00531061	0.00125649	0.00125649	1.57877e-06
0.0181052	0.00471354	-0.0325514	0.0325514	0.0010596
0.00878435	0.00237994	-0.0161775	0.0161775	0.000261713
0.00845023	0.00245687	-0.00570665	0.00570665	3.25658e-05
0.00701886	0.00196574	-0.00442336	0.00442336	1.95661e-05
0.00774899	0.00209837	0.00130939	0.00130939	1.7145e-06
0.013438	0.0037923	-0.0036814	0.0036814	1.35527e-05
0.0107686	0.00273421	0.00962896	0.00962896	9.27168e-05
0.0144773	0.00409667	-0.00821883	0.00821883	6.75491e-05
0.00819125	0.00225855	0.000797282	0.000797282	6.35659e-07
0.0150577	0.00438007	0.0049217	0.0049217	2.42231e-05
0.0112958	0.00313079	0.00953534	0.00953534	9.09227e-05
0.00945671	0.00276765	-0.00392328	0.00392328	1.53921e-05
0.00914274	0.00281939	0.00276498	0.00276498	7.64509e-06
0.00846017	0.00253532	0.00184501	0.00184501	3.40406e-06
0.0093338	0.00255476	-0.00191178	0.00191178	3.6549e-06
0.00971606	0.00285852	-0.00318607	0.00318607	1.0151e-05
0.0138232	0.0035054	-0.0154333	0.0154333	0.000238186
0.01157	0.00358984	-0.0120125	0.0120125	0.0001443
0.00974296	0.0025061	0.0114712	0.0114712	0.000131588
0.00938182	0.0024726	0.00125153	0.00125153	1.56634e-06
0.0124788	0.00350285	0.00297005	0.00297005	8.82121e-06
0.0110259	0.00313456	0.0139605	0.0139605	0.000194895
0.0122972	0.00325103	0.0124037	0.0124037	0.000153851
0.0110302	0.00283488	-0.0131715	0.0131715	0.000173489
0.0119282	0.00342147	0.0130646	0.0130646	0.000170684
0.00850067	0.00235277	0.00365481	0.00365481	1.33577e-05
0.0106673	0.00293826	-0.000849392	0.000849392	7.21467e-07
0.0113976	0.00329599	0.00473694	0.00473694	2.24386e-05
0.00931218	0.00256737	-0.00115862	0.00115862	1.3424e-06
0.00989196	0.00267317	-0.00169671	0.00169671	2.87883e-06
0.0131793	0.0038426	-0.0122254	0.0122254	0.000149461
0.0167532	0.00573043	0.017275	0.017275	0.000298426
0.0183417	0.00549065	-0.0288639	0.0288639	0.000833124
0.0126102	0.00388751	-2.49104e-05	2.49104e-05	6.20527e-10
0.0159666	0.00430948	-0.00867987	0.00867987	7.53402e-05
0.0135736	0.00365153	0.00683358	0.00683358	4.66978e-05
0.0116205	0.00331414	-0.00420054	0.00420054	1.76445e-05
0.0156074	0.00542122	0.00962445	0.00962445	9.263e-05
0.0156753	0.0050219	-0.00386172	0.00386172	1.49129e-05
0.0133302	0.00485313	-0.00799709	0.00799709	6.39535e-05
0.0193303	0.0050838	0.00733056	0.00733056	5.3737e-05
0.0227635	0.00597142	-0.0193501	0.0193501	0.000374426
0.0183095	0.00588257	0.0127056	0.0127056	0.000161431
0.0153116	0.00469821	0.0102598	0.0102598	0.000105263
0.00743685	0.00235217	0.00562228	0.00562228	3.161e-05
0.010888	0.00335196	-0.0157236	0.0157236	0.000247231
0.0139702	0.00377448	-0.00641964	0.00641964	4.12117e-05
0.0110094	0.00301901	-0.00636412	0.00636412	4.05021e-05
0.013336	0.00428364	-0.0114227	0.0114227	0.000130479
0.0135873	0.00381189	0.0145781	0.0145781	0.000212522
0.00803934	0.00211767	0.00160941	0.00160941	2.5902e-06
0.0199344	0.00600654	0.0269769	0.0269769	0.000727752
0.0242897	0.00656709	0.00643116	0.00643116	4.13598e-05
0.0184564	0.00492539	0.0133829	0.0133829	0.000179101
0.014831	0.00396192	-0.0232948	0.0232948	0.000542645
0.0219439	0.00658355	-0.0151986	0.0151986	0.000230996
0.0166559	0.00461643	-0.0152101	0.0152101	0.000231347
0.0145403	0.00390744	-0.0163365	0.0163365	0.00026688
0.0199784	0.00595268	0.015307	0.015307	0.000234303
0.0151298	0.00390698	0.00613492	0.00613492	3.76373e-05
0.0124055	0.00427954	-0.00638653	0.00638653	4.07877e-05
0.0132986	0.00343868	-0.00512445	0.00512445	2.626e-05
0.0164619	0.00458443	-0.0137969	0.0137969	0.000190355
0.0177302	0.00472211	-0.0165745	0.0165745	0.000274715
0.0123669	0.0033064	-0.00414402	0.00414402	1.71729e-05
0.0100616	0.00273174	0.00389837	0.00389837	1.51973e-05
0.0118842	0.00329329	0.003598	0.003598	1.29456e-05
0.00898777	0.00250029	-0.0015082	0.0015082	2.27467e-06
0.0185861	0.00523228	0.01431	0.01431	0.000204776
0.0131839	0.00365367	-0.0117149	0.0117149	0.000137239
0.0126194	0.00341602	-0.0118727	0.0118727	0.000140962
0.0159088	0.00499343	-0.0232966	0.0232966	0.000542734
0.0164983	0.00505628	-0.00306747	0.00306747	9.40938e-06
0.013923	0.00410572	0.00935231	0.00935231	8.74658e-05
0.0241247	0.00693909	0.0186352	0.0186352	0.000347271
0.00735587	0.00194873	0.012972	0.012972	0.000168272
0.00992423	0.00258183	-0.0165061	0.0165061	0.000272453
0.0117274	0.00371712	-0.000827673	0.000827673	6.85043e-07
0.0117325	0.00334684	-0.00800359	0.00800359	6.40574e-05
0.0136636	0.00386214	-0.00462016	0.00462016	2.13459e-05
0.01611	0.0047066	0.00789143	0.00789143	6.22747e-05
0.0129748	0.00333941	0.00787478	0.00787478	6.20122e-05
0.0138071	0.00374216	0.0198604	0.0198604	0.000394435
0.0242462	0.00767491	0.00625386	0.00625386	3.91107e-05
0.0155038	0.00444428	0.0121733	0.0121733	0.00014819
0.0141713	0.00375033	0.00534177	0.00534177	2.85345e-05
0.0167169	0.00434288	-0.0166493	0.0166493	0.0002772
0.0150192	0.00418064	0.00953879	0.00953879	9.09884e-05
0.0133683	0.00418064	0.0236479	0.0236479	0.000559225
0.0129709	0.00372487	0.00408172	0.00408172	1.66605e-05
0.0141216	0.00398734	0.00189628	0.00189628	3.59587e-06
0.0169466	0.00467857	-0.0100185	0.0100185	0.00010037
0.00964501	0.00274722	-0.00209335	0.00209335	4.38212e-06
0.0113584	0.00347173	0.00644374	0.00644374	4.15217e-05
0.0114843	0.00337338	0.0073639	0.0073639	5.42271e-05
0.0130809	0.00375686	-0.00109961	0.00109961	1.20915e-06
0.0126001	0.00354861	-0.0146043	0.0146043	0.000213285
0.0113735	0.00423756	-0.00614629	0.00614629	3.77769e-05
0.0114399	0.00334214	-0.00559103	0.00559103	3.12597e-05
0.0139489	0.00421749	-0.00724098	0.00724098	5.24319e-05
0.0106487	0.00317903	-0.0047046	0.0047046	2.21332e-05
0.0116685	0.0037224	-0.00557417	0.00557417	3.10714e-05
0.010298	0.00282111	-0.00699892	0.00699892	4.89848e-05
0.0111115	0.003068	-0.00435822	0.00435822	1.89941e-05
0.0118204	0.00336316	0.00952322	0.00952322	9.06917e-05
0.0119677	0.00364205	0.0120463	0.0120463	0.000145114
0.0153692	0.004295	0.019197	0.019197	0.000368526
0.0164525	0.00459005	0.00374702	0.00374702	1.40402e-05
0.0125006	0.00325442	0.00630914	0.00630914	3.98052e-05
0.0136056	0.00367356	-0.0198511	0.0198511	0.000394066
0.0121117	0.00327277	-0.0200311	0.0200311	0.000401245
0.0117843	0.0036014	-0.008259	0.008259	6.82111e-05
0.0196753	0.00537048	-0.00903575	0.00903575	8.16447e-05
0.00978697	0.0028421	0.00114591	0.00114591	1.3131e-06
0.0116254	0.00327536	-0.00627673	0.00627673	3.93973e-05
0.00986272	0.00339751	-0.000397975	0.000397975	1.58384e-07
0.0112706	0.00319586	0.0061265	0.0061265	3.7534e-05
0.0117403	0.00383469	-0.00550479	0.00550479	3.03027e-05
0.0121619	0.00367475	-0.0053236	0.0053236	2.83408e-05
0.0152452	0.00411447	0.00892546	0.00892546	7.96638e-05
0.0156107	0.00423309	0.0168574	0.0168574	0.000284172
0.0174693	0.00474258	0.0119381	0.0119381	0.000142517
0.0112713	0.00345934	0.0022954	0.0022954	5.26884e-06
0.00968655	0.00271084	-0.00751917	0.00751917	5.65379e-05
0.0136693	0.00389287	-0.0142335	0.0142335	0.000202593
0.0115191	0.0036006	-0.0113557	0.0113557	0.000128953
0.0118625	0.00308543	0.0125353	0.0125353	0.000157133
0.0145154	0.00357721	-0.0183631	0.0183631	0.000337204
0.0130861	0.00374096	-0.0260204	0.0260204	0.000677059
0.0110437	0.00332834	-0.0122984	0.0122984	0.000151251
0.0166756	0.0044975	0.00874005	0.00874005	7.63885e-05
0.0196983	0.00589694	0.00948178	0.00948178	8.99041e-05
0.0184394	0.00546587	-0.0156767	0.0156767	0.000245758
0.0105347	0.00289822	0.00499569	0.00499569	2.49569e-05
0.0116824	0.00309669	0.00192788	0.00192788	3.71671e-06
0.0167759	0.00461516	-0.0114525	0.0114525	0.00013116
0.0132645	0.00416156	0.00990479	0.00990479	9.81049e-05
0.0101634	0.00323316	0.0169111	0.0169111	0.000285985
0.0148409	0.00495488	0.00925336	0.00925336	8.56247e-05
0.0150702	0.00400114	0.011239	0.011239	0.000126316
0.0149395	0.00424063	-0.00241806	0.00241806	5.84702e-06
0.0104129	0.00279602	-0.010875	0.010875	0.000118265
0.0108392	0.00345057	0.00567536	0.00567536	3.22097e-05
0.0076887	0.00211984	-0.00626143	0.00626143	3.92055e-05
0.00728793	0.00200761	0.0059723	0.0059723	3.56684e-05
0.0147309	0.00400309	0.0123858	0.0123858	0.000153409
0.00748734	0.00215789	-0.0064696	0.0064696	4.18558e-05
0.00917124	0.00299146	0.00274514	0.00274514	7.53581e-06
0.0107444	0.00339238	0.00805886	0.00805886	6.49452e-05
0.0139459	0.00487869	0.0054804	0.0054804	3.00348e-05
0.00974749	0.00276161	0.00803548	0.00803548	6.45689e-05
0.00980066	0.00298267	-0.0036867	0.0036867	1.35918e-05
0.0171856	0.00601142	0.0169113	0.0169113	0.000285993
0.0151609	0.00505481	0.00401472	0.00401472	1.6118e-05
0.0131012	0.00403641	-0.0118771	0.0118771	0.000141066
0.00905586	0.00255669	0.00610419	0.00610419	3.72612e-05
0.0109324	0.00303846	0.0158775	0.0158775	0.000252094
0.00879344	0.00254798	0.00235167	0.00235167	5.53035e-06
0.00955987	0.00275565	0.00640769	0.00640769	4.10585e-05
0.0121605	0.00379131	0.000353655	0.000353655	1.25072e-07
0.0143134	0.00375356	0.0190967	0.0190967	0.000364683
0.00967235	0.00355083	-0.00289484	0.00289484	8.3801e-06
0.0233626	0.00659312	0.0235146	0.0235146	0.000552938
0.0162763	0.00466688	0.0168092	0.0168092	0.00028255
0.00808842	0.00263808	0.000894241	0.000894241	7.99666e-07
0.0107974	0.00301904	-0.00251009	0.00251009	6.30054e-06
0.0184065	0.00562004	0.0166609	0.0166609	0.000277586
0.0140666	0.00370869	-0.00076397	0.00076397	5.83651e-07
0.0160851	0.00473004	-0.00349643	0.00349643	1.2225e-05
0.01322	0.00351454	-0.0160905	0.0160905	0.000258906
0.0169329	0.00533111	-0.00608898	0.00608898	3.70757e-05
0.0259312	0.00674083	0.0140621	0.0140621	0.000197742
0.0165847	0.00452659	-0.00215593	0.00215593	4.64805e-06
0.0242984	0.0078254	0.0170018	0.0170018	0.00028906
0.0155539	0.00487074	0.00159282	0.00159282	2.53708e-06
0.0105163	0.0027771	0.00478003	0.00478003	2.28487e-05
0.0153657	0.00439233	-0.000738525	0.000738525	5.45419e-07
0.00854819	0.00277764	0.000531595	0.000531595	2.82594e-07
0.0166394	0.005148	-0.00580305	0.00580305	3.36753e-05
0.0197554	0.00600026	0.0140958	0.0140958	0.000198692
0.013157	0.00371719	0.00104079	0.00104079	1.08325e-06
0.0152186	0.00401902	0.0180521	0.0180521	0.000325877
0.0226665	0.00646287	-0.0236877	0.0236877	0.000561107
0.0108625	0.00325615	-0.00180977	0.00180977	3.27526e-06
0.0121978	0.00315367	0.00228874	0.00228874	5.23833e-06
0.0136634	0.00352965	-0.0273071	0.0273071	0.000745679
0.0127481	0.00420004	-0.00900498	0.00900498	8.10896e-05
0.0131694	0.00365179	-1.54281e-05	1.54281e-05	2.38025e-10
0.0159661	0.00391533	-0.0102663	0.0102663	0.000105396
0.0235235	0.00629221	-0.0223965	0.0223965	0.000501603
0.0120737	0.00403662	-0.00135658	0.00135658	1.8403e-06
0.0120857	0.00422735	0.00439701	0.00439701	1.93337e-05
0.0118182	0.00328558	-0.00617536	0.00617536	3.81351e-05
0.0167762	0.00461083	0.0119614	0.0119614	0.000143076
0.0199059	0.00534489	0.019007	0.019007	0.000361268
0.0134032	0.00378366	0.00670426	0.00670426	4.49471e-05
0.0100954	0.00321545	-0.00359661	0.00359661	1.29356e-05
0.0112259	0.00347705	0.00271636	0.00271636	7.37859e-06
0.00958026	0.00291636	-2.0578e-05	2.0578e-05	4.23456e-10
0.00952303	0.00297632	0.00170569	0.00170569	2.90936e-06
0.0139496	0.00397291	-0.0176572	0.0176572	0.000311778
0.00788181	0.00219658	0.00312298	0.00312298	9.75301e-06
0.0146634	0.00377206	-0.0166682	0.0166682	0.000277828
0.0170558	0.00478159	-0.00430567	0.00430567	1.85388e-05
0.00834012	0.0023441	-0.00432669	0.00432669	1.87202e-05
0.00451553	0.00136147	0.00689868	0.00689868	4.75918e-05
0.011448	0.00316266	0.0141032	0.0141032	0.000198899
0.0110008	0.0033424	0.00381574	0.00381574	1.45598e-05
0.0118171	0.00330405	-0.00701368	0.00701368	4.91916e-05
0.0137121	0.00356664	0.00773307	0.00773307	5.98004e-05
0.0135798	0.00381189	0.011001	0.011001	0.000121021
0.0102642	0.00330316	0.00188747	0.00188747	3.56254e-06
0.00702419	0.00190271	-0.010121	0.010121	0.000102435
0.00952491	0.00269912	3.56896e-05	3.56896e-05	1.27374e-09
0.0168365	0.00533542	0.0056422	0.0056422	3.18344e-05
0.0221064	0.00639301	-0.0138844	0.0138844	0.000192777
0.0180598	0.00535853	-0.000958367	0.000958367	9.18467e-07
0.0351804	0.0116985	0.0244308	0.0244308	0.000596863
0.0148497	0.00419347	-0.0068306	0.0068306	4.66571e-05
0.0264821	0.00780881	-0.00423134	0.00423134	1.79042e-05
0.042419	0.0118756	-0.0435167	0.0435167	0.00189371
0.0142474	0.00385352	0.0118801	0.0118801	0.000141138
0.0140794	0.00490457	0.00968304	0.00968304	9.37613e-05
0.0236332	0.0110457	-0.00107751	0.00107751	1.16102e-06
0.0162068	0.00501397	0.00186421	0.00186421	3.47528e-06
0.0165001	0.00446387	-0.0212776	0.0212776	0.000452738
0.0211036	0.00538455	-0.0172949	0.0172949	0.000299114
0.0174146	0.00455666	-0.02418	0.02418	0.000584671
0.00707404	0.00192948	-0.00141928	0.00141928	2.01435e-06
0.00862788	0.00230325	0.00646791	0.00646791	4.18339e-05
0.0111673	0.0031242	0.0033394	0.0033394	1.11516e-05
0.0164254	0.00451797	-0.00596651	0.00596651	3.55993e-05
0.0115501	0.00337549	-0.00071885	0.00071885	5.16745e-07
0.0122501	0.00342933	-0.00476478	0.00476478	2.27031e-05
0.00982482	0.00261666	0.00450909	0.00450909	2.03319e-05
0.0139614	0.00393142	-0.0108992	0.0108992	0.000118793
0.0140568	0.00405963	-0.00837083	0.00837083	7.00709e-05
0.0112662	0.00312425	0.00382923	0.00382923	1.4663e-05
0.00850938	0.00233139	0.00147275	0.00147275	2.16899e-06
0.0159391	0.00441592	-0.0187867	0.0187867	0.00035294
0.0101671	0.00433079	0.00196254	0.00196254	3.85154e-06
0.00464653	0.00181788	-0.000791654	0.000791654	6.26716e-07
0.00989428	0.00275134	0.00884489	0.00884489	7.8232e-05
0.00464562	0.00124144	-0.00517813	0.00517813	2.6813e-05
0.0122791	0.00332124	0.00991469	0.00991469	9.8301e-05
0.00671528	0.00225607	0.0017	0.0017	2.89001e-06
0.00967783	0.00290811	-0.0106078	0.0106078	0.000112526
0.0117003	0.00306907	-0.0141833	0.0141833	0.000201166
0.0134991	0.00430511	0.0173819	0.0173819	0.000302131
0.00883178	0.00235674	0.00334805	0.00334805	1.12094e-05
0.0106824	0.0030356	-0.0103727	0.0103727	0.000107592
0.013942	0.00398297	0.00746961	0.00746961	5.57951e-05
0.00886137	0.00263349	0.00330794	0.00330794	1.09425e-05
0.0083464	0.00229893	0.00347636	0.00347636	1.20851e-05
0.0102358	0.00284272	0.000360087	0.000360087	1.29663e-07
0.0119709	0.00366909	0.00529746	0.00529746	2.80631e-05
0.00668079	0.00205096	0.000380896	0.000380896	1.45082e-07
0.00837752	0.0022727	0.00931451	0.00931451	8.676e-05
0.0124927	0.00364968	0.00827145	0.00827145	6.8417e-05
0.0135223	0.0038443	-0.0101988	0.0101988	0.000104015
0.00907196	0.00357324	0.00264091	0.00264091	6.9744e-06
0.0118658	0.00330537	-0.012726	0.012726	0.000161951
0.0181123	0.00465926	-0.0131572	0.0131572	0.000173113
0.00804899	0.00236196	-0.00541796	0.00541796	2.93543e-05
0.0108876	0.00329814	0.00270261	0.00270261	7.30409e-06
0.0123563	0.00343522	-0.0106237	0.0106237	0.000112862
0.00964521	0.00330245	0.00134554	0.00134554	1.81048e-06
0.00831533	0.00223711	0.00585431	0.00585431	3.4273e-05
0.0113015	0.00301561	-0.0112445	0.0112445	0.000126439
0.00859801	0.0023675	0.00149306	0.00149306	2.22924e-06
0.0105609	0.00356093	0.0021408	0.0021408	4.58301e-06
0.0120951	0.00341407	0.0144663	0.0144663	0.000209274
0.0164745	0.00462321	0.000201169	0.000201169	4.04689e-08
0.0113738	0.00310299	0.00197034	0.00197034	3.88222e-06
0.0127843	0.00354382	0.00579771	0.00579771	3.36134e-05
0.0099041	0.00305893	-0.00790992	0.00790992	6.25668e-05
0.0134436	0.00390378	-0.000621476	0.000621476	3.86232e-07
0.0107036	0.00308908	0.0161111	0.0161111	0.000259566
0.0170538	0.00571194	-0.0045985	0.0045985	2.11462e-05
0.0171574	0.00529842	0.00498837	0.00498837	2.48838e-05
0.0120482	0.00337043	0.00372023	0.00372023	1.38401e-05
0.0116743	0.00321509	-0.00745435	0.00745435	5.55674e-05
0.0139879	0.00441792	-0.00163535	0.00163535	2.67436e-06
0.020832	0.00668125	0.00180949	0.00180949	3.27427e-06
0.0157837	0.00539793	-0.00313706	0.00313706	9.84116e-06
0.0127573	0.00387795	0.00706662	0.00706662	4.99371e-05
0.0201567	0.005433	-0.0103046	0.0103046	0.000106184
0.0110868	0.00388805	-0.00607833	0.00607833	3.6946e-05
0.01335	0.00398555	0.00728268	0.00728268	5.30374e-05
0.0127764	0.00331761	0.0158486	0.0158486	0.000251179
0.0202102	0.00566711	0.00771441	0.00771441	5.95121e-05
0.0144301	0.00493751	-0.00283362	0.00283362	8.0294e-06
0.011666	0.00317433	0.00631309	0.00631309	3.98551e-05
0.0165783	0.00452694	0.0169029	0.0169029	0.000285708
0.012274	0.00380521	0.00319848	0.00319848	1.02303e-05
0.0159854	0.00497262	0.00217076	0.00217076	4.7122e-06
0.0117142	0.003233	0.00464344	0.00464344	2.15615e-05
0.0177588	0.00486179	-0.00419355	0.00419355	1.75858e-05
0.016895	0.00469364	-0.012174	0.012174	0.000148206
0.012738	0.00351238	0.0073494	0.0073494	5.40137e-05
0.0190013	0.00530876	0.00784361	0.00784361	6.15223e-05
0.0133587	0.00407431	-0.00129347	0.00129347	1.67306e-06
0.0125466	0.00357566	-0.0019292	0.0019292	3.72183e-06
0.0144446	0.00474213	-0.00449568	0.00449568	2.02111e-05
0.0144681	0.00466263	0.00789804	0.00789804	6.23791e-05
0.0172605	0.0048	0.00735995	0.00735995	5.41688e-05
0.0204699	0.00553732	-0.0192064	0.0192064	0.000368887
0.0116099	0.00336615	-0.00399585	0.00399585	1.59668e-05
0.0115743	0.00307637	0.00730958	0.00730958	5.34299e-05
0.00992623	0.00267881	0.000510058	0.000510058	2.60159e-07
0.010027	0.00285017	-0.00780531	0.00780531	6.09229e-05
0.0112568	0.00354294	-0.000443724	0.000443724	1.96891e-07
0.0145246	0.00427143	0.00856161	0.00856161	7.33012e-05
0.0114421	0.00324686	-0.00896183	0.00896183	8.03144e-05
0.0149861	0.00426202	-0.0109394	0.0109394	0.000119671
0.0147914	0.00403885	0.00556894	0.00556894	3.10131e-05
0.0153002	0.00418631	0.0129202	0.0129202	0.000166931
0.0145536	0.00397837	0.0210617	0.0210617	0.000443596
0.0101336	0.00309049	0.01044	0.01044	0.000108993
0.0135671	0.00401441	0.0074011	0.0074011	5.47762e-05
0.0178136	0.00618766	0.000494646	0.000494646	2.44675e-07
0.0219338	0.00775019	0.0219564	0.0219564	0.000482082
0.0246763	0.00822913	0.0280634	0.0280634	0.000787553
0.0198468	0.00636787	0.00908461	0.00908461	8.25301e-05
0.0126104	0.00432717	-0.000174774	0.000174774	3.0546e-08
0.0158992	0.00415337	0.0133691	0.0133691	0.000178734
0.0189791	0.00543798	0.0198135	0.0198135	0.000392576
0.0120145	0.00297826	0.0174527	0.0174527	0.000304598
0.00892356	0.0025383	-0.0045733	0.0045733	2.0915e-05
0.00923491	0.00252141	-0.00536473	0.00536473	2.87803e-05
0.0135912	0.00383534	0.00406897	0.00406897	1.65565e-05
0.0087635	0.00239686	-0.0107126	0.0107126	0.000114759
0.0137003	0.00385311	-0.00156391	0.00156391	2.44581e-06
0.0155802	0.00410882	0.00840359	0.00840359	7.06204e-05
0.0140497	0.00491787	-0.00114563	0.00114563	1.31248e-06
0.0107306	0.003269	-0.00214894	0.00214894	4.61795e-06
0.0176898	0.00472258	0.0157598	0.0157598	0.000248372
0.017331	0.00606561	-0.00142155	0.00142155	2.0208e-06
0.00842792	0.00237266	0.00653133	0.00653133	4.26582e-05
0.00789826	0.00251851	-0.000101046	0.000101046	1.02103e-08
0.00979298	0.00287883	0.00209712	0.00209712	4.39791e-06
0.016604	0.00478064	-0.00730029	0.00730029	5.32942e-05
0.0165265	0.00514885	0.00653341	0.00653341	4.26855e-05
0.0175491	0.00588513	0.00396498	0.00396498	1.5721e-05
0.023637	0.00661918	0.0293947	0.0293947	0.000864048
0.0165574	0.00415061	0.0144652	0.0144652	0.000209242
0.013558	0.00394491	-0.00753471	0.00753471	5.67718e-05
0.0170602	0.0057099	0.000368395	0.000368395	1.35715e-07
0.00949643	0.00333567	0.00201567	0.00201567	4.06292e-06
0.0172243	0.00459613	-0.00742685	0.00742685	5.51581e-05
0.0113986	0.00310653	0.00092557	0.00092557	8.5668e-07
0.0185269	0.00548869	0.0112912	0.0112912	0.000127491
0.0137839	0.00430033	0.00563594	0.00563594	3.17638e-05
0.016154	0.00427176	-0.00965051	0.00965051	9.31323e-05
0.0149948	0.00388896	-0.0191441	0.0191441	0.000366497
0.0106382	0.00285088	0.00661069	0.00661069	4.37012e-05
0.00877466	0.00267204	-0.000329792	0.000329792	1.08763e-07
0.0101125	0.00278303	-0.00255131	0.00255131	6.5092e-06
0.0185379	0.00619764	0.00823474	0.00823474	6.78109e-05
0.00661482	0.00215803	0.000646394	0.000646394	4.17825e-07
0.0144678	0.00428984	-0.0109888	0.0109888	0.000120754
0.0123861	0.00332179	-0.00944747	0.00944747	8.92548e-05
0.00764241	0.00212419	0.00106225	0.00106225	1.12838e-06
0.0136198	0.00393993	0.0135507	0.0135507	0.000183621
0.0127843	0.00355992	0.00010426	0.00010426	1.08702e-08
0.013488	0.00374863	-0.00817052	0.00817052	6.67574e-05
0.0091598	0.00301402	0.00215779	0.00215779	4.65605e-06
0.0184183	0.00544258	-0.0136889	0.0136889	0.000187386
0.0134268	0.00358258	0.0162296	0.0162296	0.0002634
0.0130899	0.00393084	0.0103961	0.0103961	0.00010808
0.0246108	0.00646552	0.0207659	0.0207659	0.000431221
0.0103761	0.00271192	0.00591178	0.00591178	3.49491e-05
0.0164699	0.00522466	-0.0105737	0.0105737	0.000111803
0.0143005	0.00529877	0.00466914	0.00466914	2.18009e-05
0.0139786	0.00418166	0.00770205	0.00770205	5.93216e-05
0.0258091	0.00750966	0.0254204	0.0254204	0.000646197
0.0109819	0.00309131	-0.00420464	0.00420464	1.7679e-05
0.0175112	0.00483576	-0.0162917	0.0162917	0.000265421
0.0152239	0.00457173	0.00323748	0.00323748	1.04813e-05
0.016718	0.00439533	-0.0145648	0.0145648	0.000212133
0.0140069	0.00403991	0.0111645	0.0111645	0.000124645
0.0166226	0.00480498	0.00344844	0.00344844	1.18918e-05
0.0231933	0.00796052	0.0127525	0.0127525	0.000162625
0.0163897	0.00525158	-0.00791853	0.00791853	6.27032e-05
0.0244088	0.0077978	-0.0366794	0.0366794	0.00134538
0.0233978	0.00791221	-0.0352402	0.0352402	0.00124187
0.0126922	0.00339245	0.00510129	0.00510129	2.60231e-05
0.019761	0.00519883	0.0199037	0.0199037	0.000396157
0.0107108	0.0029335	0.00979545	0.00979545	9.59509e-05
0.00831545	0.00228971	8.75708e-05	8.75708e-05	7.66864e-09
0.00976089	0.00338502	-0.00658263	0.00658263	4.3331e-05
0.0104128	0.00334417	0.000319081	0.000319081	1.01813e-07
0.0106673	0.00345144	0.00307265	0.00307265	9.44117e-06
0.0121811	0.00356584	-0.0048933	0.0048933	2.39444e-05
0.0132642	0.00392956	-0.0112283	0.0112283	0.000126075
0.0176438	0.00441326	-0.0204164	0.0204164	0.00041683
0.00958039	0.00279801	0.00114553	0.00114553	1.31223e-06
0.0116687	0.0034306	0.00480159	0.00480159	2.30553e-05
0.00949155	0.00291622	0.00146349	0.00146349	2.14181e-06
0.0163071	0.00526677	-0.00236755	0.00236755	5.60532e-06
0.0105086	0.00352744	5.63185e-05	5.63185e-05	3.17177e-09
0.0104838	0.00301453	0.0023451	0.0023451	5.49949e-06
0.0187313	0.00465691	0.0141839	0.0141839	0.000201182
0.00843282	0.00273975	0.00234361	0.00234361	5.49252e-06
0.0139754	0.00353503	0.0135894	0.0135894	0.000184672
0.0108171	0.00298232	0.00422148	0.00422148	1.78209e-05
0.0120463	0.00377913	-0.00229845	0.00229845	5.28289e-06
0.0116618	0.00365328	0.0111959	0.0111959	0.000125349
0.0156776	0.00483286	-0.00031248	0.00031248	9.76436e-08
0.0170961	0.0044045	-0.00986174	0.00986174	9.72539e-05
0.0223979	0.00737907	0.0170489	0.0170489	0.000290666
0.0192936	0.00612507	-0.00264736	0.00264736	7.00849e-06
0.021548	0.00578723	-0.0214268	0.0214268	0.000459107
0.0313614	0.00957169	0.0369798	0.0369798	0.0013675
0.0164844	0.00459945	-0.00567713	0.00567713	3.22298e-05
0.0237902	0.00653416	-0.0360936	0.0360936	0.00130275
0.0123954	0.00331424	-0.00298643	0.00298643	8.91879e-06
0.0152294	0.00538189	0.000965819	0.000965819	9.32806e-07
0.0187428	0.00709814	-0.0110293	0.0110293	0.000121645
0.0147123	0.00365927	0.0187479	0.0187479	0.000351485
0.0141257	0.00396353	0.0263271	0.0263271	0.000693117
0.0106914	0.00310015	0.00195943	0.00195943	3.83936e-06
0.0139397	0.0041434	0.00813589	0.00813589	6.61927e-05
0.0149864	0.00579207	0.000522651	0.000522651	2.73164e-07
0.0180638	0.00508118	-0.0237753	0.0237753	0.000565266
0.0315047	0.00957253	0.0341768	0.0341768	0.00116806
0.0233871	0.00649143	0.0146713	0.0146713	0.000215247
0.0234178	0.00572547	-0.0345094	0.0345094	0.0011909
0.0154862	0.00528788	0.000594523	0.000594523	3.53458e-07
0.0237873	0.00783446	-0.0194191	0.0194191	0.0003771
0.0148497	0.00462599	-0.000600107	0.000600107	3.60129e-07
0.0244343	0.00628594	0.0325337	0.0325337	0.00105844
0.0150007	0.00438123	0.0101361	0.0101361	0.00010274
0.0312708	0.00992798	0.0278704	0.0278704	0.000776761
0.0187149	0.00500012	0.0179301	0.0179301	0.000321488
0.0248564	0.00659142	0.0302637	0.0302637	0.000915889
0.0153557	0.00443875	-0.00496021	0.00496021	2.46037e-05
0.00931131	0.00289806	-0.00143843	0.00143843	2.06907e-06
0.0105787	0.00281359	-0.0112047	0.0112047	0.000125546
0.0111678	0.00317241	0.00896092	0.00896092	8.0298e-05
0.0133086	0.00417397	0.00206919	0.00206919	4.28157e-06
0.00818235	0.0021835	0.00344755	0.00344755	1.18856e-05
0.0133179	0.00353957	0.0140163	0.0140163	0.000196456
0.0134309	0.00403212	-0.0123845	0.0123845	0.000153376
0.0116412	0.00381203	-0.00133874	0.00133874	1.79221e-06
0.0121058	0.00452584	-0.00227382	0.00227382	5.17027e-06
0.0147875	0.00376835	-0.0182488	0.0182488	0.000333019
0.0109269	0.00346452	0.0015953	0.0015953	2.54497e-06
0.0123424	0.00433316	-0.000557124	0.000557124	3.10387e-07
0.0109607	0.00334311	0.00224608	0.00224608	5.04488e-06
0.0108862	0.00291355	-0.00906189	0.00906189	8.21178e-05
0.0109788	0.00298744	-0.00331485	0.00331485	1.09882e-05
0.0106025	0.00318716	-0.00252884	0.00252884	6.39506e-06
0.0105982	0.00289898	0.00503876	0.00503876	2.53891e-05
0.0158829	0.00524229	-0.000438295	0.000438295	1.92103e-07
0.0166978	0.00466136	0.0148504	0.0148504	0.000220535
0.0132766	0.00402749	-0.00676673	0.00676673	4.57886e-05
0.0151311	0.0041826	0.0248664	0.0248664	0.000618339
0.0194107	0.00534829	-0.0230811	0.0230811	0.000532735
0.0108907	0.00387767	0.00144425	0.00144425	2.08586e-06
0.0107368	0.00326624	0.00261282	0.00261282	6.82681e-06
0.0195435	0.00494838	0.0198813	0.0198813	0.000395265
0.0207754	0.00591851	0.0029161	0.0029161	8.50362e-06
0.0151603	0.00498118	-0.00557723	0.00557723	3.11055e-05
0.0105063	0.00263844	-0.00983906	0.00983906	9.68071e-05
0.0116026	0.00295764	0.0178591	0.0178591	0.000318947
0.0152164	0.00377558	0.00991425	0.00991425	9.82923e-05
0.0129945	0.00338826	-0.00757771	0.00757771	5.74217e-05
0.0138045	0.00501774	0.00974134	0.00974134	9.48938e-05
0.0135859	0.004491	0.00121671	0.00121671	1.48038e-06
0.0128295	0.00367581	-0.000494434	0.000494434	2.44465e-07
0.021369	0.00643505	-0.0245387	0.0245387	0.000602149
0.0111826	0.00306245	0.00237804	0.00237804	5.65509e-06
0.017079	0.00484424	0.0221912	0.0221912	0.00049245
0.0144193	0.00448331	0.00534408	0.00534408	2.85592e-05
0.0168652	0.00619815	0.00840866	0.00840866	7.07056e-05
0.0114172	0.00303485	-0.00699185	0.00699185	4.8886e-05
0.0255371	0.00674446	0.0108667	0.0108667	0.000118085
0.0173384	0.00536417	-0.0080089	0.0080089	6.41425e-05
0.0121981	0.00455052	-0.00299763	0.00299763	8.98577e-06
0.0105378	0.00318646	-0.000544195	0.000544195	2.96149e-07
0.0165677	0.00464741	-0.0245912	0.0245912	0.000604728
0.0146339	0.00412219	0.00129907	0.00129907	1.68758e-06
0.0189693	0.00601833	-0.0168295	0.0168295	0.000283232
0.0113396	0.00305829	-0.00475704	0.00475704	2.26294e-05
0.0107589	0.00306112	0.00186516	0.00186516	3.47883e-06
0.0173627	0.007157	-0.0098141	0.0098141	9.63165e-05
0.0153938	0.00704126	0.00693868	0.00693868	4.81453e-05
0.0164217	0.00487831	0.00600632	0.00600632	3.60759e-05
0.0362236	0.0113325	0.0329672	0.0329672	0.00108684
0.0117857	0.00333463	0.00555529	0.00555529	3.08612e-05
0.0100321	0.00259038	-0.00735697	0.00735697	5.4125e-05
0.0115056	0.00352097	-0.00534586	0.00534586	2.85783e-05
0.0116683	0.00312092	-0.00283698	0.00283698	8.04847e-06
0.00939533	0.00265588	0.00142047	0.00142047	2.01774e-06
0.0128832	0.00368121	0.00409984	0.00409984	1.68087e-05
0.0168583	0.004524	0.0133985	0.0133985	0.00017952
0.0114597	0.00330051	-0.0220447	0.0220447	0.000485969
0.0118453	0.00324503	0.00894853	0.00894853	8.00762e-05
0.0103049	0.00282221	-0.00885613	0.00885613	7.84311e-05
0.0114648	0.00314692	-0.00885584	0.00885584	7.84258e-05
0.0148828	0.00375505	0.0058401	0.0058401	3.41067e-05
0.0142262	0.0040485	0.0120329	0.0120329	0.000144792
0.0151062	0.00411659	0.00849607	0.00849607	7.21833e-05
0.0130839	0.00407701	0.00483988	0.00483988	2.34244e-05
0.0140004	0.00428806	-0.00629235	0.00629235	3.95937e-05
0.0147526	0.00591753	0.0107417	0.0107417	0.000115385
0.0217408	0.00796845	0.0116594	0.0116594	0.000135942
0.0171466	0.00704691	-0.000307338	0.000307338	9.44568e-08
0.0295504	0.00975212	-0.037722	0.037722	0.00142295
0.0180192	0.00550502	-0.00395305	0.00395305	1.56266e-05
0.0201101	0.00532892	0.0176292	0.0176292	0.000310787
0.0249589	0.00662836	-0.0201326	0.0201326	0.000405322
0.0151934	0.00507541	0.00297822	0.00297822	8.86982e-06
0.0124606	0.00368125	0.00198713	0.00198713	3.9487e-06
0.0218091	0.00649325	-0.0124356	0.0124356	0.000154643
0.0155494	0.00432047	0.0111399	0.0111399	0.000124096
0.0113748	0.00330813	-0.0043362	0.0043362	1.88027e-05
0.0135056	0.00419305	0.0045262	0.0045262	2.04865e-05
0.00973001	0.00261177	0.0141087	0.0141087	0.000199055
0.0134088	0.00423767	-0.00851565	0.00851565	7.25164e-05
0.0162519	0.00515176	-0.00767909	0.00767909	5.89684e-05
0.0126675	0.00331302	0.00863536	0.00863536	7.45695e-05
0.0174633	0.00507265	0.0186741	0.0186741	0.000348723
0.0197421	0.00507402	0.0112175	0.0112175	0.000125832
0.0153967	0.00443308	0.0240666	0.0240666	0.000579203
0.0275646	0.00862928	0.0153565	0.0153565	0.000235822
0.03181	0.0098096	0.0125322	0.0125322	0.000157055
0.0182709	0.00456955	0.00948278	0.00948278	8.99231e-05
0.0310057	0.0083911	-0.0338983	0.0338983	0.0011491
0.0243151	0.00631036	-0.0122378	0.0122378	0.000149763
0.0295776	0.00747734	6.88035e-05	6.88035e-05	4.73393e-09
0.0253276	0.00742307	-0.00863034	0.00863034	7.44828e-05
0.0331845	0.0150179	0.0105708	0.0105708	0.000111743
0.0391964	0.0169559	0.0459886	0.0459886	0.00211495
0.0437785	0.0118583	-0.0402982	0.0402982	0.00162394
0.0920181	0.024347	-0.158493	0.158493	0.02512
0.026889	0.00910008	0.015538	0.015538	0.000241429
0.0277831	0.0109458	0.0134859	0.0134859	0.000181869
0.0349373	0.0112268	0.0471981	0.0471981	0.00222766
0.0478676	0.0126428	0.0740166	0.0740166	0.00547846
0.0312688	0.00775516	-0.0424473	0.0424473	0.00180178
0.0185288	0.00556808	-0.0373779	0.0373779	0.00139711
0.01677	0.00693673	-0.000994098	0.000994098	9.8823e-07
0.0208639	0.0057312	-0.0449772	0.0449772	0.00202294
0.0294725	0.00790933	-0.0532022	0.0532022	0.00283048
0.0169442	0.0060919	-0.0129208	0.0129208	0.000166946
0.0155542	0.00499683	-0.00337128	0.00337128	1.13656e-05
0.0249633	0.00647345	0.0321734	0.0321734	0.00103513
0.0167179	0.00420202	-0.0208892	0.0208892	0.000436358
0.0135987	0.00374777	0.0168683	0.0168683	0.000284539
0.0142087	0.00395783	-0.0148828	0.0148828	0.000221497
0.0124616	0.00379139	-0.00462241	0.00462241	2.13667e-05
0.0246926	0.00653132	0.00548774	0.00548774	3.01153e-05
0.0193666	0.00505105	0.0103536	0.0103536	0.000107197
0.0209367	0.00539901	-0.0220759	0.0220759	0.000487346
0.0163589	0.00507867	-0.000939694	0.000939694	8.83024e-07
0.0283233	0.00750164	-0.00746146	0.00746146	5.56734e-05
0.0219411	0.00587475	-0.0183121	0.0183121	0.000335332
0.0192264	0.00526067	0.0191569	0.0191569	0.000366986
0.0213257	0.00566989	0.0387137	0.0387137	0.00149875
0.01085	0.00320313	-0.0109401	0.0109401	0.000119685
0.0152513	0.00387348	0.00407678	0.00407678	1.66201e-05
0.0212218	0.00562796	0.016285	0.016285	0.0002652
0.0166797	0.00487367	-0.00195268	0.00195268	3.81294e-06
0.0233923	0.00638903	-0.0218527	0.0218527	0.000477541
0.0203034	0.00541959	0.0254032	0.0254032	0.000645324
0.0146211	0.00405693	-0.0197628	0.0197628	0.00039057
0.0269984	0.00801486	0.0394412	0.0394412	0.00155561
0.0130087	0.00364661	0.0116376	0.0116376	0.000135433
0.0126841	0.00345823	0.00856339	0.00856339	7.33316e-05
0.0303373	0.00928806	0.0270619	0.0270619	0.000732348
0.0211238	0.00598622	0.00687392	0.00687392	4.72507e-05
0.0162357	0.00498947	-0.00413198	0.00413198	1.70732e-05
0.0274334	0.00761694	-0.0339013	0.0339013	0.0011493
0.0178988	0.00627714	0.00238892	0.00238892	5.70692e-06
0.0209048	0.00796699	-0.0159271	0.0159271	0.000253673
0.0237203	0.00630251	0.0157603	0.0157603	0.000248386
0.0409755	0.00974118	0.0425717	0.0425717	0.00181235
0.0176281	0.00877094	0.00601089	0.00601089	3.61309e-05
0.0335916	0.0139946	0.00282557	0.00282557	7.98384e-06
0.013334	0.00452484	-0.0011916	0.0011916	1.4199e-06
0.0597834	0.0154518	0.0719328	0.0719328	0.00517432
0.0169439	0.0054103	0.000874714	0.000874714	7.65125e-07
0.0215827	0.00676973	-0.00926605	0.00926605	8.58597e-05
0.0218286	0.00563652	-0.0192861	0.0192861	0.000371953
0.0104481	0.00331418	-0.00143622	0.00143622	2.06272e-06
0.0169265	0.00453638	0.0149076	0.0149076	0.000222236
0.0132755	0.00418039	0.00179211	0.00179211	3.21168e-06
0.0168356	0.00500685	-0.0170288	0.0170288	0.000289979
0.0101364	0.002926	-0.0105868	0.0105868	0.00011208
0.0182232	0.00483068	-0.015757	0.015757	0.000248284
0.0234607	0.00840545	-0.0158204	0.0158204	0.000250285
0.0223529	0.00800599	-0.00274383	0.00274383	7.52858e-06
0.0270913	0.00719323	0.0250575	0.0250575	0.00062788
0.0244276	0.00589731	0.0242912	0.0242912	0.000590064
0.0225671	0.00632287	0.014615	0.014615	0.000213599
0.0216343	0.00700098	0.0178511	0.0178511	0.000318662
0.0185308	0.00575662	0.00359663	0.00359663	1.29358e-05
0.030411	0.00838899	-0.021189	0.021189	0.000448973
0.0256734	0.00724109	-0.0322062	0.0322062	0.00103724
0.0173598	0.00521183	-0.00860366	0.00860366	7.40229e-05
0.0166695	0.00496668	-0.0132067	0.0132067	0.000174417
0.0292782	0.00862302	0.0285252	0.0285252	0.000813689
0.0171146	0.00739533	-0.000194012	0.000194012	3.76405e-08
0.0274166	0.00698514	0.031348	0.031348	0.000982695
0.0133842	0.00378871	-0.0267446	0.0267446	0.000715272
0.0277085	0.00862522	0.0091052	0.0091052	8.29047e-05
0.0273899	0.00763502	0.0182085	0.0182085	0.000331549
0.0299382	0.00800011	-0.00497744	0.00497744	2.47749e-05
0.0324371	0.0085897	0.0300793	0.0300793	0.000904764
0.0382632	0.0108152	0.0356106	0.0356106	0.00126812
0.0214195	0.00703638	0.00849636	0.00849636	7.21881e-05
0.0471628	0.0158412	0.0271341	0.0271341	0.000736257
0.0408704	0.0116267	0.0561537	0.0561537	0.00315323
0.0258282	0.00750387	0.0241136	0.0241136	0.000581465
0.0328576	0.00926984	-0.0498191	0.0498191	0.00248194
0.0271187	0.00824835	0.0165492	0.0165492	0.000273876
0.0306239	0.00887693	0.0200063	0.0200063	0.00040025
0.0358235	0.0110834	-0.0422156	0.0422156	0.00178215
0.0244923	0.0127442	0.00210021	0.00210021	4.41088e-06
0.0476899	0.0172893	0.0276729	0.0276729	0.000765787
0.0358395	0.0126004	-0.013835	0.013835	0.000191408
0.0761758	0.020662	0.101667	0.101667	0.0103361
0.0523378	0.0131568	0.046263	0.046263	0.00214027
0.0414329	0.0151857	-0.0251132	0.0251132	0.000630672
0.0350711	0.014349	0.00188276	0.00188276	3.54477e-06
0.0278149	0.00795163	-0.0384299	0.0384299	0.00147686
0.0609048	0.017323	-0.102113	0.102113	0.0104271
0.0245016	0.00828598	-0.0155659	0.0155659	0.000242297
0.0440936	0.0106893	-0.0549254	0.0549254	0.0030168
0.032786	0.00896648	-0.0521275	0.0521275	0.00271727
0.0162933	0.00475449	-0.00980708	0.00980708	9.61789e-05
0.0158747	0.00452912	0.0103651	0.0103651	0.000107434
0.0174943	0.00465309	0.0173088	0.0173088	0.000299596
0.0206392	0.00620212	-0.00978461	0.00978461	9.57385e-05
0.0192631	0.0064433	0.0010518	0.0010518	1.10629e-06
0.0230704	0.00739484	0.0238945	0.0238945	0.000570945
0.0223804	0.00643228	0.00195576	0.00195576	3.82499e-06
0.0405931	0.0126111	0.0375761	0.0375761	0.00141196
0.0243849	0.00741873	-0.00763836	0.00763836	5.83445e-05
0.0334847	0.00897118	-0.073712	0.073712	0.00543345
0.0314849	0.0102167	0.0268146	0.0268146	0.000719023
0.0386245	0.00960506	-0.0415875	0.0415875	0.00172952
0.0219123	0.00632012	-0.0360608	0.0360608	0.00130038
0.0168856	0.00574016	-0.0315547	0.0315547	0.000995698
0.0222212	0.00585772	-0.00447085	0.00447085	1.99885e-05
0.0205468	0.00658476	0.0257664	0.0257664	0.000663905
0.0150585	0.00438324	-0.0093849	0.0093849	8.80764e-05
0.0167864	0.00445387	-0.01123	0.01123	0.000126112
0.0269137	0.00682368	-0.0457955	0.0457955	0.00209723
0.0173914	0.00501029	-0.00888765	0.00888765	7.89903e-05
0.0273752	0.00747117	-0.0242173	0.0242173	0.000586478
0.022114	0.00741316	0.0345917	0.0345917	0.00119659
0.0147391	0.00425551	-0.0131425	0.0131425	0.000172725
0.0133242	0.00435281	0.000389972	0.000389972	1.52078e-07
0.0214778	0.00611891	-0.0115639	0.0115639	0.000133723
0.0197437	0.00584038	0.0067635	0.0067635	4.57449e-05
0.0172118	0.00498349	-0.00835624	0.00835624	6.98267e-05
0.0236338	0.00736387	-0.00579362	0.00579362	3.3566e-05
0.0231075	0.00749122	0.00544046	0.00544046	2.95986e-05
0.0471813	0.017816	0.0350967	0.0350967	0.00123178
0.0273617	0.00782738	0.0291535	0.0291535	0.000849926
0.0290439	0.0113857	-0.00749521	0.00749521	5.61781e-05
0.0474385	0.0188895	0.0125905	0.0125905	0.00015852
0.0411575	0.0172739	-0.000764256	0.000764256	5.84088e-07
0.0411	0.0168307	0.0300975	0.0300975	0.000905859
0.0386777	0.0126311	-0.0385444	0.0385444	0.00148567
0.0375259	0.0138939	-0.0460453	0.0460453	0.00212017
0.0258119	0.0101844	0.00620354	0.00620354	3.84839e-05
0.0399786	0.0165172	-0.0233612	0.0233612	0.000545744
0.0291375	0.0103073	-0.0190084	0.0190084	0.000361317
0.0484094	0.019819	-0.014251	0.014251	0.000203092
0.0313563	0.0176712	0.00926912	0.00926912	8.59167e-05
0.0400743	0.0183691	-0.0233599	0.0233599	0.000545683
0.0457013	0.0188608	0.00680949	0.00680949	4.63692e-05
0.0381669	0.0173528	-0.00151674	0.00151674	2.30049e-06
0.045532	0.0162154	-0.00901835	0.00901835	8.13306e-05
0.0277448	0.0113856	0.00751958	0.00751958	5.65441e-05
0.0388302	0.0148429	-0.0260401	0.0260401	0.000678086
0.0290387	0.00975707	-0.0189602	0.0189602	0.000359489
0.0306998	0.0100451	-0.00184272	0.00184272	3.39562e-06
0.0186928	0.00668021	0.0236554	0.0236554	0.000559576
0.0281011	0.0108932	0.0232134	0.0232134	0.00053886
0.0203425	0.00614964	-0.00832859	0.00832859	6.93654e-05
0.0256765	0.00855921	-0.0117581	0.0117581	0.000138253
0.040681	0.0170802	-0.015452	0.015452	0.000238764
0.0242581	0.0109251	-0.0124267	0.0124267	0.000154422
0.02422	0.00916937	-0.0131947	0.0131947	0.0001741
0.0408502	0.0164901	0.0123144	0.0123144	0.000151645
0.0227315	0.00738896	-0.0207148	0.0207148	0.000429103
0.0367026	0.0121434	-0.037174	0.037174	0.00138191
0.0442845	0.0214795	-0.00854106	0.00854106	7.29497e-05
0.0130857	0.00359327	-0.00737225	0.00737225	5.43501e-05
0.0408878	0.0147985	0.0359922	0.0359922	0.00129544
0.0349656	0.0115893	-0.0271212	0.0271212	0.000735557
0.0229565	0.00874318	-0.0199354	0.0199354	0.000397419
0.0294108	0.00932678	0.0115096	0.0115096	0.000132471
0.0293226	0.0122824	0.00704715	0.00704715	4.96623e-05
0.0388676	0.0169835	0.0114894	0.0114894	0.000132006
0.0253826	0.0106076	0.0181436	0.0181436	0.000329191
0.0203403	0.00653201	0.00930076	0.00930076	8.65041e-05
0.0324054	0.0124261	0.0102726	0.0102726	0.000105527
0.0334744	0.0166186	0.000730816	0.000730816	5.34092e-07
0.0238743	0.00975389	-0.0108434	0.0108434	0.000117579
0.0367158	0.0141616	0.0330064	0.0330064	0.00108942
0.012827	0.00406864	-0.000845603	0.000845603	7.15044e-07
0.0265321	0.0109167	-0.0072589	0.0072589	5.26916e-05
0.0264684	0.0119485	0.00851594	0.00851594	7.25212e-05
0.0151512	0.00553519	0.000348727	0.000348727	1.21611e-07
0.0222192	0.00766424	-0.00401905	0.00401905	1.61528e-05
0.034359	0.0132901	0.0192172	0.0192172	0.000369299
0.0202966	0.00777145	0.00923799	0.00923799	8.53405e-05
0.0497737	0.0173958	0.0539537	0.0539537	0.00291101
0.015575	0.00482196	0.000430524	0.000430524	1.85351e-07
0.0246243	0.00730994	-0.0208147	0.0208147	0.000433251
0.0371136	0.0146812	0.0015305	0.0015305	2.34244e-06
0.0277606	0.00853772	-0.00707436	0.00707436	5.00466e-05
0.0241542	0.00824779	-0.032155	0.032155	0.00103394
0.0243111	0.00815729	0.0129984	0.0129984	0.000168957
0.0193689	0.0066119	-0.00429711	0.00429711	1.84652e-05
0.0298549	0.00988878	-0.0148171	0.0148171	0.000219545
0.0280438	0.00811972	-0.0276866	0.0276866	0.000766547
0.0287851	0.00861035	-0.00356445	0.00356445	1.27053e-05
0.0267423	0.00874836	0.0102106	0.0102106	0.000104257
0.0185691	0.00578536	0.0033655	0.0033655	1.13266e-05
0.0321967	0.010381	0.019785	0.019785	0.000391446
0.0269255	0.00962665	0.0106095	0.0106095	0.000112562
0.0230548	0.00814897	-0.00360846	0.00360846	1.3021e-05
0.0221183	0.00720553	-0.00258529	0.00258529	6.68372e-06
0.0280807	0.00958379	0.00560738	0.00560738	3.14427e-05
0.0191708	0.00574552	0.00383789	0.00383789	1.47294e-05
0.0252313	0.0073472	0.0235701	0.0235701	0.000555549
0.0300091	0.00982252	0.0112288	0.0112288	0.000126086
0.0189623	0.00591267	-0.00369393	0.00369393	1.36451e-05
0.0275448	0.0104836	0.0354625	0.0354625	0.00125759
0.0342948	0.0143323	0.0107699	0.0107699	0.000115991
0.0381806	0.0178658	-0.00908494	0.00908494	8.25361e-05
0.0365459	0.0137498	-0.0211603	0.0211603	0.00044776
0.0205585	0.00648152	0.0117067	0.0117067	0.000137046
0.0441859	0.0183069	0.00968589	0.00968589	9.38165e-05
0.0322363	0.0134281	0.00301883	0.00301883	9.11331e-06
0.0875207	0.023669	0.116908	0.116908	0.0136674
0.0504519	0.0138926	-0.127654	0.127654	0.0162955
0.0219187	0.00568702	-0.0328437	0.0328437	0.00107871
0.0278364	0.00885407	-0.0354221	0.0354221	0.00125472
0.0216125	0.00885313	0.00496365	0.00496365	2.46378e-05
0.0212013	0.00559473	-0.0094855	0.0094855	8.99747e-05
0.0317166	0.00962246	0.0103869	0.0103869	0.000107887
0.0340193	0.0145564	-0.0160462	0.0160462	0.000257481
0.0290756	0.0123118	-0.0112283	0.0112283	0.000126074
0.0518345	0.0202617	-0.02878	0.02878	0.000828291
0.052878	0.0228716	0.0286286	0.0286286	0.000819594
0.0489052	0.0189785	0.0166096	0.0166096	0.00027588
0.0510684	0.019916	0.0188422	0.0188422	0.000355028
0.0584376	0.023901	0.0480729	0.0480729	0.002311
0.0855706	0.0258469	-0.0286449	0.0286449	0.00082053
0.104242	0.0262458	-0.0360878	0.0360878	0.00130233
0.0945282	0.0273993	-0.163709	0.163709	0.0268008
0.0274842	0.00888855	0.0161766	0.0161766	0.000261682
0.0136252	0.0038535	0.0063165	0.0063165	3.98982e-05
0.039406	0.0148337	-0.0196983	0.0196983	0.000388023
0.0439132	0.0135057	0.0640283	0.0640283	0.00409962
0.0575818	0.0178605	0.0862674	0.0862674	0.00744206
0.0427516	0.0133301	0.00197324	0.00197324	3.89368e-06
0.0444065	0.0131297	0.00663728	0.00663728	4.40534e-05
0.0354282	0.00955012	-0.0176566	0.0176566	0.000311755
0.0311719	0.00806402	-0.0504338	0.0504338	0.00254357
0.0411825	0.0162244	-0.0448895	0.0448895	0.00201507
0.0282728	0.0079771	-0.0651656	0.0651656	0.00424656
0.0426015	0.0116904	0.089219	0.089219	0.00796003
0.0216781	0.00664107	-0.0127565	0.0127565	0.000162729
0.0303308	0.0101061	0.00584821	0.00584821	3.42015e-05
0.0252108	0.00613076	-0.0267182	0.0267182	0.000713863
0.0353087	0.0116282	-0.0502663	0.0502663	0.0025267
0.0218051	0.0069423	-0.0162711	0.0162711	0.00026475
0.0270834	0.00728698	0.0461245	0.0461245	0.00212747
0.0296782	0.0077512	-0.0352079	0.0352079	0.0012396
0.0327729	0.00996491	-0.0120301	0.0120301	0.000144723
0.0169051	0.00486942	-0.0148916	0.0148916	0.000221761
0.0360775	0.00961343	0.043358	0.043358	0.00187992
0.0228358	0.00652528	0.0121444	0.0121444	0.000147487
0.0240787	0.00754506	-0.0328091	0.0328091	0.00107644
0.0184917	0.00545138	-0.0118818	0.0118818	0.000141177
0.0140484	0.00419897	0.00769139	0.00769139	5.91575e-05
0.0188734	0.00660099	-0.00782787	0.00782787	6.12755e-05
0.0309868	0.00938845	0.0291474	0.0291474	0.000849573
0.0229182	0.00733054	0.0147893	0.0147893	0.000218722
0.0239756	0.00683292	-0.0264368	0.0264368	0.000698906
0.0267855	0.00903564	0.00437857	0.00437857	1.91718e-05
0.0341596	0.0110183	0.00399274	0.00399274	1.5942e-05
0.0226089	0.00840569	0.0149822	0.0149822	0.000224466
0.0369707	0.0114038	-0.0283203	0.0283203	0.000802038
0.0364192	0.0115025	-0.00281612	0.00281612	7.93053e-06
0.0439725	0.0123944	0.0302807	0.0302807	0.000916923
0.0304871	0.008157	0.031748	0.031748	0.00100794
0.0390483	0.0131131	-0.039446	0.039446	0.00155598
0.0302161	0.00987973	0.00672728	0.00672728	4.52563e-05
0.032923	0.00974684	0.0277824	0.0277824	0.000771864
0.0379561	0.0140094	-0.012456	0.012456	0.000155153
0.0311903	0.00876027	0.0130801	0.0130801	0.000171089
0.040932	0.0131474	0.0450841	0.0450841	0.00203258
0.0453492	0.0140701	0.0374074	0.0374074	0.00139931
0.0235173	0.00608965	0.0269324	0.0269324	0.000725355
0.0407891	0.0115825	0.0284672	0.0284672	0.000810381
0.0383666	0.0102424	-0.0274523	0.0274523	0.000753627
0.0208113	0.00564157	-0.0059405	0.0059405	3.52896e-05
0.0291565	0.00773253	-0.0311165	0.0311165	0.000968237
0.0270547	0.00951275	0.00633513	0.00633513	4.01339e-05
0.0250201	0.00671705	-0.021692	0.021692	0.000470542
0.0311969	0.00880249	-0.0285972	0.0285972	0.000817802
0.0141122	0.00367037	0.0116593	0.0116593	0.000135939
0.0186139	0.00485192	-0.0136034	0.0136034	0.000185052
0.0290748	0.00886689	0.0151159	0.0151159	0.00022849
0.0312055	0.0111534	0.00967628	0.00967628	9.36305e-05
0.0210696	0.00665281	-0.0114783	0.0114783	0.00013175
0.0330168	0.0102887	0.00749047	0.00749047	5.61072e-05
0.0417866	0.0105875	0.00528425	0.00528425	2.79233e-05
0.0270648	0.00881141	0.000749163	0.000749163	5.61245e-07
0.0432843	0.0132077	-0.0453513	0.0453513	0.00205674
0.0234706	0.00626766	0.0328945	0.0328945	0.00108204
0.0419793	0.0115076	0.0365749	0.0365749	0.00133773
0.0378175	0.0120398	0.0360259	0.0360259	0.00129787
0.020676	0.00604754	-0.019178	0.019178	0.000367794
0.0289855	0.00767449	-0.0394795	0.0394795	0.00155863
0.0228696	0.00643095	0.012283	0.012283	0.000150873
0.026486	0.00767912	-0.0102194	0.0102194	0.000104435
0.0290918	0.0084036	-0.0294558	0.0294558	0.000867643
0.021725	0.00591825	-0.00209044	0.00209044	4.36995e-06
0.0306131	0.00933182	-0.0281118	0.0281118	0.000790272
0.021168	0.0068709	0.002619	0.002619	6.85915e-06
0.0329949	0.010032	-0.0437669	0.0437669	0.00191554
0.0193545	0.00664377	-0.00968428	0.00968428	9.37852e-05
0.0264207	0.00865534	0.0188104	0.0188104	0.000353832
0.0326161	0.0112563	-0.0138433	0.0138433	0.000191637
0.0361469	0.0123991	0.0049686	0.0049686	2.4687e-05
0.0313968	0.00930457	-0.0268451	0.0268451	0.00072066
0.0333828	0.00962875	-0.0340756	0.0340756	0.00116115
0.032081	0.0126222	-0.0196696	0.0196696	0.000386894
0.0350904	0.0101913	-0.0297118	0.0297118	0.000882789
0.0518318	0.0156028	0.109241	0.109241	0.0119335
0.0317993	0.0116965	-0.00161373	0.00161373	2.60412e-06
0.0357007	0.0103529	0.0133211	0.0133211	0.000177452
0.0399882	0.0138161	0.0108043	0.0108043	0.000116732
0.0479577	0.0145464	-0.0392362	0.0392362	0.00153948
0.04412	0.0140339	-0.0481141	0.0481141	0.00231497
0.0445654	0.0133783	0.0668686	0.0668686	0.00447141
0.0503796	0.0158185	0.0812317	0.0812317	0.00659858
0.0459435	0.0175012	-0.0393054	0.0393054	0.00154492
0.0520728	0.0159627	0.0821506	0.0821506	0.00674872
0.0266456	0.00740741	-0.0578998	0.0578998	0.00335238
0.041212	0.0132033	-0.0255713	0.0255713	0.000653891
0.052382	0.0189938	-0.0448184	0.0448184	0.00200869
0.0498511	0.0183687	0.0163527	0.0163527	0.000267412
0.0705178	0.0219715	0.124562	0.124562	0.0155158
0.0460303	0.0141976	0.0465612	0.0465612	0.00216795
0.0498814	0.0182945	-0.0148483	0.0148483	0.000220473
0.0553772	0.0164095	0.0415418	0.0415418	0.00172572
0.066903	0.0176793	-0.121042	0.121042	0.0146512
0.0518279	0.0137858	-0.0503634	0.0503634	0.00253647
0.0593011	0.0145498	-0.0559805	0.0559805	0.00313382
0.0423119	0.0126685	0.0656065	0.0656065	0.00430422
0.0205677	0.00563556	0.0116411	0.0116411	0.000135514
0.0202775	0.00621277	-0.0255623	0.0255623	0.000653429
0.0218101	0.00609724	-0.0149758	0.0149758	0.000224273
0.0328198	0.00990966	0.0205496	0.0205496	0.000422285
0.0216723	0.00551922	-0.0221844	0.0221844	0.000492146
0.0266105	0.00765174	-0.0212581	0.0212581	0.000451905
0.0244305	0.00650491	-0.0156291	0.0156291	0.000244268
0.0255074	0.00705248	0.0384243	0.0384243	0.00147643
0.0254615	0.00715756	0.0352474	0.0352474	0.00124238
0.0213849	0.00594049	0.0205435	0.0205435	0.000422034
0.027257	0.00733349	-0.018398	0.018398	0.000338487
0.0221304	0.00592546	-0.0148793	0.0148793	0.000221394
0.0280179	0.0085514	-0.056984	0.056984	0.00324718
0.0231233	0.00670607	0.0117421	0.0117421	0.000137876
0.0285519	0.00903703	0.00925961	0.00925961	8.57404e-05
0.0234927	0.00718494	-0.0138289	0.0138289	0.000191238
0.0300943	0.00789729	-0.0346091	0.0346091	0.00119779
0.0186617	0.00490541	-0.0142683	0.0142683	0.000203586
0.0313022	0.00781404	0.0145117	0.0145117	0.000210589
0.0282014	0.00762717	-0.0150086	0.0150086	0.000225257
0.0235529	0.00843173	0.0118234	0.0118234	0.000139793
0.0352859	0.0131779	0.0323628	0.0323628	0.00104735
0.0245164	0.00880994	-0.00818185	0.00818185	6.69427e-05
0.027137	0.00815362	0.0164064	0.0164064	0.00026917
0.0225667	0.00582478	-0.00221521	0.00221521	4.90717e-06
0.0424214	0.0110352	-0.0769071	0.0769071	0.0059147
0.0189463	0.00491811	-0.0124247	0.0124247	0.000154373
0.062046	0.0187589	-0.129284	0.129284	0.0167144
0.020249	0.00580383	0.00158204	0.00158204	2.50286e-06
0.0246106	0.00719734	0.0415358	0.0415358	0.00172523
0.0206453	0.00578893	-0.0180725	0.0180725	0.000326614
0.0239473	0.0065116	0.0174877	0.0174877	0.000305821
0.0190692	0.00542263	0.0272823	0.0272823	0.000744324
0.0219975	0.00614649	0.00137398	0.00137398	1.88781e-06
0.0167513	0.00480059	0.011016	0.011016	0.000121352
0.0220362	0.00637448	-0.0245478	0.0245478	0.000602595
0.0221271	0.00647793	0.0162359	0.0162359	0.000263606
0.0283142	0.00883826	-0.0281348	0.0281348	0.000791568
0.0150693	0.00407911	-0.0046467	0.0046467	2.15918e-05
0.0237041	0.00587094	0.0406512	0.0406512	0.00165252
0.0235036	0.00769409	0.00521728	0.00521728	2.722e-05
0.0291838	0.00790855	0.0416892	0.0416892	0.00173799
0.0223649	0.00622114	0.0407167	0.0407167	0.00165785
0.0171527	0.00541517	-0.0111169	0.0111169	0.000123585
0.0233611	0.00720908	0.00876117	0.00876117	7.67581e-05
0.0144821	0.00382815	0.011234	0.011234	0.000126202
0.0247596	0.00676755	-0.0249482	0.0249482	0.000622411
0.0280645	0.00921592	-0.00948078	0.00948078	8.98852e-05
0.0142615	0.00391176	-0.0109343	0.0109343	0.000119559
0.0342767	0.0094247	-0.0560189	0.0560189	0.00313812
0.0181829	0.00549929	0.00220984	0.00220984	4.88339e-06
0.0247539	0.0076401	0.0141284	0.0141284	0.000199612
0.0221948	0.00695906	0.00253981	0.00253981	6.45062e-06
0.0315336	0.00827827	0.0261971	0.0261971	0.000686287
0.031587	0.00836964	0.00995545	0.00995545	9.91111e-05
0.026371	0.00726569	-0.0304617	0.0304617	0.000927913
0.0341766	0.0101365	-0.0253524	0.0253524	0.000642743
0.0399375	0.0110224	-0.0341578	0.0341578	0.00116675
0.0187296	0.00497249	0.00219163	0.00219163	4.80324e-06
0.0248553	0.00793051	-0.00141792	0.00141792	2.01048e-06
0.0209805	0.00566794	-0.000708455	0.000708455	5.01909e-07
0.0321819	0.00936706	0.0580433	0.0580433	0.00336902
0.0182648	0.00475601	0.0116383	0.0116383	0.000135449
0.0398593	0.0120908	0.0733598	0.0733598	0.00538165
0.0285204	0.00801947	-0.024274	0.024274	0.000589228
0.0347366	0.0101809	-0.0632056	0.0632056	0.00399494
0.0251532	0.0067178	-0.056693	0.056693	0.0032141
0.0101196	0.00301504	0.00266169	0.00266169	7.08459e-06
0.0180202	0.00558554	-0.0212893	0.0212893	0.000453236
0.0169769	0.00481491	0.0175807	0.0175807	0.000309083
0.0177301	0.0050135	-0.00497211	0.00497211	2.47219e-05
0.0146123	0.00481008	-0.0223197	0.0223197	0.000498169
0.01394	0.00377443	-0.0128742	0.0128742	0.000165744
0.0127464	0.00386304	-0.00850015	0.00850015	7.22525e-05
0.0171148	0.00494172	-0.00280614	0.00280614	7.87445e-06
0.0234227	0.0062963	0.00298863	0.00298863	8.93188e-06
0.0179502	0.00476929	0.00795508	0.00795508	6.32833e-05
0.0220077	0.005748	-0.0302068	0.0302068	0.000912449
0.0158949	0.00440213	0.000624379	0.000624379	3.89849e-07
0.0160697	0.00412713	-0.0153145	0.0153145	0.000234535
0.00994391	0.00299686	0.000923077	0.000923077	8.52071e-07
0.0203896	0.0072279	-0.0268666	0.0268666	0.000721817
0.0187289	0.0050848	-0.0159117	0.0159117	0.000253182
0.023051	0.00621488	0.0392239	0.0392239	0.00153851
0.0215064	0.00538063	-0.0224242	0.0224242	0.000502845
0.0141103	0.00443653	0.00828669	0.00828669	6.86692e-05
0.0139926	0.00400671	-0.0286521	0.0286521	0.000820946
0.0147162	0.00436405	-0.00414068	0.00414068	1.71452e-05
0.0132046	0.00476779	-0.00443939	0.00443939	1.97082e-05
0.0151442	0.00426451	-0.0033185	0.0033185	1.10124e-05
0.013203	0.0041523	0.00529535	0.00529535	2.80407e-05
0.0183291	0.00525834	-0.0279251	0.0279251	0.000779809
0.0130696	0.00427458	0	0	0
0.0167418	0.00442328	0.0114278	0.0114278	0.000130595
0.018618	0.00502661	0.0220833	0.0220833	0.000487671
0.0179413	0.00510225	0.014221	0.014221	0.000202235
0.0156218	0.00418582	-0.0149127	0.0149127	0.000222388
0.0114438	0.00325363	-0.00124781	0.00124781	1.55703e-06
0.0159583	0.00455195	-0.00543937	0.00543937	2.95868e-05
0.0140674	0.00404082	-0.00692259	0.00692259	4.79223e-05
0.0104574	0.0036563	-0.00125707	0.00125707	1.58023e-06
0.0150241	0.00401986	0.0151539	0.0151539	0.000229642
0.010405	0.0028723	0.00320051	0.00320051	1.02433e-05
0.00984613	0.00277156	0.0127765	0.0127765	0.00016324
0.0124402	0.00342052	0.0227926	0.0227926	0.000519501
0.0200844	0.00558548	0.0106662	0.0106662	0.000113768
0.0129092	0.00427383	0.0229064	0.0229064	0.000524705
0.0204944	0.00553189	-0.0264168	0.0264168	0.000697846
0.0200677	0.00639115	0.00753649	0.00753649	5.67987e-05
0.0179054	0.00722165	0.0136601	0.0136601	0.000186599
0.028487	0.00844313	0.0248858	0.0248858	0.000619301
0.0190778	0.00539575	0.0195258	0.0195258	0.000381257
0.0169316	0.00425174	-0.0371989	0.0371989	0.00138376
0.0225432	0.00642893	0.00160252	0.00160252	2.56806e-06
0.0189101	0.00501262	-0.0284149	0.0284149	0.000807409
0.0157981	0.00451534	-0.0284441	0.0284441	0.000809066
0.0137794	0.00462637	-0.00593432	0.00593432	3.52162e-05
0.013533	0.00420807	-0.00627068	0.00627068	3.93214e-05
0.0148855	0.00437587	-0.0237066	0.0237066	0.000562001
0.00741549	0.00253659	-0.000884956	0.000884956	7.83147e-07
0.0201282	0.00693126	-0.015629	0.015629	0.000244266
0.0136551	0.0037334	-0.00130498	0.00130498	1.70298e-06
0.0257371	0.00753432	0.0352034	0.0352034	0.00123928
0.0155462	0.00407114	0.0192225	0.0192225	0.000369503
0.0105504	0.003017	0.00175794	0.00175794	3.09037e-06
0.0176191	0.0049001	0.000270526	0.000270526	7.31844e-08
0.0162045	0.00459266	-0.0100694	0.0100694	0.000101392
0.0159284	0.00448049	-0.0276034	0.0276034	0.00076195
0.0122166	0.00406538	0.000130222	0.000130222	1.69577e-08
0.0193014	0.00551484	0.00927897	0.00927897	8.60994e-05
0.016967	0.00517017	0.00023663	0.00023663	5.59939e-08
0.0163998	0.00445222	0.0215406	0.0215406	0.000463998
0.0155962	0.00400293	0.00491228	0.00491228	2.41305e-05
0.0185372	0.00491859	-0.0177104	0.0177104	0.000313657
0.0156458	0.00466205	-0.0199553	0.0199553	0.000398214
0.0272403	0.00722858	-0.0426606	0.0426606	0.00181993
0.0106103	0.00305991	-0.000845035	0.000845035	7.14085e-07
0.0134068	0.00398431	-0.00891692	0.00891692	7.95114e-05
0.0117444	0.00405826	0.00542375	0.00542375	2.9417e-05
0.0195555	0.00549405	0.0183093	0.0183093	0.00033523
0.0153615	0.00424148	0.0114016	0.0114016	0.000129997
0.0146293	0.00462067	0.00422643	0.00422643	1.78627e-05
0.0138457	0.00402838	-0.0131695	0.0131695	0.000173437
0.00976429	0.00288668	0.000328714	0.000328714	1.08053e-07
0.0161	0.00474167	-0.0151164	0.0151164	0.000228506
0.0176226	0.00562741	-0.0225646	0.0225646	0.000509162
0.0176227	0.00522341	-0.0291845	0.0291845	0.000851734
0.0167658	0.00481629	0.0166735	0.0166735	0.000278005
0.0183067	0.0048292	0.0113225	0.0113225	0.000128199
0.015682	0.00472448	0.0102604	0.0102604	0.000105277
0.0118035	0.00406438	-0.00254634	0.00254634	6.48383e-06
0.0153399	0.00437756	-0.005624	0.005624	3.16293e-05
0.0214356	0.00625701	-0.0289835	0.0289835	0.00084004
0.0146424	0.00448267	9.45716e-05	9.45716e-05	8.94379e-09
0.0142977	0.00395463	-0.0128367	0.0128367	0.00016478
0.017181	0.00485361	0.0143706	0.0143706	0.000206514
0.0205774	0.00535912	0.018298	0.018298	0.000334816
0.0238829	0.00601596	0.0296381	0.0296381	0.000878416
0.0128093	0.00372746	0.0123382	0.0123382	0.000152232
0.0185598	0.00624233	-0.0109358	0.0109358	0.000119591
0.0229847	0.00625573	0.0160867	0.0160867	0.000258781
0.0220668	0.00568859	0.0164801	0.0164801	0.000271595
0.018081	0.00458586	-0.00890449	0.00890449	7.929e-05
0.0220868	0.00633548	0.0119979	0.0119979	0.000143951
0.0207856	0.00642432	0.00559238	0.00559238	3.12747e-05
0.0255418	0.00760668	0.0242919	0.0242919	0.000590098
0.0270915	0.00935963	0.0177598	0.0177598	0.00031541
0.0184626	0.00614118	0.0117422	0.0117422	0.00013788
0.0231752	0.00697347	0.0201125	0.0201125	0.000404514
0.0282433	0.00859091	0.0466194	0.0466194	0.00217337
0.019097	0.00501585	-0.0209517	0.0209517	0.000438973
0.0231574	0.0065849	-0.032585	0.032585	0.00106178
0.023249	0.00665275	-0.0452928	0.0452928	0.00205143
0.0179773	0.00490632	0.0134391	0.0134391	0.00018061
0.0160513	0.00498212	-0.000747544	0.000747544	5.58822e-07
0.0137592	0.00351917	-0.01981	0.01981	0.000392437
0.0265221	0.00808155	-0.0290426	0.0290426	0.000843472
0.0301562	0.0126823	-0.00505612	0.00505612	2.55644e-05
0.024359	0.0075672	0.0109901	0.0109901	0.000120783
0.0318201	0.0130656	-0.0136385	0.0136385	0.00018601
0.02049	0.00625719	-0.00481698	0.00481698	2.32033e-05
0.0234574	0.00697162	0.00496697	0.00496697	2.46708e-05
0.0210919	0.00613716	0.026529	0.026529	0.000703787
0.0194333	0.00628939	0.00246484	0.00246484	6.07545e-06
0.0137762	0.00430902	-0.0221737	0.0221737	0.000491675
0.0127327	0.00406789	-0.00607711	0.00607711	3.69313e-05
0.0210533	0.00788093	0.00136353	0.00136353	1.85922e-06
0.0193007	0.00568206	-0.02602	0.02602	0.000677041
0.0210068	0.00647196	0.0118956	0.0118956	0.000141505
0.0175319	0.00484837	0.0264644	0.0264644	0.000700362
0.0240132	0.0076874	0.0225955	0.0225955	0.000510556
0.0159208	0.00424071	-0.0159375	0.0159375	0.000254003
0.0171727	0.00460656	-0.0335147	0.0335147	0.00112323
0.0197016	0.00493602	-0.0295352	0.0295352	0.000872325
0.0142468	0.00412477	-0.00594382	0.00594382	3.5329e-05
0.0153407	0.00464018	-0.00517393	0.00517393	2.67696e-05
0.0143781	0.00395222	-0.00434432	0.00434432	1.88731e-05
0.0176724	0.00466843	-0.00575906	0.00575906	3.31668e-05
0.0157313	0.0040552	-0.00677497	0.00677497	4.59003e-05
0.0149026	0.00477917	-0.0218976	0.0218976	0.000479507
0.0130379	0.00458165	0.00669406	0.00669406	4.48104e-05
0.0158394	0.0047831	0.0066456	0.0066456	4.4164e-05
0.00930555	0.00278475	0.00398927	0.00398927	1.59143e-05
0.0126955	0.00359975	0.0104903	0.0104903	0.000110047
0.0175265	0.00505307	-0.0131441	0.0131441	0.000172768
0.0164143	0.00510658	0.0030803	0.0030803	9.48823e-06
0.0202175	0.00539231	0.00123832	0.00123832	1.53343e-06
0.024669	0.00715052	-0.0267419	0.0267419	0.000715127
0.0136558	0.00415828	-0.00251775	0.00251775	6.33906e-06
0.0207009	0.00700111	-0.00343588	0.00343588	1.18053e-05
0.0115581	0.00414556	0.004473	0.004473	2.00078e-05
0.0190452	0.00612131	0.0381143	0.0381143	0.0014527
0.00954285	0.0024568	-0.0198004	0.0198004	0.000392055
0.0114078	0.00347253	-0.00818076	0.00818076	6.69248e-05
0.0196995	0.00662554	-0.00374404	0.00374404	1.40178e-05
0.0187536	0.00576431	0.0182482	0.0182482	0.000332996
0.0214414	0.00593649	-0.00706306	0.00706306	4.98868e-05
0.0163295	0.00462441	0.0168282	0.0168282	0.000283189
0.0215583	0.00753431	0.000281723	0.000281723	7.9368e-08
0.0153596	0.00438513	-0.00476647	0.00476647	2.27192e-05
0.0195842	0.00516504	0.0115336	0.0115336	0.000133025
0.0141757	0.00436959	0.0103878	0.0103878	0.000107907
0.0220879	0.0063251	-0.00699533	0.00699533	4.89346e-05
0.0238412	0.00611954	0.0321357	0.0321357	0.0010327
0.0220456	0.00597658	0.0350873	0.0350873	0.00123112
0.0221195	0.00542571	-0.0289784	0.0289784	0.000839746
0.0163519	0.00461476	-0.000958466	0.000958466	9.18658e-07
0.0131732	0.00352658	-0.00617932	0.00617932	3.8184e-05
0.0160188	0.00542327	-0.0130174	0.0130174	0.000169452
0.01181	0.00362629	-0.00283647	0.00283647	8.04556e-06
0.0107964	0.00303415	-0.00206299	0.00206299	4.25594e-06
0.0123394	0.00361758	0.00528118	0.00528118	2.78909e-05
0.0170559	0.00498493	-0.00703989	0.00703989	4.95601e-05
0.0147978	0.00410902	0.0271028	0.0271028	0.000734562
0.0175353	0.00515559	-0.011307	0.011307	0.000127848
0.0125099	0.00395449	0.00292647	0.00292647	8.56424e-06
0.0116621	0.00378527	0.00492599	0.00492599	2.42654e-05
0.0183224	0.00508349	0.0109258	0.0109258	0.000119374
0.0210097	0.00631217	0.021874	0.021874	0.000478471
0.0131009	0.00436168	0.00266538	0.00266538	7.10425e-06
0.0280888	0.00854737	0.0225037	0.0225037	0.000506416
0.0233483	0.00778403	0.0138417	0.0138417	0.000191594
0.0164978	0.00468722	0.0267488	0.0267488	0.000715499
0.0140777	0.0038768	-0.0112735	0.0112735	0.000127091
0.0178455	0.00526968	-0.0169905	0.0169905	0.000288679
0.0169605	0.00514376	-0.02379	0.02379	0.000565964
0.0199546	0.00558049	-0.0339533	0.0339533	0.00115283
0.0181173	0.00638113	-0.000890758	0.000890758	7.9345e-07
0.0195051	0.00540966	0.00757897	0.00757897	5.74408e-05
0.0188715	0.00505053	-0.0162845	0.0162845	0.000265185
0.0127226	0.00347333	-0.0193839	0.0193839	0.000375734
0.0153306	0.00461442	-0.00466775	0.00466775	2.17879e-05
0.0189822	0.00539435	-0.00995355	0.00995355	9.90732e-05
0.0229808	0.00661907	0.018145	0.018145	0.00032924
0.0282601	0.0111456	-0.020792	0.020792	0.000432307
0.0200412	0.00579973	-0.00425832	0.00425832	1.81333e-05
0.0128458	0.00383013	0.00195653	0.00195653	3.82802e-06
0.0160008	0.00483511	0.00901458	0.00901458	8.12627e-05
0.0189933	0.00567347	0.0329468	0.0329468	0.00108549
0.0180365	0.00558451	0.0264804	0.0264804	0.00070121
0.0161255	0.00571867	-0.004319	0.004319	1.86538e-05
0.0153122	0.0047691	0.0348197	0.0348197	0.00121241
0.0174109	0.00563717	0.00260525	0.00260525	6.78734e-06
0.011563	0.00340859	-0.00621375	0.00621375	3.86107e-05
0.0339316	0.00943875	0.0475726	0.0475726	0.00226315
0.015088	0.00400177	-0.00825779	0.00825779	6.81912e-05
0.0230371	0.00632087	-0.0232259	0.0232259	0.000539441
0.01256	0.00349601	0.00962916	0.00962916	9.27207e-05
0.0090971	0.00293828	-2.65259e-05	2.65259e-05	7.03624e-10
0.0174099	0.00556978	0.00172716	0.00172716	2.98309e-06
0.0131864	0.00383772	-0.00476014	0.00476014	2.26589e-05
0.0164659	0.00460579	-0.025789	0.025789	0.000665072
0.0144914	0.00403813	-0.0107804	0.0107804	0.000116216
0.0109855	0.00342249	-0.00378297	0.00378297	1.43109e-05
0.0174238	0.00523972	0.0138485	0.0138485	0.000191781
0.0167187	0.00432569	0.00647685	0.00647685	4.19496e-05
0.0125361	0.0035891	-0.0104343	0.0104343	0.000108874
0.016123	0.00501023	-0.019999	0.019999	0.00039996
0.0128878	0.00411449	-0.00846993	0.00846993	7.17397e-05
0.0200866	0.00636608	-0.00719709	0.00719709	5.17981e-05
0.019646	0.0060472	0.0231022	0.0231022	0.000533713
0.018589	0.00534265	0.00994097	0.00994097	9.88228e-05
0.0156244	0.00465251	0.00179207	0.00179207	3.21151e-06
0.0523004	0.0189079	0.0188586	0.0188586	0.000355646
0.0479782	0.0153827	-0.0371449	0.0371449	0.00137975
0.0256412	0.00701149	0.0229421	0.0229421	0.000526342
0.0153517	0.00489698	0.0239924	0.0239924	0.000575636
0.0110374	0.00380463	0.00337874	0.00337874	1.14159e-05
0.0138194	0.0041591	-0.00535602	0.00535602	2.86869e-05
0.0126135	0.00476247	0.00413909	0.00413909	1.71321e-05
0.0187789	0.00658962	0.0078918	0.0078918	6.22805e-05
0.0156821	0.00497056	-0.00843126	0.00843126	7.10861e-05
0.0221523	0.00777469	0.00933436	0.00933436	8.71303e-05
0.0117817	0.00373996	0.00448778	0.00448778	2.01402e-05
0.0164241	0.00496154	-0.0325623	0.0325623	0.00106031
0.0202901	0.0064485	-0.00570445	0.00570445	3.25407e-05
0.018871	0.00594763	-0.00240958	0.00240958	5.80606e-06
0.0152875	0.0040949	0.0148015	0.0148015	0.000219085
0.026571	0.00875259	0.017765	0.017765	0.000315594
0.0159127	0.00438805	-0.0216794	0.0216794	0.000469998
0.013781	0.00410372	-0.01228	0.01228	0.000150798
0.0178042	0.0053966	-0.0092264	0.0092264	8.51265e-05
0.0275862	0.00907004	0.0116157	0.0116157	0.000134924
0.0191631	0.00631354	0.00647775	0.00647775	4.19613e-05
0.02682	0.00801813	-0.0210455	0.0210455	0.000442911
0.0243453	0.00750825	0.0111897	0.0111897	0.00012521
0.0423337	0.019329	0.0153299	0.0153299	0.000235007
0.028042	0.00916382	-0.0360072	0.0360072	0.00129652
0.0158931	0.00442397	0.00553153	0.00553153	3.05978e-05
0.017826	0.00529709	0.0263477	0.0263477	0.000694202
0.021867	0.00617103	0.0232368	0.0232368	0.000539948
0.0181206	0.00609419	0.0108907	0.0108907	0.000118608
0.0218406	0.00679551	0.00823533	0.00823533	6.78206e-05
0.0240169	0.00777581	-0.00300518	0.00300518	9.0311e-06
0.0200142	0.00535275	0.0109041	0.0109041	0.000118899
0.0228125	0.00711495	-0.0134072	0.0134072	0.000179753
0.0230023	0.00927662	0.0119151	0.0119151	0.000141969
0.0178921	0.00566994	-0.00202686	0.00202686	4.10817e-06
0.0196255	0.00582421	0.014726	0.014726	0.000216856
0.0191471	0.00531913	0.0216569	0.0216569	0.000469022
0.0228423	0.0062831	0.0289132	0.0289132	0.000835975
0.0173864	0.00466584	0.0182875	0.0182875	0.000334432
0.0259349	0.00894423	-0.01512	0.01512	0.000228614
0.0153163	0.0052356	0.00730947	0.00730947	5.34284e-05
0.0132147	0.0038775	-0.0136156	0.0136156	0.000185385
0.015521	0.00527399	0.00213017	0.00213017	4.53763e-06
0.0150748	0.00431403	0.00427857	0.00427857	1.83062e-05
0.00765333	0.00241835	0.00345208	0.00345208	1.19168e-05
0.0229687	0.00731369	0.0240932	0.0240932	0.000580481
0.0151704	0.00443684	0.00585687	0.00585687	3.43029e-05
0.0260205	0.00701463	-0.0404026	0.0404026	0.00163237
0.0192658	0.00575727	0.0162606	0.0162606	0.000264408
0.0141405	0.00515968	-0.00235486	0.00235486	5.54535e-06
0.0184484	0.00560408	0.00900557	0.00900557	8.11004e-05
0.0174607	0.00691783	0.000645767	0.000645767	4.17015e-07
0.0107005	0.00345539	-0.00313094	0.00313094	9.80281e-06
0.0132966	0.0044046	0.00802289	0.00802289	6.43667e-05
0.018305	0.00626104	-0.00261826	0.00261826	6.8553e-06
0.0137883	0.00394663	0.0145049	0.0145049	0.000210391
0.0246088	0.00679147	0.0395582	0.0395582	0.00156485
0.0180317	0.00583737	0.0075336	0.0075336	5.67552e-05
0.0159264	0.00544979	0.00905277	0.00905277	8.19527e-05
0.0167892	0.00502713	0.00507244	0.00507244	2.57297e-05
0.0203099	0.00563547	0.0210734	0.0210734	0.000444089
0.0168063	0.00569371	0.00403016	0.00403016	1.62422e-05
0.0159343	0.00479901	0.00604911	0.00604911	3.65918e-05
0.018649	0.00668412	0.0166883	0.0166883	0.000278499
0.0162932	0.00480521	-0.000963135	0.000963135	9.27629e-07
0.0249022	0.00765026	-0.0400434	0.0400434	0.00160347
0.0151779	0.00474895	-0.00771908	0.00771908	5.95841e-05
0.0166445	0.00538562	0.0296752	0.0296752	0.000880619
0.0162314	0.00490243	-0.00550714	0.00550714	3.03286e-05
0.0283331	0.0102282	0.0127292	0.0127292	0.000162034
0.0197848	0.00565037	-0.0303792	0.0303792	0.000922895
0.0212082	0.00703494	-0.0285538	0.0285538	0.000815318
0.0174061	0.00498447	-0.0082138	0.0082138	6.74666e-05
0.0153715	0.0052042	-0.00491018	0.00491018	2.41099e-05
0.0200185	0.00607722	-0.0185579	0.0185579	0.000344395
0.0138239	0.00401929	0.0199976	0.0199976	0.000399902
0.0168742	0.00635579	0.00883974	0.00883974	7.81411e-05
0.0291706	0.00769951	0.0310257	0.0310257	0.000962595
0.0101025	0.00314323	0.0026108	0.0026108	6.81628e-06
0.0113607	0.00366977	0.00415628	0.00415628	1.72746e-05
0.0133995	0.00429947	0.00269283	0.00269283	7.25131e-06
0.0129234	0.00384932	0.0169525	0.0169525	0.000287386
0.0163165	0.00462056	0.0218876	0.0218876	0.000479067
0.0187259	0.00516728	0.019426	0.019426	0.000377371
0.0127895	0.00369436	-0.00681351	0.00681351	4.64239e-05
0.0147094	0.00438954	0.00795567	0.00795567	6.32926e-05
0.0238444	0.00771508	0.0250218	0.0250218	0.00062609
0.0144946	0.00433245	0.00430491	0.00430491	1.85323e-05
0.0156498	0.00577873	-0.000174966	0.000174966	3.06131e-08
0.012211	0.00372367	-0.000209915	0.000209915	4.40643e-08
0.0136139	0.00430012	0.00747242	0.00747242	5.5837e-05
0.0226008	0.00780038	-0.0146221	0.0146221	0.000213806
0.021595	0.00770565	0.01366	0.01366	0.000186597
0.022213	0.00690685	0.0174081	0.0174081	0.000303043
0.0309672	0.0101575	0.019426	0.019426	0.000377369
0.0310771	0.0118485	0.00168252	0.00168252	2.83086e-06
0.0250325	0.008672	-0.0152716	0.0152716	0.000233221
0.0170865	0.00548937	-0.00764887	0.00764887	5.85052e-05
0.0377451	0.0192521	-0.0202066	0.0202066	0.000408307
0.0428425	0.0198192	-0.0244277	0.0244277	0.000596715
0.0450647	0.0221663	0.0236055	0.0236055	0.000557221
0.0301445	0.0141373	0.0238462	0.0238462	0.00056864
0.0180439	0.00621514	0.00536357	0.00536357	2.87679e-05
0.0117038	0.00392424	-0.00494305	0.00494305	2.44337e-05
0.0335385	0.0108705	-0.0264672	0.0264672	0.000700513
0.0298326	0.0113891	0.0116771	0.0116771	0.000136355
0.0444276	0.021757	0.0260995	0.0260995	0.000681186
0.034458	0.0111124	-0.0134633	0.0134633	0.000181261
0.0319494	0.0130975	-0.00835753	0.00835753	6.98483e-05
0.0294889	0.009199	0.0104487	0.0104487	0.000109176
0.0395518	0.0132522	-0.0593106	0.0593106	0.00351775
0.0489061	0.0192623	-0.039229	0.039229	0.00153891
0.0376122	0.0167733	-0.0068414	0.0068414	4.68047e-05
0.0409251	0.0129232	0.0163217	0.0163217	0.000266399
0.0197064	0.00595893	-0.0117108	0.0117108	0.000137143
0.0341767	0.0113818	0.0231046	0.0231046	0.000533822
0.0250271	0.00752385	0.0321603	0.0321603	0.00103428
0.0381645	0.0134533	-0.036659	0.036659	0.00134388
0.0402849	0.0140055	-0.0455457	0.0455457	0.00207441
0.0651501	0.0261794	-0.0478974	0.0478974	0.00229416
0.0378072	0.0183895	0.0119515	0.0119515	0.000142838
0.0234338	0.00943308	-0.0105119	0.0105119	0.000110499
0.0248548	0.00857898	0.0075826	0.0075826	5.74958e-05
0.0376699	0.0150476	-0.0313611	0.0313611	0.00098352
0.0493087	0.0173722	-0.00843882	0.00843882	7.12137e-05
0.0562503	0.0205399	0.0320021	0.0320021	0.00102414
0.0520449	0.0202114	-0.0148092	0.0148092	0.000219311
0.0512809	0.0198054	-0.0276841	0.0276841	0.000766411
0.0431289	0.0195758	-0.00494655	0.00494655	2.44684e-05
0.0368057	0.012532	0.00316555	0.00316555	1.00207e-05
0.0404047	0.0171891	-0.00360877	0.00360877	1.30233e-05
0.0491667	0.0227554	-0.0431756	0.0431756	0.00186414
0.0467298	0.0209019	-0.0132532	0.0132532	0.000175647
0.082483	0.0298382	-0.0554218	0.0554218	0.00307158
0.0338008	0.0117593	-0.0287479	0.0287479	0.000826444
0.0377055	0.0109068	0.028374	0.028374	0.000805084
0.0488886	0.0166156	0.0279708	0.0279708	0.000782363
0.0276663	0.00859401	0.0444318	0.0444318	0.00197418
0.0360685	0.0142695	0.00940886	0.00940886	8.85267e-05
0.039126	0.0138193	0.0458445	0.0458445	0.00210171
0.0338471	0.0132481	-0.030646	0.030646	0.000939178
0.042974	0.0142059	0.0238312	0.0238312	0.000567927
0.0462013	0.0146721	0.0737389	0.0737389	0.00543743
0.0440253	0.0187809	0.0147985	0.0147985	0.000218996
0.0342684	0.0109215	-0.0104381	0.0104381	0.000108954
0.035737	0.0132441	0.0127476	0.0127476	0.0001625
0.0219218	0.00729096	-0.00451886	0.00451886	2.04201e-05
0.0405533	0.014103	0.0307874	0.0307874	0.000947863
0.0376323	0.0179766	0.0125012	0.0125012	0.00015628
0.0357662	0.0175625	-0.00338034	0.00338034	1.14267e-05
0.04354	0.015376	0.0279644	0.0279644	0.000782007
0.0487422	0.0219419	0.00398711	0.00398711	1.5897e-05
0.0380321	0.019621	0.00199754	0.00199754	3.99015e-06
0.0447736	0.0210994	0.0144208	0.0144208	0.00020796
0.0410074	0.0170751	-0.0166711	0.0166711	0.000277925
0.0412495	0.0165674	-0.00891946	0.00891946	7.95568e-05
0.0215471	0.00760143	-0.00497789	0.00497789	2.47794e-05
0.0339717	0.0127233	0.0337531	0.0337531	0.00113927
0.0461109	0.0166765	0.0419783	0.0419783	0.00176218
0.0477463	0.0141105	0.0645937	0.0645937	0.00417234
0.0220593	0.00672184	0.010052	0.010052	0.000101042
0.0337397	0.0115113	-0.0257216	0.0257216	0.000661599
0.0276365	0.00925808	0.0037838	0.0037838	1.43172e-05
0.0261191	0.0086265	-0.0203511	0.0203511	0.000414165
0.0310914	0.00971926	-0.0178814	0.0178814	0.000319743
0.0407384	0.0144497	0.022704	0.022704	0.000515474
0.0300136	0.00899045	-0.0429011	0.0429011	0.0018405
0.0313095	0.00930782	-0.0528127	0.0528127	0.00278918
0.0265313	0.00791294	0.00686346	0.00686346	4.71071e-05
0.0216338	0.00758226	3.33189e-05	3.33189e-05	1.11015e-09
0.0246128	0.00775962	0.00792558	0.00792558	6.28148e-05
0.0382057	0.0111446	-0.0487797	0.0487797	0.00237946
0.018546	0.00639024	-0.00892801	0.00892801	7.97093e-05
0.0294751	0.0109979	-0.00613574	0.00613574	3.76473e-05
0.0309869	0.00952751	0.0322528	0.0322528	0.00104024
0.0210274	0.00727737	0.0052568	0.0052568	2.76339e-05
0.0241928	0.00780883	-0.0219078	0.0219078	0.000479953
0.0247988	0.00869589	0.0194693	0.0194693	0.000379054
0.0383021	0.0164637	-0.0330552	0.0330552	0.00109265
0.0264104	0.0111319	-0.00498058	0.00498058	2.48062e-05
0.0265103	0.0109171	-0.00249969	0.00249969	6.24844e-06
0.0193708	0.00570989	-0.0209251	0.0209251	0.00043786
0.0194983	0.00545664	-0.0226926	0.0226926	0.000514955
0.0253184	0.00810275	0.00902015	0.00902015	8.13631e-05
0.0167253	0.00548074	0.00772177	0.00772177	5.96258e-05
0.0136778	0.00444915	-0.00435862	0.00435862	1.89975e-05
0.01867	0.0054666	-0.0139382	0.0139382	0.000194274
0.0310035	0.011877	0.00579371	0.00579371	3.35671e-05
0.0230271	0.00710249	-0.0464031	0.0464031	0.00215325
0.0132809	0.00442345	0.00131854	0.00131854	1.73855e-06
0.0177415	0.00533942	0.0124793	0.0124793	0.000155733
0.0127007	0.00471182	-0.0168345	0.0168345	0.000283402
0.0170809	0.00519233	0.0145024	0.0145024	0.00021032
0.0131084	0.00443068	-0.00130092	0.00130092	1.69238e-06
0.0175378	0.0058169	0.00391804	0.00391804	1.5351e-05
0.012553	0.00393863	0.0108549	0.0108549	0.000117829
0.0137968	0.0040597	-0.0114269	0.0114269	0.000130574
0.0166226	0.00490154	-0.0189495	0.0189495	0.000359084
0.0124768	0.00402406	0.00627022	0.00627022	3.93157e-05
0.0239216	0.00722181	0.0249435	0.0249435	0.000622179
0.0149762	0.00485965	0.0182878	0.0182878	0.000334442
0.0250326	0.00781225	0.0190006	0.0190006	0.000361024
0.0177811	0.00531277	-0.01126	0.01126	0.000126787
0.0162085	0.00497202	-0.0116936	0.0116936	0.000136741
0.0162869	0.00505014	-0.00679709	0.00679709	4.62005e-05
0.0198508	0.0073777	-0.00782876	0.00782876	6.12895e-05
0.0296767	0.0111846	-0.00336061	0.00336061	1.12937e-05
0.0337097	0.0108804	0.0300093	0.0300093	0.00090056
0.0344697	0.0106685	-0.0374051	0.0374051	0.00139914
0.0260998	0.00744378	0.02592	0.02592	0.000671845
0.0323078	0.010088	0.0284928	0.0284928	0.000811841
0.0153815	0.00488335	-0.00377657	0.00377657	1.42625e-05
0.0306237	0.00939234	0.0129574	0.0129574	0.000167893
0.0186393	0.00743298	-0.000462549	0.000462549	2.13952e-07
0.0196726	0.00595195	0.00583108	0.00583108	3.40015e-05
0.0223548	0.00665439	-0.0185388	0.0185388	0.000343688
0.0309168	0.00999579	-0.0151992	0.0151992	0.000231016
0.0142209	0.00519005	-0.00879565	0.00879565	7.73635e-05
0.0261217	0.00911782	0.000951786	0.000951786	9.05897e-07
0.0267441	0.0096018	-0.00071333	0.00071333	5.0884e-07
0.0268014	0.010077	0.0103604	0.0103604	0.000107337
0.0296463	0.0105044	0.00277042	0.00277042	7.67521e-06
0.0308695	0.0106604	0.0193382	0.0193382	0.000373966
0.027965	0.0114103	0.00976351	0.00976351	9.53261e-05
0.0334915	0.00988087	0.0418174	0.0418174	0.00174869
0.0139164	0.00464316	0.00168198	0.00168198	2.82905e-06
0.0285554	0.00987619	-0.0199398	0.0199398	0.000397594
0.0225704	0.00720335	0.0209399	0.0209399	0.000438478
0.0285688	0.00856963	0.0205443	0.0205443	0.000422069
0.0225644	0.00806258	-0.00747443	0.00747443	5.58671e-05
0.0300472	0.00832256	0.0568548	0.0568548	0.00323247
0.0139613	0.00500717	-0.00588965	0.00588965	3.46879e-05
0.0305205	0.00938101	-0.0280205	0.0280205	0.000785148
0.0216364	0.00832821	-0.000702529	0.000702529	4.93547e-07
0.0181129	0.00542984	-0.0175185	0.0175185	0.000306897
0.0199927	0.00754478	0.00161312	0.00161312	2.60214e-06
0.028087	0.00951761	0.0231743	0.0231743	0.00053705
0.0232367	0.00840636	0.0136229	0.0136229	0.000185582
0.0173178	0.00601585	0.00342595	0.00342595	1.17371e-05
0.027017	0.0105776	0.0202733	0.0202733	0.000411008
0.0273267	0.0113974	0.0177879	0.0177879	0.000316409
0.0142173	0.00437869	-0.0164112	0.0164112	0.000269328
0.028058	0.00859245	0.0236407	0.0236407	0.000558881
0.0388325	0.0136437	-0.0203523	0.0203523	0.000414216
0.0191315	0.00665279	-0.00530541	0.00530541	2.81474e-05
0.0349084	0.0105484	-0.0396219	0.0396219	0.00156989
0.0467291	0.0172841	-0.0138834	0.0138834	0.000192748
0.014474	0.00755016	-0.00372139	0.00372139	1.38487e-05
0.0237477	0.00956927	-0.00203766	0.00203766	4.15207e-06
0.0276936	0.00940106	0.0261365	0.0261365	0.000683118
0.0299489	0.0123412	0.0128779	0.0128779	0.00016584
0.0297645	0.0128724	-0.0061785	0.0061785	3.81738e-05
0.0402743	0.0122952	0.0553903	0.0553903	0.00306809
0.0368287	0.0138825	0.0035957	0.0035957	1.29291e-05
0.0513442	0.0196671	-0.0213253	0.0213253	0.000454767
0.0396168	0.0132741	0.031957	0.031957	0.00102125
0.0271991	0.00931706	-0.00116072	0.00116072	1.34728e-06
0.058732	0.0175945	-0.0569542	0.0569542	0.00324378
0.0321973	0.0137712	0.0159513	0.0159513	0.000254445
0.0353659	0.0101091	-0.0529555	0.0529555	0.00280429
0.0216404	0.00774015	-0.00877565	0.00877565	7.7012e-05
0.0315356	0.0123084	0.00347006	0.00347006	1.20413e-05
[truncated: 715 more rows]
