# Supplementary material for: ESG performance, herding behavior and stock market returns: evidence from Europe
Source: Oper Res Int J. 2023 Feb 15;23(1):3. doi: 10.1007/s12351-023-00745-1 (PMC9930029; doi:10.1007/s12351-023-00745-1)
Supplement: Supplementary file 1 — Supplementary file1 (ZIP 2622 kb) [file 12351_2023_745_MOESM1_ESM.zip › Supplementary data for ESG Herding/Supplementary Files/DAX CSAD.xlsx]

## Sheet: Sheet1
CSADt	CSSD	Rm	|Rm|	(Rm)²
0.00570128	0.00140339	-0.00309562	0.00309562	9.58286e-06
0.00603069	0.00168883	-0.0020964	0.0020964	4.3949e-06
0.00775473	0.00198856	0.0149449	0.0149449	0.00022335
0.009294	0.00223387	0.0126039	0.0126039	0.000158857
0.00832155	0.0020326	0.0129704	0.0129704	0.000168232
0.00821585	0.00203393	-0.0281875	0.0281875	0.000794535
0.00657045	0.00162074	-0.00268818	0.00268818	7.2263e-06
0.00782186	0.0019089	0.007465	0.007465	5.57262e-05
0.0109941	0.0027638	0.0151996	0.0151996	0.000231027
0.01307	0.0040157	0.0105656	0.0105656	0.000111631
0.00829538	0.00183549	0.00830086	0.00830086	6.89043e-05
0.00764931	0.00199504	-0.0136457	0.0136457	0.000186206
0.00882099	0.00219098	-0.00333802	0.00333802	1.11424e-05
0.0108827	0.00277308	0.00465188	0.00465188	2.164e-05
0.00637857	0.00145608	0.000564389	0.000564389	3.18534e-07
0.00955745	0.00237305	-0.00210242	0.00210242	4.42017e-06
0.00924813	0.00228832	0.00347849	0.00347849	1.20999e-05
0.00881235	0.00243395	-0.00453533	0.00453533	2.05693e-05
0.00863962	0.00205423	-0.00516055	0.00516055	2.66313e-05
0.0149429	0.00355744	0.00685719	0.00685719	4.7021e-05
0.0115755	0.00296723	-0.00333841	0.00333841	1.1145e-05
0.00912625	0.00234054	0.00369621	0.00369621	1.3662e-05
0.00853556	0.00218796	-0.000243044	0.000243044	5.90702e-08
0.0132285	0.00283999	-0.000198609	0.000198609	3.94456e-08
0.0192756	0.00454638	0.0126053	0.0126053	0.000158895
0.0104265	0.00269225	-0.000782508	0.000782508	6.12318e-07
0.00758274	0.00195467	0.00390412	0.00390412	1.52422e-05
0.00921472	0.00224686	-0.00876617	0.00876617	7.68457e-05
0.0102124	0.00259008	0.00520959	0.00520959	2.71398e-05
0.00916399	0.00211124	-0.000391213	0.000391213	1.53048e-07
0.017536	0.0043333	0.00473284	0.00473284	2.23998e-05
0.00818119	0.00201991	0.00182104	0.00182104	3.3162e-06
0.00773282	0.00199943	-0.0123508	0.0123508	0.000152542
0.0174142	0.00446633	0.00403172	0.00403172	1.62548e-05
0.028721	0.00670694	0.00512677	0.00512677	2.62838e-05
0.0402256	0.0102351	0.0493549	0.0493549	0.00243591
0.00992028	0.00227316	-0.00700743	0.00700743	4.91041e-05
0.0134736	0.00339393	0.0197879	0.0197879	0.00039156
0.0146596	0.00358216	0.019459	0.019459	0.000378654
0.0115447	0.00266752	0.0255084	0.0255084	0.000650678
0.0101179	0.0027843	0.020058	0.020058	0.000402324
0.0100856	0.00244065	-0.00358594	0.00358594	1.2859e-05
0.0130382	0.00326859	0.00324899	0.00324899	1.05559e-05
0.0143123	0.00341929	-0.0417008	0.0417008	0.00173895
0.0130323	0.00311388	-0.00932975	0.00932975	8.70442e-05
0.0256525	0.00799385	-0.0370536	0.0370536	0.00137297
0.00911139	0.00278025	0.008187	0.008187	6.70269e-05
0.0071463	0.00199324	-0.00116105	0.00116105	1.34803e-06
0.00801192	0.00187088	-0.0140779	0.0140779	0.000198188
0.0108614	0.00311234	-0.00915699	0.00915699	8.38505e-05
0.00783915	0.00187111	-0.00420869	0.00420869	1.77131e-05
0.00956603	0.00258019	0.0161559	0.0161559	0.000261012
0.00784109	0.00179248	-0.0248932	0.0248932	0.000619671
0.00792955	0.00178189	0.000696675	0.000696675	4.85356e-07
0.00690524	0.00175406	-0.00908938	0.00908938	8.26168e-05
0.00808747	0.00193443	0.00667983	0.00667983	4.46201e-05
0.00944105	0.00246307	0.000691601	0.000691601	4.78311e-07
0.0097396	0.00233219	0.00878984	0.00878984	7.72612e-05
0.0142993	0.00340314	0.00174725	0.00174725	3.05287e-06
0.010177	0.00292084	0.0060577	0.0060577	3.66957e-05
0.0103073	0.00246019	0.0109756	0.0109756	0.000120464
0.0108653	0.00255682	-0.00327788	0.00327788	1.07445e-05
0.0193871	0.00624724	-0.00234783	0.00234783	5.5123e-06
0.00855908	0.00291031	-0.00507492	0.00507492	2.57548e-05
0.00807747	0.00207615	-0.00350015	0.00350015	1.22511e-05
0.0135982	0.00332507	0.032213	0.032213	0.00103768
0.00866183	0.00203364	-0.0108967	0.0108967	0.000118738
0.00696462	0.00172352	-0.00287907	0.00287907	8.28905e-06
0.0100957	0.00263598	0.00385727	0.00385727	1.48786e-05
0.0079638	0.00189738	0.00414194	0.00414194	1.71556e-05
0.0157867	0.00387343	-0.043748	0.043748	0.00191389
0.0130504	0.00359784	-0.00695557	0.00695557	4.838e-05
0.00608236	0.00144383	-0.00356459	0.00356459	1.27063e-05
0.00699487	0.00181329	0.00285224	0.00285224	8.13529e-06
0.00763446	0.00195761	0.00181981	0.00181981	3.31172e-06
0.00970107	0.00259422	-0.000695305	0.000695305	4.83449e-07
0.00611756	0.00164717	-0.000458025	0.000458025	2.09787e-07
0.00728466	0.0021859	-0.00213942	0.00213942	4.57713e-06
0.010865	0.00295336	0.0207336	0.0207336	0.000429882
0.010464	0.00271552	-0.0100723	0.0100723	0.000101451
0.0106298	0.002644	0.0200597	0.0200597	0.000402392
0.0165637	0.00429642	-0.0164737	0.0164737	0.000271383
0.0161344	0.00377186	-0.014019	0.014019	0.000196533
0.0108591	0.00270536	0.0207472	0.0207472	0.000430448
0.00686502	0.00172053	0.00223014	0.00223014	4.97352e-06
0.00869102	0.00203826	-0.00673818	0.00673818	4.5403e-05
0.00743151	0.00205258	-0.00482271	0.00482271	2.32586e-05
0.00708601	0.00194002	-0.00711061	0.00711061	5.05608e-05
0.00872146	0.00213388	0.00984028	0.00984028	9.68311e-05
0.0066971	0.00159858	-0.000376534	0.000376534	1.41778e-07
0.00928379	0.0023872	0.0236384	0.0236384	0.000558776
0.00462636	0.00136157	-0.00508184	0.00508184	2.58251e-05
0.00910142	0.00230531	-0.0113529	0.0113529	0.000128888
0.00755086	0.00259371	0.00741902	0.00741902	5.50418e-05
0.00513143	0.00154986	-0.00301068	0.00301068	9.06421e-06
0.00703865	0.00195572	0.00149752	0.00149752	2.24256e-06
0.00583936	0.00144305	-0.00710882	0.00710882	5.05354e-05
0.00750416	0.00204121	-0.00497143	0.00497143	2.47151e-05
0.00669349	0.00194733	0.00863064	0.00863064	7.4488e-05
0.0169106	0.00442111	0.0204421	0.0204421	0.00041788
0.0118872	0.00308654	0.000998037	0.000998037	9.96078e-07
0.0102351	0.00234696	0.00660754	0.00660754	4.36596e-05
0.00853123	0.00249598	-0.00541616	0.00541616	2.93348e-05
0.016898	0.0044231	0.00471237	0.00471237	2.22065e-05
0.0141192	0.00384973	-0.00364593	0.00364593	1.32928e-05
0.0111476	0.00366194	0.0270941	0.0270941	0.000734093
0.0123492	0.00321809	-0.00535476	0.00535476	2.86734e-05
0.0113503	0.002737	-0.0345189	0.0345189	0.00119155
0.0134649	0.00344749	-0.00101439	0.00101439	1.02899e-06
0.00827958	0.00221953	-0.000263267	0.000263267	6.93097e-08
0.00983076	0.00248666	4.6736e-05	4.6736e-05	2.18426e-09
0.00789024	0.00190059	-0.020249	0.020249	0.00041002
0.0102153	0.00267601	-6.56276e-05	6.56276e-05	4.30698e-09
0.00794114	0.00197196	-0.00513065	0.00513065	2.63235e-05
0.00886828	0.00264119	0.00957391	0.00957391	9.16597e-05
0.00748422	0.00187426	0.00985401	0.00985401	9.71016e-05
0.0094869	0.00254791	0.00346719	0.00346719	1.20214e-05
0.00948948	0.0022661	-0.00433146	0.00433146	1.87615e-05
0.0120526	0.00305954	0.0183991	0.0183991	0.000338527
0.0117892	0.00309172	-0.00801643	0.00801643	6.42631e-05
0.00885766	0.00223987	0.01316	0.01316	0.000173186
0.0107812	0.00286113	0.0115497	0.0115497	0.000133396
0.0119795	0.00300802	-0.000428178	0.000428178	1.83336e-07
0.0100553	0.00259798	-0.00966885	0.00966885	9.34867e-05
0.00829129	0.00227315	-0.00916091	0.00916091	8.39223e-05
0.00858353	0.00195485	0.0163847	0.0163847	0.000268457
0.00607877	0.00141337	-0.00636715	0.00636715	4.05406e-05
0.00895975	0.00204693	0.0283747	0.0283747	0.000805124
0.00969006	0.00227824	-0.00409067	0.00409067	1.67336e-05
0.00809869	0.00197367	0.00644287	0.00644287	4.15106e-05
0.0118587	0.00278898	0.0118062	0.0118062	0.000139387
0.00917962	0.00230693	-0.00726564	0.00726564	5.27895e-05
0.0122069	0.00300094	0.00693984	0.00693984	4.81614e-05
0.0101946	0.00239029	-0.0343204	0.0343204	0.00117789
0.0110597	0.0029228	0.0212665	0.0212665	0.000452262
0.00845074	0.00239977	-0.00549763	0.00549763	3.0224e-05
0.0131831	0.00356139	0.00400846	0.00400846	1.60677e-05
0.0101522	0.00259512	-0.00812541	0.00812541	6.60223e-05
0.00809906	0.00210527	0.00539801	0.00539801	2.91385e-05
0.0117545	0.00295433	0.0339433	0.0339433	0.00115214
0.00682612	0.00176307	-0.00317425	0.00317425	1.00759e-05
0.00887242	0.00206836	-0.00175518	0.00175518	3.08065e-06
0.0176833	0.00414882	-0.0446818	0.0446818	0.00199646
0.0092118	0.00240098	-0.0069607	0.0069607	4.84513e-05
0.011757	0.00304938	-0.0157259	0.0157259	0.000247305
0.0136173	0.00350734	-0.00218639	0.00218639	4.78029e-06
0.019912	0.00485223	0.033556	0.033556	0.00112601
0.0137931	0.00372133	-0.0045486	0.0045486	2.06898e-05
0.0178243	0.00448297	0.0387712	0.0387712	0.00150321
0.0204641	0.00463657	0.0374934	0.0374934	0.00140575
0.0168425	0.00383744	-0.0164908	0.0164908	0.000271946
0.01382	0.00335392	0.0105887	0.0105887	0.000112121
0.0240584	0.00575752	0.0133024	0.0133024	0.000176955
0.0235716	0.00562785	0.00995235	0.00995235	9.90493e-05
0.0126847	0.003425	0.028663	0.028663	0.000821566
0.00747717	0.00174244	0.000717518	0.000717518	5.14832e-07
0.00762369	0.00190494	-0.0140577	0.0140577	0.00019762
0.0142154	0.00372178	0.013401	0.013401	0.000179587
0.0104647	0.00237517	0.00148478	0.00148478	2.20457e-06
0.0240861	0.00605618	0.056731	0.056731	0.00321841
0.0148857	0.00341382	0.0123972	0.0123972	0.00015369
0.0121125	0.00282717	-0.0195055	0.0195055	0.000380465
0.0175616	0.00427647	-0.0255871	0.0255871	0.000654701
0.0104972	0.00276804	-0.00050716	0.00050716	2.57211e-07
0.0104491	0.00278478	-0.00728966	0.00728966	5.31392e-05
0.0136578	0.00384967	0.0134963	0.0134963	0.000182149
0.0159686	0.00381658	0.0144321	0.0144321	0.000208286
0.0141473	0.00376608	-0.011488	0.011488	0.000131974
0.0168837	0.00458174	0.0250946	0.0250946	0.000629738
0.0140194	0.00362472	-0.0363518	0.0363518	0.00132145
0.0175758	0.00441235	-0.0221557	0.0221557	0.000490876
0.0266204	0.00660712	0.0289108	0.0289108	0.000835833
0.0162135	0.00363744	0.0127242	0.0127242	0.000161906
0.0180351	0.00495243	0.0313368	0.0313368	0.000981995
0.0135997	0.00350016	-0.0169016	0.0169016	0.000285664
0.0117329	0.00307342	0.00948245	0.00948245	8.99169e-05
0.0101894	0.00279935	0.0161154	0.0161154	0.000259705
0.018007	0.00410039	-0.0399076	0.0399076	0.00159262
0.0125014	0.00300724	0.00471683	0.00471683	2.22485e-05
0.0183964	0.00413957	0.0314749	0.0314749	0.00099067
0.013235	0.00326652	0.00211873	0.00211873	4.489e-06
0.0205414	0.00495529	-0.0389658	0.0389658	0.00151833
0.0139895	0.00409826	0.0124774	0.0124774	0.000155684
0.0156629	0.00383636	0.0224381	0.0224381	0.000503467
0.0134547	0.00363611	-0.00229899	0.00229899	5.28538e-06
0.0151498	0.00366827	0.027943	0.027943	0.000780809
0.0293646	0.00748365	0.0576751	0.0576751	0.00332642
0.0167145	0.00428495	-0.00470702	0.00470702	2.2156e-05
0.0124524	0.00328659	0.00273134	0.00273134	7.46024e-06
0.0196058	0.00480088	-0.0393615	0.0393615	0.00154933
0.0140699	0.00343376	0.0122117	0.0122117	0.000149126
0.0280279	0.00686634	0.0190449	0.0190449	0.000362707
0.0216704	0.00506181	-0.0368405	0.0368405	0.00135722
0.0199083	0.0057097	0.0128313	0.0128313	0.000164643
0.0259971	0.00692089	0.0179051	0.0179051	0.000320594
0.0432666	0.0109054	0.109759	0.109759	0.012047
0.0247416	0.00679547	-0.0210327	0.0210327	0.000442375
0.0348307	0.00814035	0.0369923	0.0369923	0.00136843
0.0387816	0.00967317	0.0199865	0.0199865	0.000399459
0.0347864	0.00850775	-0.0556421	0.0556421	0.00309604
0.0273109	0.00657247	0.0225171	0.0225171	0.000507019
0.0305905	0.00782362	-0.0530574	0.0530574	0.00281509
0.0175184	0.00407713	0.00774468	0.00774468	5.998e-05
0.0299326	0.00723237	-0.122386	0.122386	0.0149784
0.0143182	0.00427632	-0.00351392	0.00351392	1.23476e-05
0.0209646	0.00492308	-0.0140734	0.0140734	0.00019806
0.0209167	0.0050676	-0.0794369	0.0794369	0.00631022
0.0120344	0.00309675	-0.0337262	0.0337262	0.00113746
0.0156683	0.00509578	-0.015087	0.015087	0.000227616
0.0129815	0.00323694	0.0118728	0.0118728	0.000140963
0.0121965	0.00295759	0.010754	0.010754	0.000115649
0.0147237	0.00373486	-0.00273163	0.00273163	7.46179e-06
0.0121422	0.00316221	-0.0385778	0.0385778	0.00148825
0.0109434	0.00260645	-0.0318923	0.0318923	0.00101712
0.006786	0.00171097	-0.00122044	0.00122044	1.48947e-06
0.00870928	0.00219712	-0.018776	0.018776	0.000352539
0.0122717	0.00301497	-0.0400675	0.0400675	0.00160541
0.0111034	0.00264162	-0.00619657	0.00619657	3.83975e-05
0.0120287	0.00314812	-0.0090652	0.0090652	8.21778e-05
0.00864204	0.00223351	0.00788016	0.00788016	6.2097e-05
0.0106627	0.00246031	-0.00745073	0.00745073	5.55133e-05
0.00804964	0.0020037	0.00288703	0.00288703	8.33496e-06
0.00639219	0.00160375	-8.87568e-05	8.87568e-05	7.87776e-09
0.00828646	0.0022213	-0.000316369	0.000316369	1.00089e-07
0.0135694	0.00361689	0.00894786	0.00894786	8.00642e-05
0.00769877	0.00193545	0.00991624	0.00991624	9.83318e-05
0.00633621	0.00152083	-0.00146369	0.00146369	2.14238e-06
0.00853324	0.00215547	-0.00449435	0.00449435	2.01992e-05
0.0107598	0.00475144	0.0071589	0.0071589	5.12498e-05
0.0136404	0.00436246	0.0148015	0.0148015	0.000219085
0.00950094	0.00226537	0.0181331	0.0181331	0.00032881
0.00727803	0.00176815	0.00486983	0.00486983	2.37153e-05
0.00661324	0.00163247	-0.0133122	0.0133122	0.000177214
0.00848718	0.00269924	-0.0140787	0.0140787	0.000198209
0.00712395	0.00176993	0.00159941	0.00159941	2.5581e-06
0.00964207	0.0025078	0.00900584	0.00900584	8.11051e-05
0.00733789	0.0017647	-0.0273933	0.0273933	0.000750393
0.00903309	0.00253361	0.0140614	0.0140614	0.000197723
0.00914984	0.00214285	-0.00942086	0.00942086	8.87526e-05
0.0073425	0.0017588	-0.0029596	0.0029596	8.75925e-06
0.00638931	0.00152039	0.000511479	0.000511479	2.61611e-07
0.00605765	0.00153386	0.00168637	0.00168637	2.84383e-06
0.00729009	0.00190101	0.0072006	0.0072006	5.18487e-05
0.00753584	0.00184716	-0.000213664	0.000213664	4.56523e-08
0.00873367	0.00213696	-0.00179765	0.00179765	3.23153e-06
0.00771491	0.00208463	0.000369475	0.000369475	1.36512e-07
0.00575154	0.00147119	-0.00235773	0.00235773	5.55889e-06
0.0102361	0.00315342	-0.000870689	0.000870689	7.58099e-07
0.00731788	0.00186795	0.013129	0.013129	0.000172369
0.00815608	0.00208973	0.00705762	0.00705762	4.98101e-05
0.0086061	0.00241351	0.0076057	0.0076057	5.78467e-05
0.0058612	0.0019086	-0.00697095	0.00697095	4.85942e-05
0.00769051	0.00201005	-0.0124601	0.0124601	0.000155254
0.00855708	0.00263296	0.0103344	0.0103344	0.000106799
0.00463811	0.00111423	-0.00660563	0.00660563	4.36343e-05
0.00383933	0.00102694	0.00271634	0.00271634	7.37851e-06
0.00570837	0.00170991	-0.00134546	0.00134546	1.81025e-06
0.00785711	0.00189663	0.00809418	0.00809418	6.55158e-05
0.00796089	0.00195658	-0.000771432	0.000771432	5.95108e-07
0.00560671	0.00137015	-0.00494212	0.00494212	2.44245e-05
0.0105467	0.00236686	-0.00893743	0.00893743	7.98776e-05
0.00654727	0.00173877	0.00940621	0.00940621	8.84767e-05
0.0102218	0.0026459	0.0046197	0.0046197	2.13416e-05
0.00863672	0.0023897	0.00569723	0.00569723	3.24584e-05
0.00675459	0.00163514	0.00581605	0.00581605	3.38265e-05
0.00459521	0.00117084	-0.00266222	0.00266222	7.08741e-06
0.00505091	0.00128083	-0.00463066	0.00463066	2.1443e-05
0.00644722	0.00188523	0.00856237	0.00856237	7.33141e-05
0.00412149	0.00140221	-0.00652711	0.00652711	4.26032e-05
0.00686087	0.00170792	0.0116465	0.0116465	0.000135641
0.00817349	0.0021064	0.00189823	0.00189823	3.60329e-06
0.00791842	0.00209803	-0.0205268	0.0205268	0.000421348
0.00713839	0.00190674	-0.000694571	0.000694571	4.82429e-07
0.00380696	0.000955961	-0.00312258	0.00312258	9.75053e-06
0.00638543	0.00141805	0.00382656	0.00382656	1.46426e-05
0.00638589	0.00156041	-0.000757184	0.000757184	5.73328e-07
0.00585243	0.00140689	0.00627247	0.00627247	3.93438e-05
0.00483532	0.00127985	0.00199274	0.00199274	3.97101e-06
0.00528371	0.0014701	-0.00155341	0.00155341	2.41309e-06
0.00496932	0.00119849	-0.00476359	0.00476359	2.26918e-05
0.00531753	0.00138656	0.00106837	0.00106837	1.14142e-06
0.011875	0.00330262	-0.00262352	0.00262352	6.88286e-06
0.00640768	0.00164407	0.0046676	0.0046676	2.17865e-05
0.00831114	0.00238246	-0.00376718	0.00376718	1.41916e-05
0.0105594	0.00299698	-0.00402303	0.00402303	1.61848e-05
0.010419	0.00311774	0.0064508	0.0064508	4.16128e-05
0.00457964	0.00112852	-0.00228218	0.00228218	5.20836e-06
0.00947923	0.00217505	-0.00458258	0.00458258	2.1e-05
0.0159446	0.00394098	0.00831342	0.00831342	6.9113e-05
0.00874736	0.00263776	0.00238734	0.00238734	5.69941e-06
0.00936153	0.00242348	0.000930248	0.000930248	8.65362e-07
0.0107351	0.0026586	0.0135197	0.0135197	0.000182783
0.00801444	0.00215129	0.00732584	0.00732584	5.36679e-05
0.00943919	0.00244695	-0.00336477	0.00336477	1.13217e-05
0.0150004	0.00419695	-0.00227132	0.00227132	5.15889e-06
0.0105058	0.00313211	-0.000161493	0.000161493	2.60801e-08
0.00975633	0.00248573	0.00366047	0.00366047	1.33991e-05
0.00883397	0.00215027	0.00174097	0.00174097	3.03099e-06
0.0121295	0.00313361	0.00577504	0.00577504	3.3351e-05
0.008293	0.00207303	0.00341051	0.00341051	1.16316e-05
0.0118861	0.00335963	0.000527928	0.000527928	2.78708e-07
0.0112695	0.00292926	0.00905205	0.00905205	8.19396e-05
0.00598942	0.00154366	-0.00168709	0.00168709	2.84626e-06
0.00633271	0.00160495	-0.00119652	0.00119652	1.43165e-06
0.00991149	0.00256221	0.00319245	0.00319245	1.01918e-05
0.00824962	0.00216708	0.0114707	0.0114707	0.000131578
0.00555226	0.00126978	-0.00200533	0.00200533	4.02135e-06
0.0168953	0.00433298	0.0285633	0.0285633	0.000815864
0.0121036	0.00275909	0.00578291	0.00578291	3.3442e-05
0.00645886	0.00159553	0.0103641	0.0103641	0.000107414
0.00848131	0.00205007	-0.0105171	0.0105171	0.00011061
0.00651481	0.00163638	0.00704415	0.00704415	4.962e-05
0.0107753	0.00240391	0.0073424	0.0073424	5.39109e-05
0.00855632	0.00217839	-0.027608	0.027608	0.000762202
0.00837736	0.00209962	-0.013216	0.013216	0.000174664
0.00628237	0.00161204	0.00380747	0.00380747	1.44968e-05
0.00738499	0.00191303	0.0075192	0.0075192	5.65384e-05
0.0109618	0.00263632	0.00444329	0.00444329	1.97428e-05
0.00658301	0.00160877	-0.00592907	0.00592907	3.51539e-05
0.00897132	0.00206595	-0.00285035	0.00285035	8.12451e-06
0.00808364	0.00196503	-0.0100802	0.0100802	0.00010161
0.00970774	0.00280158	0.000827601	0.000827601	6.84923e-07
0.00771598	0.00193413	0.00549492	0.00549492	3.01942e-05
0.00573451	0.00162276	0.00137481	0.00137481	1.89011e-06
0.0122719	0.00278598	-0.000621955	0.000621955	3.86828e-07
0.00724298	0.00172463	-0.00707541	0.00707541	5.00615e-05
0.0111026	0.00281127	0.00469612	0.00469612	2.20535e-05
0.00829374	0.001979	0.00414109	0.00414109	1.71486e-05
0.0063995	0.00163765	0.00736508	0.00736508	5.42444e-05
0.0121628	0.00329816	0.00348517	0.00348517	1.21464e-05
0.0158523	0.00359261	0.00281912	0.00281912	7.94746e-06
0.00459079	0.00105465	0.00535591	0.00535591	2.86858e-05
0.0169247	0.00413286	0.00846068	0.00846068	7.15831e-05
0.00636469	0.00174307	0.00958621	0.00958621	9.18954e-05
0.00562936	0.00149234	-0.0035905	0.0035905	1.28917e-05
0.00822826	0.00229393	0.00121448	0.00121448	1.47496e-06
0.0109371	0.00413224	0.00848053	0.00848053	7.19194e-05
0.00650856	0.00188493	0.0117819	0.0117819	0.000138813
0.00565271	0.00127563	-0.00247229	0.00247229	6.11221e-06
0.00719831	0.00182194	0.00617428	0.00617428	3.81217e-05
0.00545087	0.00162713	0.00400723	0.00400723	1.60579e-05
0.00896703	0.00206364	-0.0115374	0.0115374	0.000133111
0.00701126	0.00173145	-0.00472852	0.00472852	2.23589e-05
0.0060014	0.00156884	0.0130176	0.0130176	0.000169457
0.00687121	0.00191416	-0.00547913	0.00547913	3.00208e-05
0.00753182	0.00190969	0.0132002	0.0132002	0.000174244
0.00506111	0.0016169	0.0131494	0.0131494	0.000172907
0.00928458	0.00230563	-0.00696009	0.00696009	4.84429e-05
0.0101475	0.00273097	-0.0219121	0.0219121	0.00048014
0.010108	0.00358986	0.00603184	0.00603184	3.63831e-05
0.00854145	0.00266339	-0.00120748	0.00120748	1.458e-06
0.0118615	0.00272444	-0.0127991	0.0127991	0.000163816
0.0147829	0.0039489	0.0167603	0.0167603	0.000280908
0.011032	0.00307552	0.00710497	0.00710497	5.04806e-05
0.00988933	0.00248131	-0.00776686	0.00776686	6.03241e-05
0.00918812	0.00250222	-0.018019	0.018019	0.000324686
0.0143741	0.00368172	-0.0310704	0.0310704	0.000965368
0.0101891	0.0028401	0.00525964	0.00525964	2.76638e-05
0.00950824	0.00242303	0.00344111	0.00344111	1.18412e-05
0.00907913	0.00223239	-0.0217621	0.0217621	0.000473588
0.00866042	0.00214515	-0.000195654	0.000195654	3.82804e-08
0.00772792	0.00190044	0.00467558	0.00467558	2.18611e-05
0.00945607	0.00234276	-0.0128397	0.0128397	0.000164858
0.00886853	0.00225954	0.00257391	0.00257391	6.625e-06
0.0149274	0.00357227	0.0163832	0.0163832	0.00026841
0.00703086	0.00169508	0.00239232	0.00239232	5.72319e-06
0.00807228	0.00198487	0.00263497	0.00263497	6.94306e-06
0.00954691	0.00271358	-0.00917103	0.00917103	8.41079e-05
0.00837855	0.00204589	-0.00723516	0.00723516	5.23475e-05
0.00671522	0.00199804	0.00352214	0.00352214	1.24055e-05
0.00609849	0.00168923	0.00519503	0.00519503	2.69883e-05
0.00963479	0.00232259	-0.000713584	0.000713584	5.09202e-07
0.0084526	0.00262932	-0.00333699	0.00333699	1.11355e-05
0.00626812	0.00155779	-0.00507697	0.00507697	2.57756e-05
0.0132529	0.0033173	-0.00852712	0.00852712	7.27118e-05
0.00706322	0.00233127	-0.00199069	0.00199069	3.96283e-06
0.0065535	0.00179352	-0.0048591	0.0048591	2.36109e-05
0.00527293	0.00129748	0.00108273	0.00108273	1.17231e-06
0.00737733	0.001932	0.00714632	0.00714632	5.10699e-05
0.00973664	0.00245951	0.000426471	0.000426471	1.81877e-07
0.00693918	0.00193139	0.00988644	0.00988644	9.77417e-05
0.00812495	0.00188812	0.0104123	0.0104123	0.000108417
0.01123	0.00367271	0.00209958	0.00209958	4.40823e-06
0.00994747	0.0025944	0.00138039	0.00138039	1.90547e-06
0.00566205	0.00141818	-0.00375818	0.00375818	1.41239e-05
0.00891547	0.00235993	-0.00529582	0.00529582	2.80457e-05
0.0064632	0.00156685	-0.00125209	0.00125209	1.56772e-06
0.00991169	0.00262627	0.00380712	0.00380712	1.44941e-05
0.0161093	0.00383178	-0.00188294	0.00188294	3.54548e-06
0.0112078	0.00288503	0.0203486	0.0203486	0.000414067
0.00652095	0.00162025	-0.00087464	0.00087464	7.64996e-07
0.00767947	0.0022489	-0.00597006	0.00597006	3.56417e-05
0.0069358	0.00167303	0.00440504	0.00440504	1.94043e-05
0.00965331	0.0024344	-0.0033013	0.0033013	1.08986e-05
0.0106577	0.00254113	0.00916783	0.00916783	8.40491e-05
0.00956756	0.00381221	0.0077168	0.0077168	5.9549e-05
0.012071	0.00385424	-0.00230953	0.00230953	5.33391e-06
0.0080135	0.00188277	0.000805268	0.000805268	6.48457e-07
0.0131081	0.00301873	0.0151245	0.0151245	0.00022875
0.00851835	0.00352562	0.00562556	0.00562556	3.16469e-05
0.00713148	0.00208357	-0.0147235	0.0147235	0.000216781
0.00602468	0.00141188	0.00542921	0.00542921	2.94764e-05
0.00654572	0.00150283	-0.0157345	0.0157345	0.000247575
0.00803133	0.00189739	-0.00365581	0.00365581	1.3365e-05
0.00489569	0.00121591	0.00500706	0.00500706	2.50707e-05
0.00573803	0.00150671	0.00490529	0.00490529	2.40618e-05
0.0106887	0.00303295	-0.0177775	0.0177775	0.00031604
0.0086155	0.00206652	0.00208095	0.00208095	4.33037e-06
0.00679243	0.00178698	0.0084858	0.0084858	7.20088e-05
0.00921414	0.00238483	-0.0161493	0.0161493	0.000260799
0.00856629	0.00251868	-0.00580243	0.00580243	3.36681e-05
0.0133642	0.0032189	0.0174221	0.0174221	0.00030353
0.0110952	0.0032596	0.00900212	0.00900212	8.10382e-05
0.0114451	0.00299552	0.00968034	0.00968034	9.3709e-05
0.0111212	0.00282052	-0.0151893	0.0151893	0.000230714
0.00955566	0.00259501	0.00717476	0.00717476	5.14772e-05
0.0145464	0.00355332	-0.0169139	0.0169139	0.00028608
0.00956179	0.00229105	0.00721011	0.00721011	5.19857e-05
0.0158965	0.00438674	-0.0158006	0.0158006	0.000249659
0.0114749	0.00293899	-0.0101404	0.0101404	0.000102827
0.00924623	0.00348073	0.00545384	0.00545384	2.97444e-05
0.0109783	0.00330188	0.000108554	0.000108554	1.1784e-08
0.00737037	0.00209691	0.00130272	0.00130272	1.69709e-06
0.00737581	0.00215002	0.00104262	0.00104262	1.08705e-06
0.00721606	0.00194144	0.00265253	0.00265253	7.03593e-06
0.00774738	0.00168502	-0.0024819	0.0024819	6.15981e-06
0.0171911	0.00539829	0.00634628	0.00634628	4.02753e-05
0.00998946	0.00243603	0.00107344	0.00107344	1.15227e-06
0.0074192	0.00184337	0.00570391	0.00570391	3.25346e-05
0.0114559	0.00293558	0.00427639	0.00427639	1.82875e-05
0.00889461	0.00234094	0.00674194	0.00674194	4.54537e-05
0.00837059	0.002368	0.00169584	0.00169584	2.87588e-06
0.0121024	0.00272049	0.00542345	0.00542345	2.94138e-05
0.0104554	0.00250396	0.00246012	0.00246012	6.0522e-06
0.00564449	0.00124854	0.00466982	0.00466982	2.18072e-05
0.00782715	0.00205583	-0.00943127	0.00943127	8.89488e-05
0.00696761	0.00195165	-0.00385936	0.00385936	1.48947e-05
0.00695929	0.00158239	0.00181348	0.00181348	3.2887e-06
0.00544179	0.00129737	0.00281152	0.00281152	7.90463e-06
0.00997377	0.0023929	0.0169812	0.0169812	0.00028836
0.0073779	0.00186065	0.00623181	0.00623181	3.88355e-05
0.0144337	0.00347857	0.0135302	0.0135302	0.000183067
0.00848839	0.00267959	0.00856481	0.00856481	7.33559e-05
0.00868755	0.00218138	0.000798666	0.000798666	6.37868e-07
0.00928619	0.00279228	-3.85307e-05	3.85307e-05	1.48461e-09
0.0105132	0.0025763	0.00641863	0.00641863	4.11989e-05
0.00839457	0.00223036	-0.00154169	0.00154169	2.3768e-06
0.0114085	0.00294006	-0.0160858	0.0160858	0.000258752
0.0115979	0.00301346	-0.00464758	0.00464758	2.16e-05
0.0162293	0.00428287	-0.0156527	0.0156527	0.000245006
0.00785835	0.00200995	0.0112678	0.0112678	0.000126964
0.00966208	0.00268151	-0.00245001	0.00245001	6.00252e-06
0.00917788	0.0023138	0.0084764	0.0084764	7.18493e-05
0.00797972	0.00201754	0.00130137	0.00130137	1.69357e-06
0.00823593	0.00210617	0.00418598	0.00418598	1.75225e-05
0.00891478	0.00217575	-0.00167281	0.00167281	2.79828e-06
0.00803447	0.00224213	0.00747436	0.00747436	5.5866e-05
0.0100329	0.00242547	-0.00520586	0.00520586	2.71009e-05
0.0146409	0.0037639	-0.00602625	0.00602625	3.63157e-05
0.00587523	0.00147652	-0.00284922	0.00284922	8.11803e-06
0.00470375	0.00124953	0.00242222	0.00242222	5.86716e-06
0.00539899	0.00148331	-0.000777474	0.000777474	6.04465e-07
0.00731511	0.0018275	0.00747158	0.00747158	5.58245e-05
0.00823452	0.00219877	0.00246445	0.00246445	6.07354e-06
0.00860712	0.00273226	-0.00463227	0.00463227	2.14579e-05
0.00991127	0.00268131	0.00307682	0.00307682	9.46681e-06
0.0115201	0.00288249	0.00416227	0.00416227	1.73245e-05
0.00559418	0.00161356	0.00301315	0.00301315	9.07904e-06
0.00612308	0.00157247	0.00186898	0.00186898	3.49307e-06
0.0114888	0.00316778	0.00820216	0.00820216	6.72755e-05
0.00795916	0.00209379	0.000885903	0.000885903	7.84825e-07
0.00468214	0.00137453	-5.30983e-05	5.30983e-05	2.81943e-09
0.0116983	0.00273728	0.0189372	0.0189372	0.000358619
0.00978123	0.00240837	-0.00693369	0.00693369	4.8076e-05
0.00778977	0.00174405	0.00369762	0.00369762	1.36724e-05
0.0103458	0.00236317	0.010122	0.010122	0.000102455
0.00544502	0.00136098	0.00988468	0.00988468	9.77068e-05
0.0075574	0.0018206	-0.0104554	0.0104554	0.000109316
0.0151077	0.00330677	-0.0267291	0.0267291	0.000714447
0.00632667	0.00176171	-0.00380543	0.00380543	1.44813e-05
0.00914567	0.00212755	0.0171251	0.0171251	0.000293269
0.00679308	0.0016097	-0.000364916	0.000364916	1.33164e-07
0.00994853	0.00259037	0.000676625	0.000676625	4.57822e-07
0.00845489	0.00230756	-0.000765539	0.000765539	5.8605e-07
0.00805889	0.0027863	-0.00331318	0.00331318	1.09772e-05
0.00985537	0.00228485	0.000760015	0.000760015	5.77622e-07
0.00538304	0.00139875	-0.00633587	0.00633587	4.01433e-05
0.0115504	0.00288612	0.0136215	0.0136215	0.000185546
0.014408	0.00384688	0.00529646	0.00529646	2.80525e-05
0.00995903	0.00277578	-0.00167446	0.00167446	2.80383e-06
0.00657433	0.00175755	-0.00413875	0.00413875	1.71293e-05
0.0107828	0.00397551	-0.00618801	0.00618801	3.82915e-05
0.00968396	0.00222354	0.026278	0.026278	0.000690536
0.00893852	0.00238675	-0.00115449	0.00115449	1.33285e-06
0.0107407	0.00357617	0.00362199	0.00362199	1.31188e-05
0.00687889	0.00180816	0.00330511	0.00330511	1.09238e-05
0.00773143	0.00206213	-0.00289783	0.00289783	8.39741e-06
0.0088366	0.00231536	-0.003125	0.003125	9.76564e-06
0.00914924	0.00228535	0.00259517	0.00259517	6.7349e-06
0.0114798	0.00282079	0.00826917	0.00826917	6.83793e-05
0.00988054	0.00267559	0.00522618	0.00522618	2.7313e-05
0.00750434	0.00201653	-0.00184626	0.00184626	3.40869e-06
0.0158132	0.00370987	0.0336989	0.0336989	0.00113562
0.0122902	0.0030188	-0.0154562	0.0154562	0.000238895
0.00905751	0.00236272	0.00201061	0.00201061	4.04257e-06
0.00823455	0.00202846	0.0170929	0.0170929	0.000292167
0.00998473	0.00239609	-0.0237271	0.0237271	0.000562977
0.00949401	0.00251036	0.00214115	0.00214115	4.58454e-06
0.0103685	0.00295	-0.0144071	0.0144071	0.000207565
0.0109747	0.00300898	0.00235735	0.00235735	5.55708e-06
0.0075686	0.00192222	-0.00290656	0.00290656	8.44807e-06
0.00835258	0.00228618	-0.00861145	0.00861145	7.4157e-05
0.00736992	0.00174864	-0.0053942	0.0053942	2.90974e-05
0.00856325	0.00219246	-0.000432776	0.000432776	1.87295e-07
0.0116291	0.00335981	0.0138138	0.0138138	0.000190822
0.0120095	0.00289646	0.0149161	0.0149161	0.00022249
0.0138321	0.00335491	-0.0153892	0.0153892	0.000236827
0.0168309	0.00740548	-0.00211729	0.00211729	4.48292e-06
0.0129708	0.00327953	-0.0347546	0.0347546	0.00120788
0.00793146	0.00185237	-0.0119167	0.0119167	0.000142009
0.0149777	0.00352796	-0.0113506	0.0113506	0.000128836
0.0131793	0.00343819	0.0184965	0.0184965	0.000342122
0.0105993	0.00291351	-0.003628	0.003628	1.31624e-05
0.00840795	0.00219003	-5.75278e-05	5.75278e-05	3.30945e-09
0.0083816	0.00235473	-0.00090458	0.00090458	8.18266e-07
0.0124522	0.00322533	-0.00401683	0.00401683	1.61349e-05
0.0128028	0.00318429	0.0144764	0.0144764	0.000209567
0.00556963	0.00141606	0.00486601	0.00486601	2.36781e-05
0.0067037	0.00193695	-0.00939865	0.00939865	8.83346e-05
0.0120749	0.00308922	0.016063	0.016063	0.000258021
0.0159595	0.00577896	-0.0158415	0.0158415	0.000250952
0.0110614	0.00281892	-0.00850542	0.00850542	7.23422e-05
0.011469	0.00319855	-0.00111594	0.00111594	1.24532e-06
0.0076343	0.00193162	-0.00515749	0.00515749	2.65997e-05
0.013791	0.00361522	-0.005203	0.005203	2.70712e-05
0.0111843	0.00287411	0.0129602	0.0129602	0.000167967
0.0163124	0.00393527	-0.01767	0.01767	0.000312228
0.0123654	0.00321866	0.000159621	0.000159621	2.54788e-08
0.00932828	0.00238012	-0.00447185	0.00447185	1.99974e-05
0.0140821	0.00444661	0.00825124	0.00825124	6.80829e-05
0.00754609	0.0020549	-0.000923883	0.000923883	8.5356e-07
0.00950999	0.00248103	-0.00208612	0.00208612	4.3519e-06
0.0122581	0.00308895	0.00439899	0.00439899	1.93511e-05
0.0106258	0.0028024	0.00183708	0.00183708	3.37487e-06
0.0124455	0.0030846	0.0141857	0.0141857	0.000201235
0.0105533	0.00270769	-0.00424243	0.00424243	1.79982e-05
0.0157817	0.00388772	0.0120404	0.0120404	0.000144971
0.0104638	0.00243404	-0.00941884	0.00941884	8.87146e-05
0.0167547	0.00445833	0.0103193	0.0103193	0.000106488
0.0141915	0.00388586	-0.00733085	0.00733085	5.37413e-05
0.0125982	0.00361934	-0.0216984	0.0216984	0.000470822
0.00660836	0.00196263	-0.0025524	0.0025524	6.51475e-06
0.0139088	0.00330159	-0.00305284	0.00305284	9.31983e-06
0.0162137	0.00451155	-0.01074	0.01074	0.000115349
0.0184518	0.00721989	-0.00522394	0.00522394	2.72896e-05
0.00881458	0.00237143	0.0139821	0.0139821	0.000195498
0.00998913	0.00264829	0.00784029	0.00784029	6.14701e-05
0.00860653	0.0021499	-0.0013467	0.0013467	1.81359e-06
0.00915099	0.00263549	-0.0147834	0.0147834	0.000218547
0.0116365	0.0031758	-0.022102	0.022102	0.000488496
0.00806676	0.00208045	0.00251608	0.00251608	6.33065e-06
0.00792595	0.0019593	-0.0136015	0.0136015	0.000185001
0.0114885	0.00352906	-0.0108003	0.0108003	0.000116646
0.0147932	0.00337808	-0.00353528	0.00353528	1.24982e-05
0.00767255	0.00216402	-0.0041697	0.0041697	1.73864e-05
0.0127661	0.0040778	0.00753671	0.00753671	5.68019e-05
0.0069806	0.00188061	-0.0151871	0.0151871	0.000230647
0.00689914	0.00189569	0.00401263	0.00401263	1.61012e-05
0.0080718	0.00190339	0.0009075	0.0009075	8.23556e-07
0.0119116	0.00325787	0.00193024	0.00193024	3.72581e-06
0.00616889	0.00168252	-0.00644041	0.00644041	4.14789e-05
0.00931327	0.00231135	0.00846957	0.00846957	7.17336e-05
0.00997997	0.00247639	0.00879449	0.00879449	7.7343e-05
0.014703	0.00398301	0.0050462	0.0050462	2.54641e-05
0.00516938	0.00148911	0.00506431	0.00506431	2.56473e-05
0.00716041	0.00177606	-0.00230281	0.00230281	5.30292e-06
0.00656959	0.00173819	0.00570526	0.00570526	3.25499e-05
0.00997818	0.00242693	0.0019323	0.0019323	3.73378e-06
0.0103689	0.00335626	0.00518201	0.00518201	2.68532e-05
0.00769303	0.00199493	-0.00134069	0.00134069	1.79746e-06
0.00598245	0.00151648	0.00223335	0.00223335	4.98784e-06
0.00756883	0.00186372	0.000366366	0.000366366	1.34224e-07
0.00778051	0.00231657	-0.00707697	0.00707697	5.00835e-05
0.00825478	0.0020137	-0.0139023	0.0139023	0.000193274
0.00640081	0.00154098	-0.0110315	0.0110315	0.000121695
0.00644669	0.00160805	-0.00142752	0.00142752	2.03783e-06
0.00474987	0.00129646	-0.0104192	0.0104192	0.00010856
0.00691163	0.00166612	-0.00536871	0.00536871	2.8823e-05
0.00504305	0.00146554	0.0027348	0.0027348	7.47914e-06
0.00694456	0.00191279	-0.000868538	0.000868538	7.54358e-07
0.0062975	0.00156567	0.0116011	0.0116011	0.000134585
0.00443882	0.000975701	0.00234037	0.00234037	5.47732e-06
0.00836743	0.00231921	-0.00162445	0.00162445	2.63885e-06
0.0137318	0.00536705	9.77029e-05	9.77029e-05	9.54585e-09
0.00588296	0.00135083	0.00431341	0.00431341	1.86055e-05
0.00665368	0.00158177	0.00988899	0.00988899	9.77921e-05
0.00599622	0.00157619	-0.00217534	0.00217534	4.7321e-06
0.00744377	0.00240542	0.00609717	0.00609717	3.71755e-05
0.00812394	0.00197007	-0.0158477	0.0158477	0.00025115
0.00770807	0.00201141	1.05189e-05	1.05189e-05	1.10647e-10
0.0128011	0.00420988	-0.00528076	0.00528076	2.78864e-05
0.00733787	0.00178838	-0.019861	0.019861	0.000394459
0.00826433	0.00364907	0.0033696	0.0033696	1.13542e-05
0.00942073	0.00234609	-0.00115827	0.00115827	1.34159e-06
0.00721459	0.00194048	0.00396723	0.00396723	1.57389e-05
0.00776735	0.0030481	-0.00139112	0.00139112	1.93521e-06
0.00824614	0.00188404	0.00553389	0.00553389	3.06239e-05
0.00951489	0.00258809	-0.0149736	0.0149736	0.00022421
0.0119355	0.00302423	-0.00534536	0.00534536	2.85729e-05
0.00693791	0.00219465	0.000570393	0.000570393	3.25348e-07
0.00801753	0.00203701	-0.00483655	0.00483655	2.33922e-05
0.00830135	0.00212183	0.00399478	0.00399478	1.59582e-05
0.00965088	0.00253803	0.018276	0.018276	0.000334013
0.0100642	0.00239819	-0.00867339	0.00867339	7.52277e-05
0.00848458	0.00210619	0.011222	0.011222	0.000125933
0.007677	0.00171406	-0.00102297	0.00102297	1.04647e-06
0.00654789	0.00165333	-0.00984291	0.00984291	9.68829e-05
0.00670267	0.00177597	-0.00623926	0.00623926	3.89283e-05
0.00757011	0.0019089	0.00824544	0.00824544	6.79873e-05
0.00704907	0.0019445	0.00800253	0.00800253	6.40406e-05
0.0074994	0.00290431	0.00161793	0.00161793	2.61769e-06
0.0057254	0.00170709	0.00382295	0.00382295	1.46149e-05
0.00525467	0.00125196	0.00610769	0.00610769	3.73039e-05
0.00650113	0.00156558	-0.0152833	0.0152833	0.000233579
0.00632123	0.00155862	0.00525834	0.00525834	2.76501e-05
0.00677694	0.00170091	0.00381877	0.00381877	1.4583e-05
0.00777207	0.00193088	0.00255771	0.00255771	6.54186e-06
0.0133826	0.00323161	0.0119082	0.0119082	0.000141804
0.00990987	0.00250698	-0.00255321	0.00255321	6.5189e-06
0.00792602	0.00203684	0.00906753	0.00906753	8.22201e-05
0.00897934	0.00211815	-0.00551195	0.00551195	3.03815e-05
0.00926059	0.0022399	0.0105747	0.0105747	0.000111823
0.00783366	0.00191964	-0.0138785	0.0138785	0.000192612
0.00752329	0.00191645	0.0093401	0.0093401	8.72375e-05
0.00655249	0.00160675	-0.00293309	0.00293309	8.60303e-06
0.00708187	0.00191832	-0.0245943	0.0245943	0.000604882
0.00898466	0.00217439	0.00541964	0.00541964	2.93725e-05
0.0122354	0.00280361	-0.0144346	0.0144346	0.000208359
0.00658954	0.00161195	0.0013559	0.0013559	1.83845e-06
0.00731559	0.00168438	-0.012166	0.012166	0.000148012
0.00572492	0.00145571	-0.0135613	0.0135613	0.000183909
0.00809495	0.00211843	-0.00736624	0.00736624	5.42614e-05
0.00732823	0.00183021	0.0167968	0.0167968	0.000282131
0.00762746	0.00194761	0.00375945	0.00375945	1.41335e-05
0.00754351	0.00196927	-4.7497e-05	4.7497e-05	2.25597e-09
0.0101977	0.00244869	0.00598126	0.00598126	3.57754e-05
0.00940146	0.00251845	-0.00347356	0.00347356	1.20656e-05
0.00562943	0.00152295	-0.00148245	0.00148245	2.19767e-06
0.00703855	0.00204554	0.00335806	0.00335806	1.12766e-05
0.00814972	0.00196865	0.00128262	0.00128262	1.64511e-06
0.00575267	0.00196732	0.00365286	0.00365286	1.33434e-05
0.00846884	0.00206937	0.00947093	0.00947093	8.96985e-05
0.0110862	0.00306287	-0.013992	0.013992	0.000195775
0.00808011	0.00224185	0.00925669	0.00925669	8.56864e-05
0.0100057	0.00244092	-0.0153108	0.0153108	0.000234421
0.00784761	0.00179665	-0.00576209	0.00576209	3.32017e-05
0.00639137	0.00145923	0.00645036	0.00645036	4.16072e-05
0.00915469	0.00239419	-0.0093821	0.0093821	8.80238e-05
0.00820712	0.00187621	-0.0146607	0.0146607	0.000214936
0.00741991	0.00180974	0.00705016	0.00705016	4.97047e-05
0.00988483	0.00298871	-0.00281289	0.00281289	7.91237e-06
0.00829907	0.00273257	0.00910103	0.00910103	8.28288e-05
0.0087542	0.00222814	0.00202698	0.00202698	4.10864e-06
0.00855291	0.00277741	-0.000591013	0.000591013	3.49297e-07
0.0060435	0.00155243	-0.00180983	0.00180983	3.27548e-06
0.0051906	0.0012496	-0.00166092	0.00166092	2.75867e-06
0.00956636	0.00286176	0.00616624	0.00616624	3.80225e-05
0.00809071	0.0020376	0.00238921	0.00238921	5.70833e-06
0.00882025	0.00299405	-0.00277492	0.00277492	7.70016e-06
0.00842665	0.00208483	0.0100268	0.0100268	0.000100537
0.00989628	0.00260075	0.0102008	0.0102008	0.000104057
0.0094186	0.00293837	-0.00875627	0.00875627	7.66723e-05
0.00988816	0.00256283	0.015076	0.015076	0.000227285
0.00761595	0.00182449	0.00248314	0.00248314	6.16596e-06
0.00826487	0.00242136	0.00643176	0.00643176	4.13675e-05
0.0126626	0.00340133	0.00629272	0.00629272	3.95983e-05
0.00931839	0.00276643	-0.01024	0.01024	0.000104857
0.0101898	0.002953	-0.00171566	0.00171566	2.9435e-06
0.00821165	0.00226289	0.00254296	0.00254296	6.46665e-06
0.00625723	0.00152828	-0.00214205	0.00214205	4.58836e-06
0.00611491	0.00157988	-0.00185929	0.00185929	3.45696e-06
0.00830114	0.00233485	0.000417939	0.000417939	1.74673e-07
0.00672229	0.00163209	0.0156689	0.0156689	0.000245515
0.00543454	0.00162541	-0.00409808	0.00409808	1.67943e-05
0.00409475	0.00118288	0.0022062	0.0022062	4.86732e-06
0.00903409	0.00238577	0.00984548	0.00984548	9.69334e-05
0.00832154	0.00215602	-0.00833648	0.00833648	6.94969e-05
0.0139647	0.0033658	0.0110563	0.0110563	0.000122243
0.00596104	0.00146378	0.00167303	0.00167303	2.79903e-06
0.00644484	0.00241777	-0.00519456	0.00519456	2.69834e-05
0.0088624	0.00230464	0.0290427	0.0290427	0.00084348
0.00706018	0.00186249	-0.00371174	0.00371174	1.3777e-05
0.00620743	0.00156886	-0.00779384	0.00779384	6.0744e-05
0.0103988	0.00259195	0.0130662	0.0130662	0.000170726
0.0103727	0.00268738	-0.00251612	0.00251612	6.33084e-06
0.00580199	0.00147795	0.0155736	0.0155736	0.000242537
0.00669957	0.00165889	-0.00833312	0.00833312	6.94408e-05
0.00954616	0.00228972	-0.0176668	0.0176668	0.000312117
0.00816376	0.0019943	-0.0169849	0.0169849	0.000288488
0.00668266	0.00228816	0.000147879	0.000147879	2.18683e-08
0.00749242	0.0019027	0.00739215	0.00739215	5.46438e-05
0.00666198	0.00157841	-0.0139278	0.0139278	0.000193985
0.00825845	0.00227362	0.00356565	0.00356565	1.27139e-05
0.00832826	0.00208862	0.00881045	0.00881045	7.7624e-05
0.0124533	0.00470161	0.00136732	0.00136732	1.86955e-06
0.00806	0.00246167	-0.0158926	0.0158926	0.000252573
0.0103741	0.00405413	0.00580804	0.00580804	3.37333e-05
0.00655806	0.00165229	-0.000719514	0.000719514	5.177e-07
0.010116	0.00289307	0.00900014	0.00900014	8.10026e-05
0.00763079	0.00188132	0.0108545	0.0108545	0.00011782
0.00790773	0.00205969	0.00190226	0.00190226	3.6186e-06
0.00931144	0.00263133	0.0148703	0.0148703	0.000221125
0.00614638	0.00155998	-0.0227407	0.0227407	0.000517138
0.0083353	0.00199455	-0.0196939	0.0196939	0.000387848
0.00871028	0.00203948	-0.00439366	0.00439366	1.93042e-05
0.00849071	0.0024612	-0.00289853	0.00289853	8.40148e-06
0.00564582	0.00149594	0.00346449	0.00346449	1.20027e-05
0.00947892	0.00255327	0.00175575	0.00175575	3.08266e-06
0.00702024	0.00189493	-0.000688024	0.000688024	4.73377e-07
0.00791684	0.00220742	-0.00139415	0.00139415	1.94365e-06
0.0065657	0.00175126	0.00825959	0.00825959	6.82209e-05
0.00697023	0.00197439	-0.00532928	0.00532928	2.84012e-05
0.00528687	0.00130637	0.00856865	0.00856865	7.34217e-05
0.00792257	0.00217984	0.00056811	0.00056811	3.22749e-07
0.00499249	0.00130823	0.0116968	0.0116968	0.000136815
0.00465932	0.00112618	-0.00702366	0.00702366	4.93318e-05
0.00764096	0.00212605	0.0144778	0.0144778	0.000209607
0.00640947	0.00163908	-0.0124638	0.0124638	0.000155347
0.00896954	0.0023413	-0.0262215	0.0262215	0.000687567
0.0107788	0.00267612	0.0159586	0.0159586	0.000254678
0.00701814	0.00199489	-0.0232379	0.0232379	0.000539998
0.00787922	0.00210848	-0.00763933	0.00763933	5.83593e-05
0.00970928	0.00256389	-0.0168211	0.0168211	0.00028295
0.00939999	0.00233554	-0.0140703	0.0140703	0.000197973
0.00653964	0.00158185	-0.000623593	0.000623593	3.88868e-07
0.00872656	0.00231757	-0.00951407	0.00951407	9.05175e-05
0.00470456	0.00112626	-0.00117615	0.00117615	1.38332e-06
0.00525712	0.00125011	0.003144	0.003144	9.88472e-06
0.00802082	0.00226227	-0.00867553	0.00867553	7.52648e-05
0.00813744	0.00220531	-0.0106832	0.0106832	0.000114131
0.00853112	0.00210575	0.0071236	0.0071236	5.07457e-05
0.0113099	0.00269174	0.00217649	0.00217649	4.73713e-06
0.00904445	0.00277851	0.0115213	0.0115213	0.000132741
0.00890683	0.00255055	0.00739307	0.00739307	5.46576e-05
0.00618528	0.00150761	-0.00470847	0.00470847	2.21697e-05
0.00870416	0.00218281	0.00347108	0.00347108	1.20484e-05
0.0058401	0.00138955	-0.00336126	0.00336126	1.12981e-05
0.00891475	0.00203501	0.00319097	0.00319097	1.01823e-05
0.00892559	0.00221978	-0.00590603	0.00590603	3.48812e-05
0.00925013	0.00249649	-0.00778823	0.00778823	6.06565e-05
0.00969964	0.00279478	0.00133231	0.00133231	1.77504e-06
0.00491484	0.00125981	0.00361421	0.00361421	1.30625e-05
0.00941444	0.00301087	0.0115242	0.0115242	0.000132808
0.00621515	0.00158806	0.0146153	0.0146153	0.000213606
0.00778755	0.00219187	0.00829903	0.00829903	6.88738e-05
0.00568672	0.0014627	-0.00358038	0.00358038	1.28191e-05
0.00348013	0.000859255	-0.00479971	0.00479971	2.30373e-05
0.00384072	0.000990078	-0.00689211	0.00689211	4.75012e-05
0.00406402	0.00106857	-0.00021189	0.00021189	4.48976e-08
0.00448907	0.00129591	-0.00281852	0.00281852	7.94403e-06
0.00485261	0.00133005	0.00310425	0.00310425	9.63638e-06
0.00561544	0.00125909	-0.0110943	0.0110943	0.000123084
0.00565246	0.00138	-0.00724969	0.00724969	5.2558e-05
0.0065582	0.00161126	0.01593	0.01593	0.000253766
0.00836001	0.00199489	0.00271501	0.00271501	7.37129e-06
0.0074328	0.00228107	-0.00438531	0.00438531	1.92309e-05
0.01178	0.00522229	-0.00439108	0.00439108	1.92816e-05
0.00669245	0.00160055	0.00456276	0.00456276	2.08187e-05
0.00611566	0.00164407	-0.00228453	0.00228453	5.21907e-06
0.00548031	0.00147846	0.0083211	0.0083211	6.92407e-05
0.00836314	0.00206794	0.00356185	0.00356185	1.26868e-05
0.00795511	0.0020715	-0.00380809	0.00380809	1.45015e-05
0.00835882	0.00208238	-0.000766548	0.000766548	5.87595e-07
0.00947963	0.00225654	0.0153217	0.0153217	0.000234755
0.00711013	0.0016856	-0.0124762	0.0124762	0.000155656
0.009494	0.00216178	-0.00290081	0.00290081	8.4147e-06
0.0115754	0.00314001	0.000179179	0.000179179	3.21053e-08
0.00507431	0.00130204	0.00456378	0.00456378	2.08281e-05
0.00525849	0.00134983	-0.00456667	0.00456667	2.08545e-05
0.00586108	0.00163948	0.00394279	0.00394279	1.55456e-05
0.00413565	0.00106067	-0.000498654	0.000498654	2.48656e-07
0.00569343	0.0015954	-0.0115815	0.0115815	0.000134131
0.0100231	0.00265379	0.00833776	0.00833776	6.95183e-05
0.0085567	0.00256205	0.00499703	0.00499703	2.49703e-05
0.00846995	0.00278989	-0.00409972	0.00409972	1.68077e-05
0.00950685	0.00254867	0.00545992	0.00545992	2.98108e-05
0.00648903	0.00185535	-0.00438179	0.00438179	1.92001e-05
0.0103313	0.00331674	-0.00313131	0.00313131	9.80507e-06
0.00625729	0.00154286	-0.00404114	0.00404114	1.63308e-05
0.00851796	0.00252631	-0.00417901	0.00417901	1.74641e-05
0.0118184	0.00286215	-0.0149345	0.0149345	0.00022304
0.00879291	0.00313748	0.000235439	0.000235439	5.54315e-08
0.00746912	0.00189509	-0.00664648	0.00664648	4.41757e-05
0.00718637	0.00190374	-0.000747096	0.000747096	5.58152e-07
0.00638868	0.00151089	0.00282198	0.00282198	7.96356e-06
0.00629028	0.0019368	-0.0018254	0.0018254	3.3321e-06
0.0135811	0.00360456	0.0178343	0.0178343	0.000318062
0.00710999	0.00201964	0.000910154	0.000910154	8.28381e-07
0.0107829	0.00290454	0.00641576	0.00641576	4.1162e-05
0.010789	0.00299973	0.0138859	0.0138859	0.000192819
0.00652848	0.00177402	-0.0045938	0.0045938	2.1103e-05
0.0102641	0.00376559	0.00077289	0.00077289	5.97359e-07
0.00646861	0.00162927	0.00091292	0.00091292	8.33423e-07
0.00740243	0.0017733	9.08384e-05	9.08384e-05	8.25162e-09
0.00671778	0.00156473	-0.00405811	0.00405811	1.64682e-05
0.00554736	0.00143404	0.0036914	0.0036914	1.36265e-05
0.00590505	0.00181533	-0.000664426	0.000664426	4.41462e-07
0.00558294	0.00131949	0.000910569	0.000910569	8.29137e-07
0.00382882	0.00106962	0.00069168	0.00069168	4.78421e-07
0.00641032	0.00166526	0.000941354	0.000941354	8.86147e-07
0.0055084	0.00186189	0.00165492	0.00165492	2.73877e-06
0.0055678	0.00162392	-0.00209226	0.00209226	4.37755e-06
0.0070199	0.00211077	0.0015792	0.0015792	2.49387e-06
0.00508491	0.0012473	-0.000933834	0.000933834	8.72045e-07
0.00744777	0.00191427	-0.000190432	0.000190432	3.62643e-08
0.00995362	0.0026348	0.00526016	0.00526016	2.76693e-05
0.00869772	0.00211124	0.00575188	0.00575188	3.30841e-05
0.00793309	0.00226415	0.00977674	0.00977674	9.55846e-05
0.00786899	0.00224747	0.0037322	0.0037322	1.39293e-05
0.00690919	0.00190204	0.00414194	0.00414194	1.71557e-05
0.00817426	0.00235524	0.000824943	0.000824943	6.80531e-07
0.00828318	0.0027076	0.000195357	0.000195357	3.81642e-08
0.00549607	0.00191545	-0.000609522	0.000609522	3.71518e-07
0.00989371	0.00266098	0.00245521	0.00245521	6.02807e-06
0.0078632	0.00220897	0.000587496	0.000587496	3.45151e-07
0.0058259	0.00192223	0.000191092	0.000191092	3.65162e-08
0.00460801	0.00122437	0.00324152	0.00324152	1.05075e-05
0.00568714	0.00143716	-0.00172562	0.00172562	2.97775e-06
0.00526996	0.00149622	-0.00104512	0.00104512	1.09228e-06
0.00683426	0.00200096	0.00229944	0.00229944	5.28744e-06
0.00855812	0.00241901	0.00397026	0.00397026	1.5763e-05
0.00697737	0.00184872	0.0139191	0.0139191	0.000193741
0.00424565	0.00100659	0.000597725	0.000597725	3.57275e-07
0.0073812	0.00207902	0.00672068	0.00672068	4.51675e-05
0.0067356	0.00178386	0.00749193	0.00749193	5.6129e-05
0.00839773	0.00222332	0.00177654	0.00177654	3.15608e-06
0.00423736	0.00105793	-0.00332959	0.00332959	1.10862e-05
0.00491747	0.00128151	0.00719983	0.00719983	5.18376e-05
0.00608098	0.00155431	0.00444658	0.00444658	1.97721e-05
0.00512483	0.00124283	0.0047372	0.0047372	2.2441e-05
0.0060543	0.00151315	-0.0146484	0.0146484	0.000214577
0.00409221	0.000967226	-0.00365469	0.00365469	1.33567e-05
0.00480289	0.00123761	-0.00105822	0.00105822	1.11983e-06
0.00492399	0.00128043	0.000536376	0.000536376	2.87699e-07
0.00385409	0.00100144	-0.00450065	0.00450065	2.02559e-05
0.00761766	0.00174712	0.0135381	0.0135381	0.000183279
0.00443458	0.00123784	-0.00815441	0.00815441	6.64945e-05
0.00567846	0.00156615	-0.003136	0.003136	9.83447e-06
0.00546683	0.00164625	-0.00492504	0.00492504	2.4256e-05
0.00615339	0.00159847	0.00712981	0.00712981	5.08342e-05
0.00472541	0.00134421	0.000979851	0.000979851	9.60107e-07
0.00515542	0.00134384	0.0125736	0.0125736	0.000158095
0.00746482	0.00186622	-1.99762e-05	1.99762e-05	3.99048e-10
0.00702162	0.00203995	-0.0114942	0.0114942	0.000132116
0.00858172	0.00269984	-0.0112308	0.0112308	0.000126132
0.00471342	0.00133198	0.00284568	0.00284568	8.0979e-06
0.00412474	0.00117262	-0.00329736	0.00329736	1.08726e-05
0.00845467	0.00220955	0.011765	0.011765	0.000138415
0.00474767	0.00122063	-0.00219678	0.00219678	4.82583e-06
0.00880504	0.00235745	-0.00569818	0.00569818	3.24692e-05
0.00570717	0.0014194	0.0109785	0.0109785	0.000120527
0.00662279	0.00170812	-0.00365462	0.00365462	1.33562e-05
0.00906118	0.0038456	-0.00404028	0.00404028	1.63238e-05
0.0130275	0.00348426	-0.00756352	0.00756352	5.72069e-05
0.00816269	0.00235522	0.00332673	0.00332673	1.10671e-05
0.0060813	0.00167576	0.00453438	0.00453438	2.05606e-05
0.00759889	0.00225111	-0.00254165	0.00254165	6.46001e-06
0.00772165	0.00216352	-0.0166454	0.0166454	0.000277071
0.00525533	0.00133029	-0.000385479	0.000385479	1.48594e-07
0.00497538	0.00128791	0.0017425	0.0017425	3.03632e-06
0.0050949	0.00136685	-0.0124548	0.0124548	0.000155121
0.0047427	0.00124076	-0.00352763	0.00352763	1.24442e-05
0.00461669	0.00127123	-0.000760205	0.000760205	5.77911e-07
0.00434397	0.00105794	0.00116817	0.00116817	1.36462e-06
0.00753108	0.00195322	0.0152416	0.0152416	0.000232306
0.00562836	0.00150673	-0.000715094	0.000715094	5.11359e-07
0.00622921	0.0016373	0.00462035	0.00462035	2.13476e-05
0.00465246	0.00148777	0.000600101	0.000600101	3.60121e-07
0.00800414	0.00210356	-0.00581595	0.00581595	3.38253e-05
0.00749464	0.00250973	0.00133069	0.00133069	1.77074e-06
0.00417781	0.0012208	-0.00306044	0.00306044	9.36632e-06
0.00926647	0.00217242	0.0121857	0.0121857	0.000148491
0.0103394	0.00254341	-0.00733478	0.00733478	5.3799e-05
0.00955138	0.00238641	-0.0182711	0.0182711	0.000333834
0.00605338	0.00159681	-0.00187436	0.00187436	3.51321e-06
0.00901235	0.00260634	-0.00781547	0.00781547	6.10815e-05
0.00507685	0.00130206	0.00293873	0.00293873	8.63611e-06
0.00481062	0.0013501	-0.00473581	0.00473581	2.24279e-05
0.00719538	0.00181313	0.00154529	0.00154529	2.38794e-06
0.00455696	0.00114096	-0.00316275	0.00316275	1.0003e-05
0.00544284	0.00134744	-0.00575377	0.00575377	3.31058e-05
0.00714586	0.001694	0.0106816	0.0106816	0.000114097
0.00669813	0.00181669	0.00479995	0.00479995	2.30395e-05
0.00557515	0.00142913	-0.00891304	0.00891304	7.94424e-05
0.00878139	0.00229044	0.00320956	0.00320956	1.03013e-05
0.00558809	0.00135774	0.00587371	0.00587371	3.45005e-05
0.0106468	0.00290659	-0.00977549	0.00977549	9.55603e-05
0.0066014	0.00185002	0.00803393	0.00803393	6.4544e-05
0.00930848	0.00242978	0.00324246	0.00324246	1.05135e-05
0.0106234	0.00371694	-0.00138927	0.00138927	1.93007e-06
0.00768905	0.00232022	-0.010358	0.010358	0.000107288
0.00541434	0.00138889	0.012477	0.012477	0.000155675
0.00624887	0.00176481	0.00395242	0.00395242	1.56216e-05
0.0116049	0.00306083	0.00130014	0.00130014	1.69035e-06
0.00639851	0.00160102	-0.00239687	0.00239687	5.745e-06
0.00359047	0.000870241	0.00212424	0.00212424	4.51238e-06
0.00573341	0.00166502	-0.00154812	0.00154812	2.39669e-06
0.00368246	0.000947397	-0.00167288	0.00167288	2.79853e-06
0.00569187	0.00153238	-0.00128603	0.00128603	1.65386e-06
0.0064458	0.00188307	0.00314514	0.00314514	9.89192e-06
0.00553356	0.00167677	-0.00152152	0.00152152	2.31502e-06
0.00832561	0.00267271	0.00386257	0.00386257	1.49195e-05
0.00697057	0.00209438	-0.00328937	0.00328937	1.08199e-05
0.00808438	0.00210855	-0.0135046	0.0135046	0.000182374
0.00486234	0.00126432	-0.000195986	0.000195986	3.84105e-08
0.00864424	0.00239573	0.00286835	0.00286835	8.22743e-06
0.0106007	0.00296779	0.00466916	0.00466916	2.18011e-05
0.00930365	0.00280627	-0.00363709	0.00363709	1.32284e-05
0.00605613	0.00183581	0.000654163	0.000654163	4.27929e-07
0.00707447	0.00210981	0.0042987	0.0042987	1.84788e-05
0.00713475	0.00183589	-0.00175672	0.00175672	3.08606e-06
0.0063286	0.00161194	0.0054642	0.0054642	2.98575e-05
0.00710077	0.00201678	0.00957388	0.00957388	9.16591e-05
0.00577073	0.00159009	0.00159419	0.00159419	2.54145e-06
0.0100103	0.0026036	0.00561907	0.00561907	3.15739e-05
0.00791627	0.0020613	-0.000464489	0.000464489	2.1575e-07
0.0115829	0.00377469	-0.00232586	0.00232586	5.40963e-06
0.00617429	0.00172659	0.000462018	0.000462018	2.13461e-07
0.00941224	0.00250564	0.000968287	0.000968287	9.3758e-07
0.0150051	0.00406237	0.033731	0.033731	0.00113778
0.00564289	0.00141615	0.00176681	0.00176681	3.12162e-06
0.00444381	0.00112764	0.000904593	0.000904593	8.18289e-07
0.00689576	0.00182785	0.00133412	0.00133412	1.77987e-06
0.0102174	0.00337969	-0.00896523	0.00896523	8.03754e-05
0.00530546	0.00142912	-0.00375986	0.00375986	1.41366e-05
0.0046321	0.00125677	0.00126448	0.00126448	1.59892e-06
0.00435396	0.0011407	-0.00501372	0.00501372	2.51374e-05
0.00326485	0.000797016	-0.00200735	0.00200735	4.02946e-06
0.00504439	0.00145625	-0.000476662	0.000476662	2.27207e-07
0.00270476	0.000700927	0.00109269	0.00109269	1.19397e-06
0.00520089	0.00128093	-0.00527587	0.00527587	2.78348e-05
0.00708597	0.00175163	0.00205104	0.00205104	4.20676e-06
0.00619106	0.0017153	-0.00452129	0.00452129	2.0442e-05
0.00521552	0.00145516	0.00460493	0.00460493	2.12054e-05
0.00827695	0.00242864	0.00437843	0.00437843	1.91707e-05
0.00450004	0.00124215	0.00441009	0.00441009	1.94489e-05
0.00776644	0.00192513	0.0127834	0.0127834	0.000163414
0.0058368	0.00156488	-0.00565306	0.00565306	3.1957e-05
0.00938724	0.00385971	0.00204241	0.00204241	4.17145e-06
0.00664242	0.00163633	0.0113877	0.0113877	0.000129679
0.00627832	0.00161514	-0.00484947	0.00484947	2.35174e-05
0.00949939	0.00296413	-0.00753097	0.00753097	5.67155e-05
0.00484655	0.00162997	-0.00350055	0.00350055	1.22539e-05
0.00710889	0.00201885	0.000998082	0.000998082	9.96167e-07
0.00660935	0.00179442	0.00610415	0.00610415	3.72606e-05
0.00648935	0.00201027	0.00175831	0.00175831	3.09165e-06
0.00930136	0.00317752	-0.000103419	0.000103419	1.06955e-08
0.00537404	0.0013824	0.00224439	0.00224439	5.03727e-06
0.00636489	0.00168065	-0.00126979	0.00126979	1.61236e-06
0.00817852	0.00221451	0.000925856	0.000925856	8.57208e-07
0.0106131	0.00426168	9.77759e-05	9.77759e-05	9.56012e-09
0.00598004	0.00163202	0.000647244	0.000647244	4.18925e-07
0.00716142	0.00305482	-0.00573359	0.00573359	3.28741e-05
0.00545696	0.00134283	-0.00267091	0.00267091	7.13375e-06
0.00506656	0.00130671	-0.000631464	0.000631464	3.98747e-07
0.012352	0.00408313	0.0196698	0.0196698	0.000386899
0.0044019	0.00116188	0.000993008	0.000993008	9.86064e-07
0.00778378	0.00234174	0.00157912	0.00157912	2.49363e-06
0.00716777	0.0019801	-0.0120357	0.0120357	0.000144857
0.00678839	0.00186756	-0.0042305	0.0042305	1.78971e-05
0.00766473	0.00194918	0.00259871	0.00259871	6.75328e-06
0.00618783	0.00157082	0.0118257	0.0118257	0.000139847
0.00732275	0.00235564	0.00600492	0.00600492	3.60591e-05
0.00746049	0.00222155	-1.87119e-05	1.87119e-05	3.50134e-10
0.00618393	0.00155617	-0.00311092	0.00311092	9.67784e-06
0.00528576	0.00146064	0.00187907	0.00187907	3.53089e-06
0.00679577	0.00203829	-0.000222516	0.000222516	4.95134e-08
0.00707514	0.00170204	0.00921062	0.00921062	8.48355e-05
0.00549971	0.00148056	0.0020708	0.0020708	4.2882e-06
0.00737901	0.00205037	0.00861793	0.00861793	7.42687e-05
0.0105144	0.00268569	-0.000524701	0.000524701	2.75311e-07
0.00811472	0.00224305	0.00344053	0.00344053	1.18373e-05
0.00461887	0.00122482	-0.0121572	0.0121572	0.000147799
0.00650984	0.00227277	0.00202443	0.00202443	4.09833e-06
0.00883171	0.00276783	-0.00270595	0.00270595	7.32215e-06
0.00784868	0.00232105	0.0107661	0.0107661	0.000115908
0.00855917	0.0023673	-0.0125476	0.0125476	0.000157443
0.00842333	0.0021372	-0.0112051	0.0112051	0.000125554
0.00625362	0.00145537	-0.00289991	0.00289991	8.4095e-06
0.00762161	0.00181889	0.00360663	0.00360663	1.30077e-05
0.012321	0.00321636	0.0182071	0.0182071	0.000331498
0.00680189	0.00179129	0.00426044	0.00426044	1.81514e-05
0.00828824	0.00270945	-0.00725529	0.00725529	5.26393e-05
0.00606651	0.00178422	0.00286629	0.00286629	8.21559e-06
0.00591773	0.00148536	-0.000215529	0.000215529	4.64526e-08
0.00528395	0.00153273	0.00514645	0.00514645	2.64859e-05
0.00424422	0.00122455	-0.00127307	0.00127307	1.62072e-06
0.00847366	0.00220414	-0.00640372	0.00640372	4.10076e-05
0.0065993	0.00187226	0.00938631	0.00938631	8.81027e-05
0.00952931	0.00261283	-0.0107443	0.0107443	0.00011544
0.0101319	0.00299491	0.00542764	0.00542764	2.94593e-05
0.0076513	0.00230824	0.00166984	0.00166984	2.78836e-06
0.0119208	0.00417277	-0.00301922	0.00301922	9.11571e-06
0.00498752	0.00133636	0.00121451	0.00121451	1.47503e-06
0.00723166	0.00197588	5.43839e-05	5.43839e-05	2.95761e-09
0.00955812	0.00271956	6.04269e-06	6.04269e-06	3.65141e-11
0.00971947	0.0023429	-0.00121483	0.00121483	1.47581e-06
0.00748185	0.00190826	0.0102142	0.0102142	0.00010433
0.00411423	0.00115899	0.00262072	0.00262072	6.86818e-06
0.00735793	0.00214006	-0.00208628	0.00208628	4.35255e-06
0.00357043	0.000917873	0.000239709	0.000239709	5.74604e-08
0.00336141	0.000939824	0.00194848	0.00194848	3.79659e-06
0.00348787	0.000873851	-0.000538578	0.000538578	2.90066e-07
0.00410997	0.00106041	-0.00109342	0.00109342	1.19556e-06
0.00565173	0.00176989	0.000340173	0.000340173	1.15718e-07
0.0065063	0.00186243	0.00332905	0.00332905	1.10825e-05
0.00706621	0.00238306	0.00198965	0.00198965	3.95871e-06
0.00461349	0.00110924	0.00330888	0.00330888	1.09487e-05
0.0119977	0.0034303	0.0108103	0.0108103	0.000116862
0.00556953	0.00144129	-0.0035278	0.0035278	1.24454e-05
0.00597804	0.00155212	0.00843952	0.00843952	7.12255e-05
0.00706606	0.00206039	-0.00119783	0.00119783	1.43479e-06
0.0122039	0.00329486	0.00216559	0.00216559	4.68976e-06
0.0112394	0.00346487	0.0175421	0.0175421	0.000307727
0.0166593	0.0040362	0.0196161	0.0196161	0.000384792
0.0115428	0.00360906	0.00846902	0.00846902	7.17242e-05
0.0111937	0.00281041	0.0163107	0.0163107	0.000266039
0.00545137	0.00138166	-0.00196506	0.00196506	3.86145e-06
0.00935038	0.00233343	-0.00998562	0.00998562	9.97126e-05
0.00983571	0.00241034	0.00186526	0.00186526	3.4792e-06
0.00679735	0.00188328	0.00357377	0.00357377	1.27718e-05
0.00736918	0.0018984	-0.0108979	0.0108979	0.000118765
0.00467112	0.00144214	0.000936454	0.000936454	8.76946e-07
0.00625893	0.00178569	0.00251537	0.00251537	6.32709e-06
0.00887746	0.00242578	-0.00479846	0.00479846	2.30252e-05
0.00772823	0.00185551	0.00268785	0.00268785	7.22452e-06
0.0066938	0.00187129	0.00192882	0.00192882	3.72034e-06
0.00626142	0.00166268	-0.0019634	0.0019634	3.85494e-06
0.00729421	0.00195623	0.0020321	0.0020321	4.12941e-06
0.00913802	0.00259301	-0.00663894	0.00663894	4.40756e-05
0.0104531	0.00304117	0.00387612	0.00387612	1.50243e-05
0.0101954	0.0028143	0.00241283	0.00241283	5.82177e-06
0.0137303	0.00377147	0.00355876	0.00355876	1.26647e-05
0.0278851	0.00693558	-0.00149258	0.00149258	2.22779e-06
0.0212193	0.00497075	0.0156158	0.0156158	0.000243854
0.00594042	0.00193865	0.00242614	0.00242614	5.88614e-06
0.00756314	0.00207175	0.0192823	0.0192823	0.000371809
0.00586581	0.00160909	-0.00646434	0.00646434	4.17877e-05
0.00863051	0.00290357	-0.00434387	0.00434387	1.88692e-05
0.0122279	0.0030063	-0.0147471	0.0147471	0.000217476
0.00711067	0.00195447	-0.0130192	0.0130192	0.0001695
0.00523734	0.00168093	-0.00291506	0.00291506	8.49756e-06
0.0063667	0.00191665	-0.00194922	0.00194922	3.79948e-06
0.0071867	0.00204491	0.000690964	0.000690964	4.77431e-07
0.00772235	0.00229343	-0.00442769	0.00442769	1.96044e-05
0.0104716	0.00292767	-0.000358697	0.000358697	1.28664e-07
0.00702217	0.00176712	0.0047093	0.0047093	2.21775e-05
0.00715407	0.00209624	0.000872784	0.000872784	7.61752e-07
0.00787255	0.00229919	0.00523311	0.00523311	2.73854e-05
0.00402226	0.00106585	0.00132906	0.00132906	1.76641e-06
0.00613458	0.00166332	0.0121844	0.0121844	0.00014846
0.00475347	0.00123447	-0.00725966	0.00725966	5.27027e-05
0.00769879	0.00194751	0.0159697	0.0159697	0.000255033
0.00791404	0.00209739	-0.0103582	0.0103582	0.000107292
0.0071907	0.00182812	-0.00511385	0.00511385	2.61515e-05
0.00742846	0.00194493	-0.00441638	0.00441638	1.95044e-05
0.00632226	0.00171676	0.0126987	0.0126987	0.000161256
0.0116066	0.00376342	-0.00737454	0.00737454	5.43838e-05
0.0064949	0.00177859	-0.00160404	0.00160404	2.57294e-06
0.0124099	0.00332878	-0.00318562	0.00318562	1.01481e-05
0.0099982	0.00258246	0.0103311	0.0103311	0.000106731
0.0102952	0.00320195	0.0101369	0.0101369	0.000102757
0.00886209	0.00227591	-0.00314226	0.00314226	9.87381e-06
0.00684594	0.00174392	0.00741786	0.00741786	5.50246e-05
0.0077502	0.00226998	-0.00310091	0.00310091	9.61567e-06
0.00985744	0.002924	-0.0219498	0.0219498	0.000481794
0.00485634	0.00125534	-0.00442282	0.00442282	1.95614e-05
0.00810081	0.00196941	0.0227749	0.0227749	0.000518696
0.00752722	0.00199671	0.00410146	0.00410146	1.6822e-05
0.00899406	0.00242929	0.00192696	0.00192696	3.71316e-06
0.00877692	0.00256921	0.00950743	0.00950743	9.03913e-05
0.0122676	0.0037927	-0.0148621	0.0148621	0.000220883
0.00764256	0.00218273	0.00508749	0.00508749	2.58825e-05
0.00597049	0.00146512	-0.000789479	0.000789479	6.23277e-07
0.00688183	0.00187876	-0.00433004	0.00433004	1.87493e-05
0.00796057	0.00212357	-0.0133987	0.0133987	0.000179524
0.011088	0.00333205	-0.00954072	0.00954072	9.10254e-05
0.00641107	0.00175696	-0.00722497	0.00722497	5.22002e-05
0.00610554	0.00169344	0.00616068	0.00616068	3.79539e-05
0.00753784	0.00289058	0.00139802	0.00139802	1.95447e-06
0.0047413	0.00142993	-0.00108575	0.00108575	1.17886e-06
0.0116212	0.00358101	0.0141927	0.0141927	0.000201432
0.00835412	0.00225864	-0.00551135	0.00551135	3.0375e-05
0.00569777	0.00183079	-0.00609422	0.00609422	3.71395e-05
0.0086474	0.00217165	0.0107355	0.0107355	0.000115251
0.00370051	0.00100982	-0.00409246	0.00409246	1.67482e-05
0.00660115	0.00181831	0.00552538	0.00552538	3.05298e-05
0.00578447	0.00136567	-0.00879039	0.00879039	7.72709e-05
0.00643082	0.00182456	0.00284059	0.00284059	8.06894e-06
0.0063961	0.00169359	0.00938886	0.00938886	8.81507e-05
0.00574225	0.00154286	-0.00474282	0.00474282	2.24943e-05
0.00966661	0.00251408	-0.00553332	0.00553332	3.06177e-05
0.00450934	0.00112375	0.00620251	0.00620251	3.84711e-05
0.0075086	0.00213878	-0.0130172	0.0130172	0.000169447
0.0064601	0.00159068	-0.00582538	0.00582538	3.39351e-05
0.00486197	0.00126912	0.00240633	0.00240633	5.7904e-06
0.00520963	0.00144167	-0.00273764	0.00273764	7.49466e-06
0.0071924	0.00237025	0.00863308	0.00863308	7.45301e-05
0.0108388	0.00381911	-0.00392878	0.00392878	1.54353e-05
0.00857349	0.0022969	0.0249742	0.0249742	0.000623711
0.00878477	0.00215459	0.00628424	0.00628424	3.94916e-05
0.0111463	0.0028543	0.0136246	0.0136246	0.000185628
0.00699148	0.00182556	0.00566852	0.00566852	3.21321e-05
0.00624983	0.00171239	0.00255019	0.00255019	6.50347e-06
0.0112718	0.0030231	-0.0180223	0.0180223	0.000324804
0.00687331	0.0021453	-0.000675212	0.000675212	4.55911e-07
0.00788273	0.00201599	0.00608958	0.00608958	3.7083e-05
0.0121288	0.00321077	-0.00432383	0.00432383	1.86955e-05
0.00998172	0.00265349	0.00700543	0.00700543	4.90761e-05
0.0102322	0.00336316	0.00485574	0.00485574	2.35782e-05
0.00410138	0.000997332	0.00500421	0.00500421	2.50421e-05
0.00460317	0.00114791	-0.000861542	0.000861542	7.42254e-07
0.00893818	0.00224915	0.00140012	0.00140012	1.96033e-06
0.0116278	0.00339566	0.0161072	0.0161072	0.000259442
0.00720469	0.0017658	-0.00813763	0.00813763	6.6221e-05
0.00659246	0.0016539	-0.000374495	0.000374495	1.40246e-07
0.00526285	0.00130715	-0.00013905	0.00013905	1.9335e-08
0.0129466	0.0030518	0.013855	0.013855	0.000191961
0.00846415	0.00268273	-0.00334803	0.00334803	1.12093e-05
0.0138907	0.00373332	0.0132874	0.0132874	0.000176554
0.0078114	0.0021201	0.0211586	0.0211586	0.000447686
0.0106411	0.00263465	0.0223893	0.0223893	0.000501281
0.00767032	0.00228657	0.00485637	0.00485637	2.35843e-05
0.0124286	0.00328473	-0.0167163	0.0167163	0.000279435
0.00926512	0.0022362	-0.0181768	0.0181768	0.000330395
0.008283	0.00240901	-0.0068565	0.0068565	4.70116e-05
0.0101817	0.00290291	0.00992036	0.00992036	9.84136e-05
0.0109386	0.00330305	0.00705557	0.00705557	4.9781e-05
0.0118349	0.00293758	0.0174643	0.0174643	0.000305001
0.0103313	0.00267792	0.0192714	0.0192714	0.000371387
0.0221156	0.00564225	-0.0301868	0.0301868	0.000911242
0.028457	0.00719453	-0.0682332	0.0682332	0.00465577
0.00953929	0.00244514	0.0184658	0.0184658	0.000340985
0.00642923	0.0016931	0.00554339	0.00554339	3.07291e-05
0.00696732	0.00182207	0.0053724	0.0053724	2.88627e-05
0.0100046	0.00252617	0.0343316	0.0343316	0.00117866
0.0109545	0.00315174	0.00846974	0.00846974	7.17365e-05
0.00520027	0.00138228	-0.00585424	0.00585424	3.42721e-05
0.00619729	0.00171451	0.009193	0.009193	8.45112e-05
0.00788913	0.0022326	-0.0143144	0.0143144	0.000204901
0.00712733	0.00182863	-0.0180159	0.0180159	0.000324574
0.00703718	0.00204372	-0.025201	0.025201	0.000635092
0.0103674	0.00304052	-0.0125438	0.0125438	0.000157346
0.00753747	0.00245308	-0.00686744	0.00686744	4.71617e-05
0.00626091	0.00151372	0.0164607	0.0164607	0.000270954
0.00546051	0.001896	0.00176379	0.00176379	3.11095e-06
0.0120093	0.00343204	-0.0102606	0.0102606	0.00010528
0.00750699	0.00204287	0.000348868	0.000348868	1.21709e-07
0.00976741	0.00250035	-0.00568074	0.00568074	3.22709e-05
0.00739126	0.00192174	-0.00682168	0.00682168	4.65353e-05
0.00408647	0.00106446	0.0045614	0.0045614	2.08064e-05
0.00469188	0.00123018	0.0013239	0.0013239	1.7527e-06
0.00779069	0.00232944	0.00661427	0.00661427	4.37485e-05
0.0108401	0.00256574	0.0147057	0.0147057	0.000216258
0.00820153	0.00205219	0.0218465	0.0218465	0.000477271
0.00983953	0.0027139	-0.00743544	0.00743544	5.52858e-05
0.00479466	0.00140008	0.0122633	0.0122633	0.000150389
0.0139538	0.00437118	-0.0148181	0.0148181	0.000219577
0.00748945	0.0018333	0.00536289	0.00536289	2.87606e-05
0.010056	0.00277156	-0.00630068	0.00630068	3.96985e-05
0.0111986	0.00322603	0.00920492	0.00920492	8.47305e-05
0.0124293	0.00397395	-0.011348	0.011348	0.000128777
0.00996134	0.00294036	-0.00698028	0.00698028	4.87243e-05
0.0104956	0.00288441	0.0065077	0.0065077	4.23501e-05
0.00923941	0.00236526	0.0111997	0.0111997	0.000125432
0.00675411	0.00186373	0.0018362	0.0018362	3.37164e-06
0.0101204	0.003331	0.00240226	0.00240226	5.77085e-06
0.0111583	0.00344259	-0.00992468	0.00992468	9.84992e-05
0.0132129	0.00339602	-0.0194107	0.0194107	0.000376776
0.0111329	0.00311995	0.00839728	0.00839728	7.05142e-05
0.0126224	0.00319434	-0.02734	0.02734	0.000747474
0.0110708	0.00311819	0.00206994	0.00206994	4.28464e-06
0.0146126	0.00442439	0.00392218	0.00392218	1.53835e-05
0.00690562	0.00190332	-0.00337661	0.00337661	1.14015e-05
0.00922439	0.00254821	-0.00762906	0.00762906	5.82026e-05
0.00881008	0.0028913	-0.00596413	0.00596413	3.55708e-05
0.011867	0.00366932	0.00138563	0.00138563	1.91996e-06
0.0142294	0.00424808	0.00692781	0.00692781	4.79946e-05
0.00934209	0.00239943	0.0226554	0.0226554	0.000513269
0.00730377	0.00184013	0.00683873	0.00683873	4.67683e-05
0.0070169	0.00197974	-0.00416896	0.00416896	1.73802e-05
0.00558538	0.00152021	0.00673742	0.00673742	4.53928e-05
0.0153164	0.00413623	0.0271096	0.0271096	0.000734933
0.00884669	0.00253823	0.00810493	0.00810493	6.569e-05
0.00796795	0.00193674	0.00631141	0.00631141	3.98339e-05
0.00957585	0.00261013	0.00961532	0.00961532	9.24545e-05
0.00760082	0.00225542	-0.0097553	0.0097553	9.51659e-05
0.00535145	0.00152517	0.0063942	0.0063942	4.08857e-05
0.0120091	0.00309803	-0.0263407	0.0263407	0.00069383
0.00953148	0.00259358	0.00280153	0.00280153	7.84858e-06
0.00934572	0.00231702	-0.0171461	0.0171461	0.00029399
0.00666704	0.00160338	-0.00807237	0.00807237	6.51632e-05
0.0108038	0.0031363	0.0160468	0.0160468	0.0002575
0.0081855	0.00210376	0.00371421	0.00371421	1.37954e-05
0.00584616	0.00179104	-0.0171187	0.0171187	0.000293051
0.00689478	0.00199014	0.0032963	0.0032963	1.08656e-05
0.00609563	0.00161238	0.00415735	0.00415735	1.72836e-05
0.00836594	0.00263724	-0.000217068	0.000217068	4.71185e-08
0.00926074	0.00240086	0.00592386	0.00592386	3.50921e-05
0.0102961	0.00262031	-0.00913616	0.00913616	8.34694e-05
0.00990623	0.00295045	0.004989	0.004989	2.48901e-05
0.00758957	0.00202042	-0.0056465	0.0056465	3.1883e-05
0.00667709	0.00181328	0.0161863	0.0161863	0.000261998
0.0108044	0.00296222	0.0350574	0.0350574	0.00122902
0.0132772	0.00334903	-0.0231346	0.0231346	0.000535211
0.00706875	0.00208819	0.00312293	0.00312293	9.75269e-06
0.0118672	0.00329785	-0.00880567	0.00880567	7.75398e-05
0.00620704	0.00196311	-0.00460497	0.00460497	2.12057e-05
0.00999001	0.00288263	0.0074088	0.0074088	5.48903e-05
0.0117424	0.00311653	-0.00252644	0.00252644	6.38288e-06
0.01273	0.00323893	0.00611907	0.00611907	3.7443e-05
0.00977994	0.00267051	0.0233545	0.0233545	0.000545431
0.013546	0.00365418	-0.00188158	0.00188158	3.54033e-06
0.0128999	0.00332595	0.0194846	0.0194846	0.000379649
0.00946735	0.00248682	0.0178538	0.0178538	0.000318758
0.0112898	0.00333371	-0.026439	0.026439	0.000699021
0.0116926	0.0032976	-0.0163805	0.0163805	0.00026832
0.011541	0.00313906	0.0197634	0.0197634	0.000390593
0.0120885	0.00305271	-0.00798741	0.00798741	6.37988e-05
0.0107588	0.00311161	0.00921703	0.00921703	8.49536e-05
0.0173169	0.00659851	0.0265021	0.0265021	0.000702364
0.00875674	0.00285748	-0.00779095	0.00779095	6.06989e-05
0.015259	0.00418354	0.0266886	0.0266886	0.00071228
0.0165601	0.00492692	0.0245222	0.0245222	0.00060134
0.0129945	0.00356784	-0.0293237	0.0293237	0.000859877
0.014843	0.00491678	0.0155292	0.0155292	0.000241156
0.0136698	0.00331809	-0.0111322	0.0111322	0.000123926
0.014642	0.00385253	-0.0330457	0.0330457	0.00109202
0.0160422	0.00375019	-0.0114049	0.0114049	0.000130071
0.0144258	0.0036676	-0.00439436	0.00439436	1.93104e-05
0.0106426	0.00280556	-0.0152614	0.0152614	0.00023291
0.0115692	0.00303964	-0.0181228	0.0181228	0.000328435
0.00745376	0.00193332	-0.00410589	0.00410589	1.68584e-05
0.014626	0.00364823	0.0164447	0.0164447	0.000270428
0.0132406	0.00345171	-0.024414	0.024414	0.000596042
0.0112841	0.00301184	0.00591179	0.00591179	3.49492e-05
0.0133618	0.00358068	0.00889469	0.00889469	7.91154e-05
0.0131238	0.00339106	-0.00294218	0.00294218	8.6564e-06
0.00992459	0.00272199	0.0199203	0.0199203	0.000396818
0.0146766	0.00412344	0.0194343	0.0194343	0.000377692
0.0121088	0.00322387	-0.0282041	0.0282041	0.000795469
0.0105842	0.00396921	0.0149509	0.0149509	0.000223529
0.0114036	0.00367077	-0.00245357	0.00245357	6.02001e-06
0.0101867	0.00248741	-0.0254161	0.0254161	0.000645976
0.00939544	0.00243132	-0.0167414	0.0167414	0.000280273
0.0104809	0.00341971	-0.00245057	0.00245057	6.0053e-06
0.00592991	0.00165771	0.0163215	0.0163215	0.000266392
0.0108498	0.00268019	-0.00246412	0.00246412	6.07191e-06
0.007227	0.00177321	-0.0130774	0.0130774	0.000171017
0.00657048	0.00176735	-0.0229263	0.0229263	0.000525617
0.00967823	0.00242782	-0.00931902	0.00931902	8.68441e-05
0.0114004	0.00355223	0.00259252	0.00259252	6.72115e-06
0.0111479	0.00298161	-0.0427785	0.0427785	0.00183
0.004211	0.00120264	-0.0107853	0.0107853	0.000116323
0.00579312	0.00162316	0.0193572	0.0193572	0.000374702
0.00493847	0.00126408	-0.0068729	0.0068729	4.72368e-05
0.008828	0.0026554	0.0227758	0.0227758	0.000518738
0.00787386	0.00200766	-0.00085923	0.00085923	7.38276e-07
0.00869165	0.00239521	-0.0104089	0.0104089	0.000108346
0.00807651	0.00208243	-0.0120999	0.0120999	0.000146407
0.00908961	0.00217584	0.0256809	0.0256809	0.000659509
0.00687549	0.00212042	0.00180663	0.00180663	3.26392e-06
0.00832714	0.00232145	0.0306766	0.0306766	0.000941051
0.00717811	0.002075	-0.0194119	0.0194119	0.000376821
0.00863426	0.00216893	-0.0244242	0.0244242	0.00059654
0.00467046	0.00117702	0.000607978	0.000607978	3.69637e-07
0.0126425	0.00436449	-0.00759912	0.00759912	5.77467e-05
0.00773095	0.00212697	-0.0195194	0.0195194	0.000381007
0.00938823	0.00255877	0.0124618	0.0124618	0.000155295
0.00977102	0.00262823	-0.00344232	0.00344232	1.18496e-05
0.0108444	0.00287446	-0.0358158	0.0358158	0.00128277
0.00914747	0.0023116	-0.00632435	0.00632435	3.99974e-05
0.0139753	0.00709256	-0.0106297	0.0106297	0.000112991
0.0128452	0.0038977	0.00783353	0.00783353	6.13642e-05
0.00746048	0.00235659	-0.00238588	0.00238588	5.69242e-06
0.0134717	0.00507488	0.0135395	0.0135395	0.000183318
0.00775806	0.00197883	0.0215429	0.0215429	0.000464097
0.0126841	0.00431668	-0.014273	0.014273	0.000203717
0.00750044	0.00237723	-0.00247486	0.00247486	6.12492e-06
0.0061349	0.00177848	0.00310227	0.00310227	9.62406e-06
0.00798711	0.00235079	0.0114499	0.0114499	0.0001311
0.00703934	0.00215609	-0.00101084	0.00101084	1.0218e-06
0.00972118	0.00271635	0.0240646	0.0240646	0.000579107
0.00647487	0.00174203	0.000451048	0.000451048	2.03444e-07
0.00690458	0.00219612	-0.00688422	0.00688422	4.73925e-05
0.0145356	0.00496915	-0.0114816	0.0114816	0.000131828
0.010358	0.00319698	0.00695591	0.00695591	4.83846e-05
0.00867622	0.00254036	0.0015783	0.0015783	2.49102e-06
0.00986364	0.002561	-0.0157062	0.0157062	0.000246684
0.0120823	0.00292891	0.00921128	0.00921128	8.48476e-05
0.0134122	0.00425996	0.00391877	0.00391877	1.53568e-05
0.0140427	0.00515965	-0.00967113	0.00967113	9.35308e-05
0.00825274	0.00235731	4.38329e-05	4.38329e-05	1.92133e-09
0.00770638	0.00215909	0.00926532	0.00926532	8.58461e-05
0.00885733	0.00256766	0.00456446	0.00456446	2.08343e-05
0.0131515	0.00401991	-0.00287298	0.00287298	8.25401e-06
0.00847501	0.00234931	0.0130722	0.0130722	0.000170881
0.0105428	0.00297937	-0.0101052	0.0101052	0.000102116
0.00665077	0.00164153	0.000629948	0.000629948	3.96835e-07
0.011198	0.00283887	0.0288382	0.0288382	0.000831644
0.010468	0.00280831	0.0247966	0.0247966	0.000614871
0.0106907	0.0026486	0.00891041	0.00891041	7.93954e-05
0.00724602	0.00194141	-0.00163612	0.00163612	2.67688e-06
0.00903421	0.00271195	0.00592611	0.00592611	3.51188e-05
0.0100112	0.00250413	0.00393749	0.00393749	1.55038e-05
0.0158814	0.00444561	0.0150214	0.0150214	0.000225643
0.0116059	0.00333129	-0.0116587	0.0116587	0.000135926
0.0100717	0.00359028	-0.00859797	0.00859797	7.39251e-05
0.0135108	0.00471474	0.00230077	0.00230077	5.29356e-06
0.0144219	0.00362164	0.0103602	0.0103602	0.000107333
0.00830285	0.0020416	0.00227373	0.00227373	5.16985e-06
0.0199907	0.00530407	0.0068233	0.0068233	4.65575e-05
0.0093706	0.00262916	0.00897014	0.00897014	8.04633e-05
0.0101776	0.00321488	0.0273964	0.0273964	0.000750564
0.012284	0.0045473	0.00460814	0.00460814	2.1235e-05
0.0102611	0.00284187	-0.0156504	0.0156504	0.000244936
0.0104048	0.00289872	0.0222255	0.0222255	0.000493973
0.0159925	0.00481613	-0.00349553	0.00349553	1.22187e-05
0.0131818	0.00389715	-0.021157	0.021157	0.000447618
0.0156222	0.00497372	0.0276729	0.0276729	0.000765789
0.0120226	0.00308666	-0.0192435	0.0192435	0.00037031
0.00922041	0.00326028	0.00438423	0.00438423	1.92215e-05
0.0254926	0.0097731	-0.0379806	0.0379806	0.00144252
0.0275229	0.0115131	0.00326235	0.00326235	1.06429e-05
0.0152954	0.00465926	-0.0306386	0.0306386	0.000938724
0.0129393	0.00529021	0.000231735	0.000231735	5.3701e-08
0.00859616	0.00364604	0.00383584	0.00383584	1.47136e-05
0.010575	0.00363981	0.00556568	0.00556568	3.09768e-05
0.00510427	0.0015235	0.000808016	0.000808016	6.5289e-07
0.00750491	0.00224701	-0.00850894	0.00850894	7.2402e-05
0.00941082	0.00341862	-0.00899533	0.00899533	8.0916e-05
0.00677887	0.00187164	0.00309209	0.00309209	9.56104e-06
0.00921713	0.00254535	0.0161001	0.0161001	0.000259214
0.0051285	0.00141733	0.00703026	0.00703026	4.94245e-05
0.00998016	0.00276073	-0.0271181	0.0271181	0.00073539
0.00756922	0.00211445	0.02685	0.02685	0.000720922
0.00763369	0.00193485	0.00324295	0.00324295	1.05167e-05
0.00593352	0.00179789	-0.0237722	0.0237722	0.000565118
0.00698093	0.00227573	-0.00379375	0.00379375	1.43925e-05
0.00398493	0.00100303	-0.00165671	0.00165671	2.74469e-06
0.00965653	0.00283164	0.0318272	0.0318272	0.00101297
0.0081813	0.00209283	-0.0129037	0.0129037	0.000166505
0.0159369	0.0044054	0.0497169	0.0497169	0.00247177
0.0158309	0.00449263	-0.0470235	0.0470235	0.00221121
0.0112075	0.0029676	-0.0294924	0.0294924	0.0008698
0.00887643	0.00230161	-0.0233998	0.0233998	0.00054755
0.00946719	0.00250595	-0.0214155	0.0214155	0.000458624
0.00737465	0.00215048	-0.00223119	0.00223119	4.97823e-06
0.00482327	0.00139766	-0.00407915	0.00407915	1.66394e-05
0.00792522	0.00219513	-0.00267735	0.00267735	7.16819e-06
0.0123982	0.00453036	0.00824011	0.00824011	6.78994e-05
0.0133674	0.00389624	-0.0326768	0.0326768	0.00106777
0.0115471	0.00284621	-0.0268105	0.0268105	0.000718803
0.0061075	0.00154945	0.0099166	0.0099166	9.8339e-05
0.00771658	0.00207299	-0.00813718	0.00813718	6.62136e-05
0.00744337	0.00215645	-0.00440002	0.00440002	1.93602e-05
0.00871526	0.00212867	0.0157323	0.0157323	0.000247504
0.00775064	0.00282788	0.00107919	0.00107919	1.16466e-06
0.00853262	0.00223317	0.0119135	0.0119135	0.000141932
0.00790156	0.00221978	0.00460507	0.00460507	2.12067e-05
0.00996542	0.00325682	0.00404037	0.00404037	1.63246e-05
0.0114204	0.00373946	0.00339541	0.00339541	1.15288e-05
0.00642345	0.00174091	0.0106282	0.0106282	0.000112959
0.00658548	0.001916	-0.0256489	0.0256489	0.000657868
0.00987169	0.00271111	-0.0143032	0.0143032	0.000204582
0.00782339	0.00281296	-0.000743012	0.000743012	5.52067e-07
0.00692213	0.00258599	-0.00724959	0.00724959	5.25565e-05
0.00740537	0.00189874	-0.0111557	0.0111557	0.000124449
0.00662983	0.00168866	0.00533691	0.00533691	2.84826e-05
0.00518198	0.00146761	-0.00369897	0.00369897	1.36824e-05
0.00533027	0.00146977	0.0153471	0.0153471	0.000235533
0.00737316	0.00197335	0.00197623	0.00197623	3.90547e-06
0.00783059	0.00218361	0.00283167	0.00283167	8.01837e-06
0.00917919	0.00245365	0.014913	0.014913	0.000222398
0.0108721	0.00282933	0.0290295	0.0290295	0.00084271
0.00598542	0.00185497	0.0231788	0.0231788	0.000537259
0.00897094	0.00293057	0.00660499	0.00660499	4.36259e-05
0.0124003	0.00332027	-0.0196361	0.0196361	0.000385578
0.00714019	0.0021454	-0.0151704	0.0151704	0.00023014
0.0046683	0.00152835	-0.00369031	0.00369031	1.36184e-05
0.00854021	0.00291766	-0.00725817	0.00725817	5.26811e-05
0.0100955	0.00265321	0.0215195	0.0215195	0.000463088
0.0048686	0.00129194	-0.012472	0.012472	0.000155552
0.00872785	0.00267568	-0.0356087	0.0356087	0.00126798
0.00426017	0.00114763	0.00168219	0.00168219	2.82977e-06
0.00620224	0.00180703	0.000163016	0.000163016	2.65742e-08
0.00669475	0.00185487	-0.00617542	0.00617542	3.81358e-05
0.00595681	0.00144871	0.0071585	0.0071585	5.12441e-05
0.0117057	0.00316796	0.0380794	0.0380794	0.00145004
0.00613666	0.00159739	-0.00542328	0.00542328	2.94119e-05
0.00909998	0.00251112	0.0111395	0.0111395	0.000124089
0.00632417	0.00177748	-0.00597609	0.00597609	3.57137e-05
0.00542339	0.00139239	0.00537462	0.00537462	2.88865e-05
0.00702051	0.00217564	-0.0188916	0.0188916	0.000356894
0.00597306	0.00170009	-0.0120262	0.0120262	0.000144629
0.00701871	0.00203793	0.00598204	0.00598204	3.57848e-05
0.00990842	0.00269749	0.0240063	0.0240063	0.000576301
0.00962242	0.00249843	-0.00575061	0.00575061	3.30695e-05
0.0069313	0.00234118	-0.0118093	0.0118093	0.000139459
0.00467105	0.00119261	-0.0126492	0.0126492	0.000160003
0.00777273	0.00224087	-0.00691967	0.00691967	4.78818e-05
0.00875882	0.00328708	0.00801674	0.00801674	6.42681e-05
0.00819597	0.00230827	-0.00937824	0.00937824	8.79514e-05
0.00647086	0.00254861	0.00194764	0.00194764	3.7933e-06
0.00618803	0.0019758	-0.022586	0.022586	0.000510129
0.0104162	0.00303921	-0.00794826	0.00794826	6.31748e-05
0.00560814	0.00148599	0.012559	0.012559	0.000157728
0.00669055	0.0019549	-0.0160711	0.0160711	0.00025828
0.0054491	0.0021419	-0.00417882	0.00417882	1.74625e-05
0.00601369	0.0015954	0.00136051	0.00136051	1.851e-06
0.00560366	0.00191299	-0.000410011	0.000410011	1.68109e-07
0.0110007	0.00304769	0.0223429	0.0223429	0.000499206
0.0104984	0.0027234	0.0128636	0.0128636	0.000165472
0.00801365	0.0020619	-0.00975707	0.00975707	9.52005e-05
0.00772889	0.00246535	0.0183553	0.0183553	0.000336919
0.0082537	0.00224255	-0.0105427	0.0105427	0.000111148
0.00837497	0.00218711	-0.0172136	0.0172136	0.000296307
0.00590077	0.0015626	-0.00310682	0.00310682	9.65232e-06
0.0122389	0.0031555	0.0264517	0.0264517	0.000699692
0.00932753	0.00290895	0.00509421	0.00509421	2.59509e-05
0.0111434	0.0035284	0.00198364	0.00198364	3.93481e-06
0.00932709	0.00267465	-0.025144	0.025144	0.000632223
0.0118037	0.00299745	0.014446	0.014446	0.000208687
0.00960748	0.00293514	0.00189456	0.00189456	3.58937e-06
0.0093463	0.00261656	-0.0320819	0.0320819	0.00102925
0.00987874	0.00254078	-0.0188967	0.0188967	0.000357084
0.0113292	0.00369815	0.0193305	0.0193305	0.000373669
0.0114806	0.00366115	0.00744397	0.00744397	5.54127e-05
0.00733311	0.00202511	-0.0121164	0.0121164	0.000146808
0.00727955	0.00182829	-0.00604795	0.00604795	3.65777e-05
0.00627502	0.00175383	0.00400861	0.00400861	1.60689e-05
0.00945347	0.00269994	0.0173852	0.0173852	0.000302244
0.0083567	0.00228064	-0.0258491	0.0258491	0.000668177
0.00959276	0.00244221	-0.0190069	0.0190069	0.000361263
0.00665591	0.0019227	0.000305865	0.000305865	9.35537e-08
0.00388259	0.00102635	-0.0090066	0.0090066	8.11188e-05
0.00641767	0.00160925	-0.00290915	0.00290915	8.46318e-06
0.00831221	0.00217055	0.01712	0.01712	0.000293096
0.00545019	0.0014899	0.0108492	0.0108492	0.000117706
0.00500721	0.0013247	-0.00723057	0.00723057	5.22812e-05
0.00936156	0.00242607	0.0130463	0.0130463	0.000170206
0.00506007	0.00151515	-0.00283217	0.00283217	8.02121e-06
0.00558763	0.00145185	0.00294246	0.00294246	8.65808e-06
0.00610733	0.00158015	-0.0099156	0.0099156	9.83191e-05
0.00925957	0.00238074	0.0183412	0.0183412	0.000336401
0.00546349	0.00154192	0.00208128	0.00208128	4.33172e-06
0.00707199	0.00185112	-0.0018238	0.0018238	3.32626e-06
0.00776427	0.00206779	-0.011692	0.011692	0.000136702
0.00566487	0.00156262	0.00923432	0.00923432	8.52727e-05
0.0095321	0.00255798	-0.0119217	0.0119217	0.000142127
0.00706181	0.0017767	0.0117628	0.0117628	0.000138363
0.00689195	0.00190103	-0.00196011	0.00196011	3.84205e-06
0.0111222	0.00326385	-0.00484774	0.00484774	2.35005e-05
0.00671619	0.00195763	-0.0153578	0.0153578	0.000235864
0.00780869	0.00212911	0.0223592	0.0223592	0.000499932
0.00834755	0.00221663	0.00866316	0.00866316	7.50503e-05
0.00963014	0.00273231	-0.000559038	0.000559038	3.12524e-07
0.012763	0.00335856	0.0265739	0.0265739	0.000706172
0.00784501	0.0021071	-0.00705657	0.00705657	4.97952e-05
0.00620877	0.00178869	0.00269588	0.00269588	7.26776e-06
0.00764593	0.00245249	0.00408205	0.00408205	1.66632e-05
0.00859993	0.00265954	0.00997596	0.00997596	9.95198e-05
0.00663981	0.0017655	0.00975323	0.00975323	9.51256e-05
0.00845275	0.00205478	-0.0113932	0.0113932	0.000129804
0.00724096	0.00202258	0.000763047	0.000763047	5.8224e-07
0.00714072	0.00217415	0.00657445	0.00657445	4.32233e-05
0.00875039	0.00241153	0.0104297	0.0104297	0.000108779
0.00985065	0.00312888	0.000404257	0.000404257	1.63424e-07
0.00804269	0.00227569	0.00672182	0.00672182	4.51828e-05
0.00737269	0.0018818	0.00726474	0.00726474	5.27764e-05
0.00672036	0.00168274	0.00442649	0.00442649	1.95938e-05
0.00843264	0.00273623	0.00373506	0.00373506	1.39507e-05
0.0108572	0.00251774	0.00600058	0.00600058	3.60069e-05
0.00685342	0.00189478	-0.00252764	0.00252764	6.38897e-06
0.00620732	0.00153646	-0.00366401	0.00366401	1.3425e-05
0.0077395	0.00218834	0.00400654	0.00400654	1.60524e-05
0.0122623	0.00364131	0.0155821	0.0155821	0.000242801
0.00507453	0.00144304	-0.000159943	0.000159943	2.55818e-08
0.00839686	0.00213681	0.00847001	0.00847001	7.1741e-05
0.0109607	0.00268765	-0.0168609	0.0168609	0.00028429
0.00661743	0.00170407	-0.00541199	0.00541199	2.92897e-05
0.00525749	0.00143963	-0.000541639	0.000541639	2.93373e-07
0.00551033	0.00158405	0.00187036	0.00187036	3.49825e-06
0.0118415	0.00362178	0.0058127	0.0058127	3.37875e-05
0.00749723	0.00200096	0.012501	0.012501	0.000156276
0.00658124	0.00187535	-0.00405574	0.00405574	1.6449e-05
0.0070403	0.00196357	0.00251144	0.00251144	6.30735e-06
0.00677197	0.00178356	0.00775174	0.00775174	6.00895e-05
0.00976991	0.00258939	-0.01572	0.01572	0.000247119
0.00937435	0.00243138	0.0139677	0.0139677	0.000195096
0.0122191	0.00316145	0.0205029	0.0205029	0.000420367
0.0110175	0.00279332	0.0132427	0.0132427	0.00017537
0.00641238	0.00185037	0.00410446	0.00410446	1.68466e-05
0.00640026	0.00232918	0.00144303	0.00144303	2.08233e-06
0.00578785	0.00179352	0.00733494	0.00733494	5.38014e-05
0.0116825	0.00314297	0.0134721	0.0134721	0.000181497
0.00617187	0.00177721	0.0219546	0.0219546	0.000482004
0.00760985	0.00208408	-0.0124655	0.0124655	0.00015539
0.0114495	0.00308845	0.0162647	0.0162647	0.000264542
0.0110755	0.00292986	0.013826	0.013826	0.000191158
0.010698	0.00279066	-0.0192232	0.0192232	0.00036953
0.0114597	0.00307677	0.03356	0.03356	0.00112627
0.00680865	0.00196063	0.00512373	0.00512373	2.62526e-05
0.00746053	0.0020544	-0.000369465	0.000369465	1.36504e-07
0.015028	0.00399661	-0.0298595	0.0298595	0.00089159
0.00708696	0.00185934	-0.00416295	0.00416295	1.73301e-05
0.0071651	0.00205517	-0.0122472	0.0122472	0.000149995
0.00365872	0.000974038	0.000505941	0.000505941	2.55976e-07
0.00581609	0.00171794	0.00571167	0.00571167	3.26232e-05
0.00613502	0.00148016	0.00805153	0.00805153	6.48271e-05
0.00969846	0.00273182	-0.00245641	0.00245641	6.03396e-06
0.00983249	0.00261113	0.0279357	0.0279357	0.000780401
0.00679798	0.00183487	-0.00203474	0.00203474	4.14015e-06
0.0122167	0.0034383	0.0246282	0.0246282	0.000606549
0.0112912	0.00307549	-0.0271733	0.0271733	0.000738386
0.00790573	0.00229847	-0.0271533	0.0271533	0.0007373
0.00672985	0.00186969	0.00640834	0.00640834	4.10668e-05
0.00713558	0.00200215	0.00061468	0.00061468	3.77832e-07
0.00962968	0.00243868	-0.0220949	0.0220949	0.000488184
0.00701156	0.00180174	-0.0071507	0.0071507	5.11326e-05
0.0110106	0.00267516	0.0239328	0.0239328	0.000572777
0.00819095	0.00247097	-0.0120781	0.0120781	0.00014588
0.00652017	0.00211734	0.00379602	0.00379602	1.44098e-05
0.00712011	0.00218049	-0.00295378	0.00295378	8.72481e-06
0.00781711	0.00249769	-0.00173733	0.00173733	3.01831e-06
0.0054038	0.00161704	0.000599507	0.000599507	3.59408e-07
0.00650557	0.00188175	0.00598151	0.00598151	3.57784e-05
0.00659175	0.00182095	0.00551149	0.00551149	3.03766e-05
0.00844758	0.00222745	0.00773284	0.00773284	5.97968e-05
0.00690241	0.00171225	0.00544462	0.00544462	2.96438e-05
0.0124014	0.00310082	0.0262105	0.0262105	0.000686993
0.00538779	0.00175285	0.00117917	0.00117917	1.39043e-06
0.00488979	0.00128957	0.0017205	0.0017205	2.96013e-06
0.00698905	0.00178229	0.0161374	0.0161374	0.000260415
0.00479849	0.00149909	0.00577222	0.00577222	3.33185e-05
0.00652068	0.00183467	0.000478996	0.000478996	2.29437e-07
0.00785956	0.0024963	0.00407667	0.00407667	1.66192e-05
0.00809002	0.00204819	-0.0168715	0.0168715	0.000284649
0.00540424	0.00212246	0.00183493	0.00183493	3.36696e-06
0.00484183	0.00146634	0.00646159	0.00646159	4.17522e-05
0.00944896	0.00288773	-0.00912619	0.00912619	8.32873e-05
0.00845545	0.00277324	0.00664807	0.00664807	4.41969e-05
0.00590373	0.00163018	0.016256	0.016256	0.000264257
0.00760488	0.00214614	-0.00921236	0.00921236	8.48676e-05
0.00613851	0.00170099	-0.00805951	0.00805951	6.49557e-05
0.00865602	0.00258368	0.0232621	0.0232621	0.000541124
0.00625341	0.00186502	0.00352644	0.00352644	1.24358e-05
0.00662952	0.00215594	0.00161223	0.00161223	2.59928e-06
0.00862958	0.0022134	0.018599	0.018599	0.000345924
0.00623618	0.00174529	-0.0094784	0.0094784	8.98401e-05
0.00696003	0.00218664	-0.00657765	0.00657765	4.32654e-05
0.00665091	0.00176176	0.0119875	0.0119875	0.0001437
0.00638318	0.00194309	0.00598405	0.00598405	3.58088e-05
0.00736899	0.00197126	0.0194087	0.0194087	0.000376696
0.0111131	0.00347825	-0.0149724	0.0149724	0.000224173
0.00944158	0.00266373	0.0311515	0.0311515	0.000970414
0.0130627	0.00332761	0.00127742	0.00127742	1.63181e-06
0.00818915	0.00230515	-0.0286973	0.0286973	0.000823537
0.0098795	0.00272841	0.00145022	0.00145022	2.10315e-06
0.00933779	0.00236902	0.00268751	0.00268751	7.2227e-06
0.0126076	0.00347231	-0.0240099	0.0240099	0.000576477
0.00657249	0.00185818	0.00107723	0.00107723	1.16042e-06
0.009692	0.00308169	-0.010002	0.010002	0.000100039
0.00949434	0.00224518	-0.0133883	0.0133883	0.000179247
0.00627052	0.00182331	0.00150397	0.00150397	2.26192e-06
0.00711884	0.00191865	-0.0198624	0.0198624	0.000394516
0.0077737	0.00206809	-0.00973898	0.00973898	9.48477e-05
0.00863488	0.00252016	0.00545373	0.00545373	2.97432e-05
0.00539185	0.00168286	-0.00712709	0.00712709	5.07954e-05
0.00865467	0.00298057	-0.00204626	0.00204626	4.1872e-06
0.00911178	0.00227102	-0.0157276	0.0157276	0.000247359
0.00668798	0.00169548	0.00697653	0.00697653	4.86719e-05
0.00845614	0.00230502	-0.0158479	0.0158479	0.000251157
0.00920052	0.00281731	-0.00507385	0.00507385	2.5744e-05
0.00943725	0.00287371	0.000115328	0.000115328	1.33006e-08
0.0103518	0.00290149	0.0141417	0.0141417	0.000199988
0.00502518	0.00165711	0.00296587	0.00296587	8.79637e-06
0.0050172	0.00153904	-0.00276408	0.00276408	7.64014e-06
0.00434007	0.00135155	0.000880726	0.000880726	7.75678e-07
0.00448639	0.0013431	-0.0041429	0.0041429	1.71636e-05
0.00438836	0.0013564	-0.000916479	0.000916479	8.39933e-07
0.00458414	0.00123724	-0.00108437	0.00108437	1.17586e-06
0.00491871	0.00129184	-0.00485036	0.00485036	2.3526e-05
0.00501789	0.00143783	0.00112958	0.00112958	1.27594e-06
0.00554828	0.00142291	0.00234054	0.00234054	5.47812e-06
0.00737527	0.00183143	0.0101563	0.0101563	0.000103151
0.00647742	0.0017528	0.0125665	0.0125665	0.000157917
0.00278557	0.000696953	0.00295283	0.00295283	8.71923e-06
0.00456756	0.00111692	0.000935569	0.000935569	8.7529e-07
0.00465223	0.00125176	0.000804222	0.000804222	6.46773e-07
0.00623649	0.0017294	-0.0111968	0.0111968	0.000125368
0.0052226	0.00142484	-0.00192321	0.00192321	3.69873e-06
0.00532414	0.00132458	0.00820282	0.00820282	6.72863e-05
0.0069942	0.00174257	0.0183068	0.0183068	0.000335138
0.00568635	0.00162854	-0.00663296	0.00663296	4.39962e-05
0.00606521	0.00165589	0.00933591	0.00933591	8.71592e-05
0.00430793	0.00120707	-0.00211157	0.00211157	4.45873e-06
0.0074566	0.00185656	0.00962107	0.00962107	9.25651e-05
0.00655123	0.00171657	0.0167972	0.0167972	0.000282145
0.00807723	0.00201572	-0.014363	0.014363	0.000206295
0.00645981	0.00187585	0.00285035	0.00285035	8.12448e-06
0.00871807	0.0024131	0.0142687	0.0142687	0.000203597
0.00780309	0.00238402	-0.0121199	0.0121199	0.000146893
0.00728085	0.00202977	0.019027	0.019027	0.000362025
0.00812075	0.002174	-0.00328024	0.00328024	1.076e-05
0.00879931	0.00249968	-0.00997476	0.00997476	9.94959e-05
0.0056702	0.00167942	-0.00649638	0.00649638	4.22029e-05
0.00923982	0.00250256	0.00388895	0.00388895	1.51239e-05
0.00645293	0.00166923	-0.00607378	0.00607378	3.68908e-05
0.00950804	0.002681	-0.0209833	0.0209833	0.000440299
0.016649	0.00660837	-0.0194086	0.0194086	0.000376694
0.0086408	0.00238548	-0.0062101	0.0062101	3.85653e-05
0.0052213	0.00154563	0.00577818	0.00577818	3.33874e-05
0.00786805	0.00221483	-0.00475321	0.00475321	2.2593e-05
0.00765405	0.00205186	-0.0153205	0.0153205	0.000234718
0.00637914	0.00174391	0.00415233	0.00415233	1.72418e-05
0.00522339	0.00131539	0.00197548	0.00197548	3.90253e-06
0.00725692	0.00179541	0.0127215	0.0127215	0.000161837
0.00528839	0.00139956	-0.011108	0.011108	0.000123388
0.00839545	0.00206237	-0.00347144	0.00347144	1.20509e-05
0.00956545	0.0026976	-0.0106894	0.0106894	0.000114264
0.00746336	0.00208622	0.0143898	0.0143898	0.000207065
0.00658124	0.00181184	-0.00650107	0.00650107	4.22639e-05
0.00637048	0.00170329	0.0120697	0.0120697	0.000145678
0.005196	0.00170961	0.000746444	0.000746444	5.57179e-07
0.00850627	0.00209702	-0.0151985	0.0151985	0.000230995
0.00613572	0.00156435	0.00363565	0.00363565	1.32179e-05
0.00681703	0.00168827	-0.0134665	0.0134665	0.000181346
0.00732857	0.00196062	-0.0102917	0.0102917	0.000105918
0.0048166	0.00139861	-0.00202903	0.00202903	4.11696e-06
0.00640732	0.00161584	0.0119218	0.0119218	0.000142129
0.00600538	0.00192018	0.000894732	0.000894732	8.00545e-07
0.00558742	0.00142745	0.00705171	0.00705171	4.97267e-05
0.00508271	0.00141126	0.00182371	0.00182371	3.32591e-06
0.00548599	0.00164766	0.00104744	0.00104744	1.09712e-06
0.00781892	0.00244776	-0.00636923	0.00636923	4.05671e-05
0.00601106	0.00155774	-0.00707682	0.00707682	5.00814e-05
0.00552575	0.00162542	0.00172968	0.00172968	2.99179e-06
0.00559466	0.001501	-0.00664047	0.00664047	4.40959e-05
0.00653033	0.00190033	-0.00167533	0.00167533	2.80673e-06
0.00597614	0.00161341	0.00741869	0.00741869	5.50369e-05
0.00636596	0.0019062	0.00100904	0.00100904	1.01816e-06
0.00425772	0.00110647	0.00367666	0.00367666	1.35178e-05
0.00525513	0.00136319	-0.00291439	0.00291439	8.49369e-06
0.00514242	0.00136075	-0.00259893	0.00259893	6.75444e-06
0.00449	0.0011583	-0.0011166	0.0011166	1.24681e-06
0.0057581	0.00144837	-0.00787632	0.00787632	6.20364e-05
0.00637938	0.0017638	0.00201526	0.00201526	4.06128e-06
0.00393342	0.00105299	0.00214675	0.00214675	4.60854e-06
0.00661236	0.00205289	0.00395664	0.00395664	1.5655e-05
0.00746793	0.00232041	0.00213163	0.00213163	4.54385e-06
0.00528769	0.00146981	0.000698607	0.000698607	4.88052e-07
0.00416138	0.00104563	-0.00305323	0.00305323	9.32221e-06
0.00401611	0.00109502	0.000688908	0.000688908	4.74594e-07
0.00501639	0.00137724	0.000439686	0.000439686	1.93324e-07
0.00343091	0.000989017	-2.71652e-05	2.71652e-05	7.37951e-10
0.00490195	0.00159185	-0.000165982	0.000165982	2.75501e-08
0.00558548	0.00161493	0.004852	0.004852	2.35419e-05
0.00490463	0.00125243	0.0127774	0.0127774	0.000163263
0.00633519	0.00169057	0.00484523	0.00484523	2.34762e-05
0.00506683	0.00143199	0.00237578	0.00237578	5.64433e-06
0.00610342	0.00192254	0.00609913	0.00609913	3.71994e-05
0.00720116	0.0026812	-0.00210262	0.00210262	4.421e-06
0.00868361	0.00218813	0.00314567	0.00314567	9.89526e-06
0.0114824	0.00322535	-0.002791	0.002791	7.78966e-06
0.0106333	0.00301101	-0.0100816	0.0100816	0.000101639
0.00623372	0.00197176	-4.1007e-06	4.1007e-06	1.68157e-11
0.0068582	0.0017158	0.00535637	0.00535637	2.86907e-05
0.00947578	0.00309459	0.0126296	0.0126296	0.000159507
0.00623226	0.00172392	-0.00270104	0.00270104	7.29563e-06
0.0103754	0.0027159	0.00904288	0.00904288	8.17737e-05
0.00957638	0.0027367	0.00567941	0.00567941	3.22557e-05
0.0069112	0.00209422	-0.00650296	0.00650296	4.22885e-05
0.00582021	0.00180691	-0.00277521	0.00277521	7.70181e-06
0.0105465	0.00325786	-0.00491605	0.00491605	2.41676e-05
0.00893577	0.00241073	0.00199392	0.00199392	3.97573e-06
0.0102533	0.00301503	0.0145834	0.0145834	0.000212675
0.00632	0.0018993	0.00476624	0.00476624	2.2717e-05
0.00701921	0.00178411	-0.0154084	0.0154084	0.000237419
0.00503293	0.00147988	0.000470443	0.000470443	2.21317e-07
0.00569872	0.0016203	-0.00582286	0.00582286	3.39057e-05
0.00843557	0.00232028	0.0202323	0.0202323	0.000409346
0.0110143	0.0035755	0.00986175	0.00986175	9.72541e-05
0.00805287	0.00235162	0.015709	0.015709	0.000246773
0.00787974	0.0021032	-0.0177168	0.0177168	0.000313884
0.00769333	0.00213703	0.00256353	0.00256353	6.57167e-06
0.00728853	0.00177452	-0.0147284	0.0147284	0.000216925
0.00620613	0.00198491	-0.00545004	0.00545004	2.9703e-05
0.00773977	0.0024489	0.00163948	0.00163948	2.68791e-06
0.00584126	0.00160805	-0.00210917	0.00210917	4.4486e-06
0.00740971	0.00195212	-0.0190722	0.0190722	0.00036375
0.00726571	0.00221491	0.00695308	0.00695308	4.83454e-05
0.00633024	0.00185901	0.000567369	0.000567369	3.21908e-07
0.00695144	0.00228281	0.00204608	0.00204608	4.18646e-06
0.0082637	0.00213259	0.00500214	0.00500214	2.50214e-05
0.00490432	0.00153445	-0.00326269	0.00326269	1.06451e-05
0.00886309	0.00214108	0.0143876	0.0143876	0.000207002
0.00539864	0.00162065	0.000278349	0.000278349	7.7478e-08
0.00511724	0.00145152	0.0117986	0.0117986	0.000139207
0.0057099	0.00160636	0.016284	0.016284	0.000265169
0.00919938	0.00246428	-0.0165012	0.0165012	0.000272291
0.00928183	0.00229395	0.00503651	0.00503651	2.53664e-05
0.00711734	0.00200398	0.00205561	0.00205561	4.22553e-06
0.00836401	0.00325956	0.00373274	0.00373274	1.39333e-05
0.00546878	0.00150713	0.00671612	0.00671612	4.51063e-05
0.00859303	0.00239276	0.013745	0.013745	0.000188924
0.0102457	0.00253413	0.00428265	0.00428265	1.83411e-05
0.00847547	0.00219431	-0.018599	0.018599	0.000345921
0.00813424	0.00231056	-0.0127957	0.0127957	0.000163731
0.00624157	0.00160943	0.00456424	0.00456424	2.08323e-05
0.00681513	0.00180011	-0.00911692	0.00911692	8.31182e-05
0.00797652	0.00216391	-0.0201323	0.0201323	0.00040531
0.0129239	0.00428097	8.90797e-05	8.90797e-05	7.93519e-09
0.00743406	0.00227166	-0.00491493	0.00491493	2.41565e-05
0.00955504	0.00248025	0.0246033	0.0246033	0.000605325
0.0121799	0.00355143	-0.0343776	0.0343776	0.00118182
0.00830337	0.00219757	0.0108204	0.0108204	0.000117082
0.00553676	0.0015139	-0.00759698	0.00759698	5.77142e-05
0.00946228	0.00272275	-0.00387861	0.00387861	1.50436e-05
0.0114316	0.00356065	-0.000987749	0.000987749	9.75649e-07
0.0100129	0.00420799	0.00538369	0.00538369	2.89841e-05
0.00804814	0.00217805	0.00396097	0.00396097	1.56893e-05
0.00743925	0.00219118	-0.00426499	0.00426499	1.81901e-05
0.00535688	0.00148207	2.79509e-05	2.79509e-05	7.81255e-10
0.00447112	0.00120097	0.000312734	0.000312734	9.78027e-08
0.00369344	0.00121282	-0.000583706	0.000583706	3.40713e-07
0.00495286	0.00120138	0.00683876	0.00683876	4.67686e-05
0.0065323	0.00186324	0.00595073	0.00595073	3.54112e-05
0.00519942	0.00132924	0.0064597	0.0064597	4.17277e-05
0.00887711	0.00227788	0.0203351	0.0203351	0.000413515
0.00479132	0.0012127	-0.00129651	0.00129651	1.68093e-06
0.00540836	0.0015307	0.00489814	0.00489814	2.39917e-05
0.0076741	0.00192823	0.0153856	0.0153856	0.000236717
0.00429899	0.00111459	-0.00126973	0.00126973	1.61222e-06
0.00767143	0.00201997	-0.00638	0.00638	4.07044e-05
0.00832803	0.00225666	-0.0128899	0.0128899	0.000166151
0.00666445	0.00184967	-0.00714783	0.00714783	5.10914e-05
0.0090105	0.00242754	0.00393607	0.00393607	1.54926e-05
0.00762389	0.00186399	-0.00746047	0.00746047	5.56587e-05
0.00766652	0.00196088	0.00617057	0.00617057	3.80759e-05
0.00850599	0.00410322	-0.00455706	0.00455706	2.07668e-05
0.00965013	0.00257669	-0.0248177	0.0248177	0.000615917
0.00785446	0.00189399	-0.00916348	0.00916348	8.39693e-05
0.00855537	0.00249525	-0.00102876	0.00102876	1.05836e-06
0.00653062	0.00173287	0.00146358	0.00146358	2.14207e-06
0.00638464	0.00240749	-0.00277739	0.00277739	7.7139e-06
0.00519455	0.00158737	0.00259835	0.00259835	6.75142e-06
0.00527767	0.0014683	-0.00165403	0.00165403	2.73581e-06
0.0125327	0.00313441	0.020261	0.020261	0.000410507
0.0110153	0.00335239	0.00319027	0.00319027	1.01778e-05
0.00952442	0.00277558	0.00389835	0.00389835	1.51971e-05
0.00751961	0.00184852	0.00547996	0.00547996	3.00299e-05
0.00831508	0.00238835	-0.00802604	0.00802604	6.44172e-05
0.00726193	0.00197659	-0.000879426	0.000879426	7.7339e-07
0.00818911	0.00207505	0.00829444	0.00829444	6.87978e-05
0.00483533	0.0013278	-0.000757805	0.000757805	5.74268e-07
0.00586487	0.00167018	0.00373509	0.00373509	1.39509e-05
0.00784342	0.00221683	-0.0159252	0.0159252	0.000253612
0.00542482	0.00152518	-0.00388242	0.00388242	1.50732e-05
0.00506242	0.00141756	0.0105988	0.0105988	0.000112334
0.00445707	0.00129099	0.00942961	0.00942961	8.89175e-05
0.0058221	0.00166911	0.00690251	0.00690251	4.76446e-05
0.00872045	0.00242755	0.0167713	0.0167713	0.000281277
0.00658369	0.00175604	0.0106361	0.0106361	0.000113126
0.00676221	0.00178054	-0.00855999	0.00855999	7.32735e-05
0.00971974	0.00258068	0.017443	0.017443	0.000304259
0.00425489	0.00132754	-0.0011689	0.0011689	1.36633e-06
0.00551686	0.00147078	-0.00662215	0.00662215	4.38529e-05
0.00484405	0.00133947	-0.0040957	0.0040957	1.67747e-05
0.00613008	0.00164187	-0.00877961	0.00877961	7.70815e-05
0.00494283	0.00141823	0.00248135	0.00248135	6.15712e-06
0.00723944	0.002059	0.00962691	0.00962691	9.26774e-05
0.00846722	0.00302308	-0.00609148	0.00609148	3.71062e-05
0.00631892	0.00166393	-0.00897391	0.00897391	8.05311e-05
0.00849438	0.00259277	-0.0189918	0.0189918	0.000360688
0.00458466	0.00117272	-0.000355119	0.000355119	1.26109e-07
0.00334813	0.000961252	0.00191001	0.00191001	3.64815e-06
0.00589399	0.00151252	0.00387547	0.00387547	1.50192e-05
0.00614866	0.00220186	0.00657261	0.00657261	4.31992e-05
0.00480759	0.00164513	-0.00106237	0.00106237	1.12863e-06
0.00951793	0.00320983	0.0087764	0.0087764	7.70252e-05
0.00602287	0.00165624	0.00249672	0.00249672	6.23359e-06
0.00688493	0.00217708	-0.00065094	0.00065094	4.23724e-07
0.00373539	0.0010079	0.000955044	0.000955044	9.1211e-07
0.00469627	0.00136611	-0.00348385	0.00348385	1.21372e-05
0.00878032	0.00295996	0.00618845	0.00618845	3.82969e-05
0.00652659	0.00184963	0.00207986	0.00207986	4.32581e-06
0.00872669	0.00308722	0.0104729	0.0104729	0.000109681
0.00591634	0.00178701	-0.00238529	0.00238529	5.68959e-06
0.00754467	0.00266257	-0.00344538	0.00344538	1.18706e-05
0.00595698	0.00167296	0.00325833	0.00325833	1.06167e-05
0.00561364	0.00155513	-0.000302829	0.000302829	9.17055e-08
0.013438	0.00425035	0.00444205	0.00444205	1.97318e-05
0.00610238	0.00184018	0.00352532	0.00352532	1.24279e-05
0.00841547	0.00263584	-0.00311157	0.00311157	9.68189e-06
0.00607303	0.00169257	0.00326383	0.00326383	1.06526e-05
0.00559582	0.00164097	-0.002888	0.002888	8.34057e-06
0.00655752	0.00196524	0.00262478	0.00262478	6.88948e-06
0.00945232	0.0033795	-0.00130458	0.00130458	1.70194e-06
0.00754359	0.00205257	0.00483258	0.00483258	2.33538e-05
0.00837208	0.00233668	-0.000789028	0.000789028	6.22565e-07
0.00685578	0.0018158	0.000569002	0.000569002	3.23764e-07
0.00881798	0.00249098	0.00681289	0.00681289	4.64154e-05
0.00698187	0.00186237	-0.00308467	0.00308467	9.51522e-06
0.00892271	0.00239442	0.00904906	0.00904906	8.18855e-05
0.00612763	0.00231353	0.00023914	0.00023914	5.71879e-08
0.00912163	0.00253528	0.00602816	0.00602816	3.63387e-05
0.00736372	0.00191566	-0.00384581	0.00384581	1.47902e-05
0.00736214	0.00186938	0.00472035	0.00472035	2.22817e-05
0.00699656	0.00179369	0.00924252	0.00924252	8.54242e-05
0.00454418	0.00132978	-0.000116908	0.000116908	1.36674e-08
0.00868463	0.0026135	0.00449701	0.00449701	2.02231e-05
0.00978203	0.00258303	0.0198528	0.0198528	0.000394133
0.00660235	0.00166507	-0.00458164	0.00458164	2.09914e-05
0.00423956	0.00110513	-0.00415407	0.00415407	1.72563e-05
0.0101747	0.00346362	-0.00364028	0.00364028	1.32516e-05
0.00720273	0.00218105	0.00291466	0.00291466	8.49525e-06
0.00537301	0.0014228	-0.00365146	0.00365146	1.33332e-05
0.00569244	0.00156149	-0.00687295	0.00687295	4.72374e-05
0.00791757	0.002143	0.0110235	0.0110235	0.000121517
0.00659857	0.00169504	-0.00774807	0.00774807	6.00326e-05
0.00620811	0.00187992	-0.000298935	0.000298935	8.93619e-08
0.00585861	0.0017468	-0.00017656	0.00017656	3.11733e-08
0.00532954	0.0016639	0.000118875	0.000118875	1.41311e-08
0.00772765	0.00203703	0.00339421	0.00339421	1.15207e-05
0.00702506	0.00202421	-0.00466128	0.00466128	2.17275e-05
0.0120016	0.00368539	-0.00212211	0.00212211	4.50335e-06
0.0093612	0.00256066	0.00672992	0.00672992	4.52918e-05
0.00462135	0.00143297	0.00454929	0.00454929	2.0696e-05
0.00750767	0.0021474	-0.00186346	0.00186346	3.47249e-06
0.0106923	0.00270943	0.0121724	0.0121724	0.000148167
0.00804993	0.0023006	0.0018154	0.0018154	3.29567e-06
0.00726698	0.0021553	-0.000203632	0.000203632	4.14659e-08
0.0106521	0.00345892	0.00582369	0.00582369	3.39153e-05
0.0110475	0.00282869	0.0205671	0.0205671	0.000423006
0.00656626	0.00200936	7.85435e-05	7.85435e-05	6.16908e-09
0.0122857	0.00375063	0.00494112	0.00494112	2.44146e-05
0.012227	0.00359031	0.00476579	0.00476579	2.27127e-05
0.00809554	0.00226261	0.00185925	0.00185925	3.45682e-06
0.00794521	0.00216609	-0.00766145	0.00766145	5.86978e-05
0.00763403	0.00205977	0.0173661	0.0173661	0.000301581
0.00555747	0.00167898	-0.0111538	0.0111538	0.000124406
0.00795483	0.00223452	0.00449258	0.00449258	2.01833e-05
0.0113716	0.00315503	-0.0102711	0.0102711	0.000105495
0.00972793	0.00260126	-0.0228318	0.0228318	0.000521293
0.0047136	0.0013962	0.00215754	0.00215754	4.65498e-06
0.00535173	0.00142304	0.00227438	0.00227438	5.17281e-06
0.00680836	0.00197275	0.0135757	0.0135757	0.000184299
0.00504815	0.00130382	-0.00176144	0.00176144	3.10267e-06
0.00762384	0.00226847	-0.00791988	0.00791988	6.27245e-05
0.00672342	0.00220219	-0.0030565	0.0030565	9.34222e-06
0.0065728	0.00178729	0.00186837	0.00186837	3.4908e-06
0.00714124	0.0018988	-0.00732746	0.00732746	5.36917e-05
0.00688241	0.00237295	0.00265692	0.00265692	7.05922e-06
0.00736118	0.00223999	0.00676018	0.00676018	4.57e-05
0.00661575	0.00189145	0.0025113	0.0025113	6.30663e-06
0.00475309	0.00121954	0.00240313	0.00240313	5.77503e-06
0.0100312	0.00345481	0.00700201	0.00700201	4.90282e-05
0.00864725	0.00224128	-0.00472907	0.00472907	2.23641e-05
0.0133009	0.00367186	-0.0117463	0.0117463	0.000137976
0.00784771	0.00237894	-0.00101821	0.00101821	1.03674e-06
0.00582611	0.00141034	-0.000450615	0.000450615	2.03054e-07
0.00916128	0.00241906	0.0162833	0.0162833	0.000265145
0.0105218	0.00324611	0.000598475	0.000598475	3.58173e-07
0.0109384	0.00337872	0.00145174	0.00145174	2.10756e-06
0.00689789	0.00194719	0.00171257	0.00171257	2.9329e-06
0.008356	0.00267065	-0.00651526	0.00651526	4.24486e-05
0.012029	0.00293167	-0.00956307	0.00956307	9.14523e-05
0.0139114	0.00537998	0.00780349	0.00780349	6.08944e-05
0.00718653	0.00204122	-0.00202015	0.00202015	4.08101e-06
0.00682722	0.00197553	-6.1213e-05	6.1213e-05	3.74703e-09
0.00529397	0.00154988	-0.000662102	0.000662102	4.38378e-07
0.00708242	0.00182308	0.00997853	0.00997853	9.95711e-05
0.00641705	0.00156643	0.00654428	0.00654428	4.28277e-05
0.0060268	0.00168271	-0.00409967	0.00409967	1.68073e-05
0.00637299	0.00187128	0.00268363	0.00268363	7.20185e-06
0.00897287	0.00298331	0.00661494	0.00661494	4.37575e-05
0.00722951	0.00211781	0.0114449	0.0114449	0.000130986
0.00652781	0.00187036	0.00108343	0.00108343	1.17382e-06
0.0054777	0.00144227	0.0111953	0.0111953	0.000125334
0.0111362	0.00294178	0.0208224	0.0208224	0.000433574
0.00718647	0.00220799	-0.0235555	0.0235555	0.000554862
0.0113169	0.00313387	0.0210733	0.0210733	0.000444086
0.00714646	0.00199034	-0.0102961	0.0102961	0.000106009
0.0115904	0.00414897	-0.00916217	0.00916217	8.39453e-05
0.00841639	0.00291687	0.00310332	0.00310332	9.63059e-06
0.00691693	0.00219497	-0.00394581	0.00394581	1.55694e-05
0.00906586	0.00265354	0.00626622	0.00626622	3.92655e-05
0.00961578	0.00284519	0.0166029	0.0166029	0.000275655
0.0103303	0.00293467	0.0154502	0.0154502	0.000238709
0.00781794	0.00216543	-0.0124261	0.0124261	0.000154408
0.0114754	0.00311429	-0.017562	0.017562	0.000308424
0.0130242	0.00369808	-0.0327678	0.0327678	0.00107373
0.00565562	0.00161468	-0.0039407	0.0039407	1.55291e-05
0.00666736	0.00234545	0.00167727	0.00167727	2.81324e-06
0.00625765	0.00167859	0.0107985	0.0107985	0.000116608
0.00622199	0.00165765	0.00402328	0.00402328	1.61868e-05
0.00660902	0.00179095	-0.0058797	0.0058797	3.45709e-05
0.0108985	0.00313216	-0.00963094	0.00963094	9.2755e-05
0.00865571	0.00263589	-0.0102592	0.0102592	0.000105251
0.00626195	0.00158266	0.00642181	0.00642181	4.12397e-05
0.0116441	0.00303023	0.019246	0.019246	0.00037041
0.00768331	0.00203472	-0.0118799	0.0118799	0.000141133
0.00933715	0.00234655	-0.0120275	0.0120275	0.000144662
0.00737843	0.0020074	0.00122619	0.00122619	1.50355e-06
0.00776958	0.00208729	-0.00755075	0.00755075	5.70138e-05
0.00749449	0.00213887	-0.00611414	0.00611414	3.73827e-05
0.00818079	0.00240918	0.00763143	0.00763143	5.82387e-05
0.00974096	0.00253639	-0.0170136	0.0170136	0.000289462
0.00739121	0.00183033	0.0116386	0.0116386	0.000135457
0.00553993	0.00145003	0.00938916	0.00938916	8.81564e-05
0.00580466	0.00184342	-0.0055867	0.0055867	3.12112e-05
0.0091081	0.00250037	-0.020972	0.020972	0.000439826
0.008062	0.00220472	0.00692736	0.00692736	4.79884e-05
0.0098096	0.00268199	0.00193594	0.00193594	3.74787e-06
0.00891707	0.00255186	0.00688616	0.00688616	4.74192e-05
0.0153955	0.00508711	0.00336086	0.00336086	1.12954e-05
0.00929554	0.00321283	0.00089089	0.00089089	7.93686e-07
0.0093101	0.00239269	0.00279526	0.00279526	7.81349e-06
0.0105059	0.00310438	0.00722526	0.00722526	5.22043e-05
0.00625469	0.00205647	8.45555e-05	8.45555e-05	7.14963e-09
0.00844618	0.00229879	0.00194129	0.00194129	3.7686e-06
0.00521914	0.00153407	0.00155642	0.00155642	2.42244e-06
0.0115373	0.00341266	0.00830259	0.00830259	6.89331e-05
0.00918142	0.00278261	0.00859212	0.00859212	7.38246e-05
0.010957	0.0039776	-0.00125703	0.00125703	1.58014e-06
0.0135594	0.00408073	0.020169	0.020169	0.00040679
0.0118291	0.0046121	0.00606542	0.00606542	3.67894e-05
0.00741993	0.00279208	0.005107	0.005107	2.60815e-05
0.0103473	0.00280984	0.00751655	0.00751655	5.64985e-05
0.0104946	0.00366345	-0.00231078	0.00231078	5.33969e-06
0.00882517	0.00241232	0.00951536	0.00951536	9.05422e-05
0.0132137	0.0035752	0.013165	0.013165	0.000173316
0.0123136	0.00316519	0.0240836	0.0240836	0.000580021
0.00690999	0.00191907	0.00243299	0.00243299	5.91944e-06
0.00989988	0.00406658	-0.00184245	0.00184245	3.39463e-06
0.00889385	0.00238216	-0.00390509	0.00390509	1.52497e-05
0.0108956	0.00283976	-0.0233711	0.0233711	0.000546206
0.00900546	0.00274192	-0.00389621	0.00389621	1.51804e-05
0.0077141	0.00236392	-0.0041499	0.0041499	1.72216e-05
0.0103448	0.00269571	-0.0161161	0.0161161	0.000259729
0.00863266	0.00257217	0.00780987	0.00780987	6.09941e-05
0.0119115	0.00305448	0.0226671	0.0226671	0.000513796
0.00932898	0.00283748	-0.00327955	0.00327955	1.07554e-05
0.00576149	0.00183103	0.000507916	0.000507916	2.57978e-07
0.0103756	0.0027883	-0.0202932	0.0202932	0.000411815
0.0097289	0.00292481	-0.00728404	0.00728404	5.30572e-05
0.00787243	0.00201771	-0.00870105	0.00870105	7.57082e-05
0.00939664	0.00265699	0.0190576	0.0190576	0.000363193
0.00792088	0.00225764	0.000798553	0.000798553	6.37687e-07
0.00798791	0.00224511	-0.0114954	0.0114954	0.000132144
0.00722989	0.00253342	0.00111423	0.00111423	1.24151e-06
0.0101846	0.00284769	-0.00511291	0.00511291	2.61418e-05
0.00858523	0.00238865	-0.0026675	0.0026675	7.11558e-06
0.0113062	0.00341742	-0.00868036	0.00868036	7.53487e-05
0.00878301	0.00232784	0.00681699	0.00681699	4.64713e-05
0.00917435	0.00259417	-0.00785325	0.00785325	6.16735e-05
0.00659405	0.00191067	-0.00399734	0.00399734	1.59787e-05
0.00858274	0.00292252	-0.00192595	0.00192595	3.70927e-06
0.0112162	0.00308466	0.0109724	0.0109724	0.000120394
0.00556766	0.00169576	0.000601296	0.000601296	3.61557e-07
0.00549633	0.00149201	-0.00227572	0.00227572	5.1789e-06
0.00781425	0.00221641	-0.000272962	0.000272962	7.45081e-08
0.00938759	0.00293621	0.00588178	0.00588178	3.45954e-05
0.0109898	0.00382461	0.00258103	0.00258103	6.6617e-06
0.00856898	0.00228072	0.00622847	0.00622847	3.87939e-05
0.0108741	0.00316388	0.0232238	0.0232238	0.000539345
0.00606516	0.00176129	-0.00213799	0.00213799	4.57102e-06
0.00902296	0.00270891	-0.00433238	0.00433238	1.87695e-05
0.00691532	0.00181259	0.00858148	0.00858148	7.36418e-05
0.00747613	0.00205415	0.0103618	0.0103618	0.000107368
0.0127789	0.00374116	-0.0226522	0.0226522	0.000513123
0.00825818	0.00268434	0.0145238	0.0145238	0.000210941
0.0156264	0.00546728	0.0103302	0.0103302	0.000106714
0.00851577	0.0024461	-0.0188035	0.0188035	0.00035357
0.00877694	0.00237234	-0.00303775	0.00303775	9.22792e-06
0.0108008	0.00287989	0.0162176	0.0162176	0.000263012
0.0085669	0.00256339	0.00463817	0.00463817	2.15126e-05
0.00796055	0.00226243	-0.00493763	0.00493763	2.43802e-05
0.00599142	0.00152205	-0.0104644	0.0104644	0.000109503
0.0063494	0.00166892	0.00674918	0.00674918	4.55514e-05
0.00784237	0.00208105	0.00346488	0.00346488	1.20054e-05
0.00763999	0.00236756	-0.00240456	0.00240456	5.78189e-06
0.0100846	0.00253677	0.00807419	0.00807419	6.51926e-05
0.00791327	0.00291123	0.00127553	0.00127553	1.62697e-06
0.00803653	0.00223963	-0.0108915	0.0108915	0.000118626
0.00797719	0.0024646	0.00346023	0.00346023	1.19732e-05
0.0115965	0.00312035	-0.0249139	0.0249139	0.000620701
0.00865357	0.00244189	0.00737392	0.00737392	5.43748e-05
[truncated: 789 more rows]
