# Supplementary material for: ESG performance, herding behavior and stock market returns: evidence from Europe
Source: Oper Res Int J. 2023 Feb 15;23(1):3. doi: 10.1007/s12351-023-00745-1 (PMC9930029; doi:10.1007/s12351-023-00745-1)
Supplement: Supplementary file 1 — Supplementary file1 (ZIP 2622 kb) [file 12351_2023_745_MOESM1_ESM.zip › Supplementary data for ESG Herding/Supplementary Files/FTSEMIB CSAD.xlsx]

## Sheet: Sheet1
CSADt	CSSD	Rm	|Rm|	(Rm)²
0.00459568	0.000986462	-0.00118826	0.00118826	1.41197e-06
0.00572713	0.00130706	-0.00130875	0.00130875	1.71281e-06
0.0065412	0.00149183	0.00715494	0.00715494	5.11931e-05
0.0107729	0.00214707	0.0130858	0.0130858	0.000171238
0.00922065	0.00202242	0.020262	0.020262	0.000410549
0.0126018	0.00263318	-0.0257375	0.0257375	0.000662418
0.0120764	0.00269777	-0.00163319	0.00163319	2.66733e-06
0.00907952	0.00214731	0.00116208	0.00116208	1.35042e-06
0.0113012	0.0021709	0.00234647	0.00234647	5.50593e-06
0.014219	0.00283266	0.00805709	0.00805709	6.49166e-05
0.0105652	0.00242179	0.00265273	0.00265273	7.03698e-06
0.0127354	0.00277729	-0.00973511	0.00973511	9.47725e-05
0.0103108	0.00211632	-0.00246158	0.00246158	6.0594e-06
0.011113	0.00239912	-0.00380122	0.00380122	1.44493e-05
0.00645699	0.00138042	-0.00243179	0.00243179	5.9136e-06
0.0103303	0.00331476	-0.00322921	0.00322921	1.04278e-05
0.0112381	0.00216506	0.00778829	0.00778829	6.06575e-05
0.00976875	0.0020866	0.00160202	0.00160202	2.56648e-06
0.0128741	0.00275356	-0.00577921	0.00577921	3.33992e-05
0.0135414	0.0031232	0.00176511	0.00176511	3.1156e-06
0.0138654	0.00284267	-0.0130402	0.0130402	0.000170046
0.00993244	0.00215587	0.00680226	0.00680226	4.62708e-05
0.012008	0.00262702	-0.00457953	0.00457953	2.09721e-05
0.010071	0.0021004	0.00715826	0.00715826	5.12406e-05
0.0226799	0.00457172	0.0204255	0.0204255	0.000417201
0.0147761	0.00322932	-0.000238172	0.000238172	5.67261e-08
0.010275	0.00231131	0.0079271	0.0079271	6.2839e-05
0.0117149	0.00232858	-0.00399673	0.00399673	1.59739e-05
0.0108494	0.00237326	0.00874966	0.00874966	7.65566e-05
0.0103566	0.00217085	0.00554018	0.00554018	3.06936e-05
0.0136913	0.00291164	0.019778	0.019778	0.000391167
0.0154464	0.00343669	0.00412389	0.00412389	1.70065e-05
0.0140752	0.00313704	-0.00834992	0.00834992	6.97211e-05
0.0137607	0.00280832	0.00678318	0.00678318	4.60115e-05
0.019372	0.00387092	0.0048867	0.0048867	2.38799e-05
0.0400125	0.00931987	0.0542891	0.0542891	0.0029473
0.0159702	0.00443841	-0.00251883	0.00251883	6.34451e-06
0.0145101	0.00291186	0.0192734	0.0192734	0.000371464
0.0147844	0.00456452	0.0195952	0.0195952	0.000383974
0.0130109	0.00276918	0.0318592	0.0318592	0.00101501
0.0161114	0.00363067	0.0254649	0.0254649	0.000648463
0.0152493	0.00347759	0.00396312	0.00396312	1.57063e-05
0.01143	0.00246614	-0.00142532	0.00142532	2.03152e-06
0.0139995	0.00288949	-0.0405876	0.0405876	0.00164735
0.0155137	0.00308087	-0.0153174	0.0153174	0.000234622
0.0108844	0.00224318	-0.0176439	0.0176439	0.000311307
0.0128191	0.00310701	0.0109273	0.0109273	0.000119406
0.00887949	0.00191945	-0.000471551	0.000471551	2.2236e-07
0.0129094	0.00287645	-0.0203356	0.0203356	0.000413535
0.0145845	0.00350841	0.00557029	0.00557029	3.10281e-05
0.0105428	0.00235723	-0.000797847	0.000797847	6.3656e-07
0.0117956	0.00263992	0.0170067	0.0170067	0.000289227
0.0128562	0.00247881	-0.0276569	0.0276569	0.000764907
0.00801603	0.0026978	0.00250733	0.00250733	6.28668e-06
0.0119564	0.00236389	-0.00811815	0.00811815	6.59044e-05
0.0142363	0.00300764	0.00629689	0.00629689	3.96509e-05
0.0125769	0.00259106	0.000661307	0.000661307	4.37327e-07
0.0120912	0.00241776	0.00758165	0.00758165	5.74814e-05
0.0149332	0.00309839	0.000271233	0.000271233	7.35672e-08
0.018363	0.0038469	0.00852819	0.00852819	7.27301e-05
0.015729	0.00342859	0.0105538	0.0105538	0.000111382
0.00962847	0.00234843	0.000147418	0.000147418	2.17319e-08
0.0142378	0.00283867	0.0024312	0.0024312	5.91075e-06
0.0106607	0.00253098	-0.00240856	0.00240856	5.80116e-06
0.0118432	0.00283357	-0.00516281	0.00516281	2.66546e-05
0.0146247	0.0029844	0.0246941	0.0246941	0.000609801
0.0127538	0.00270489	-0.0110262	0.0110262	0.000121577
0.0120836	0.0030071	-0.00121818	0.00121818	1.48396e-06
0.0138183	0.00286141	0.00181524	0.00181524	3.29509e-06
0.00961589	0.00215779	0.00544022	0.00544022	2.9596e-05
0.0169581	0.00339723	-0.0374695	0.0374695	0.00140396
0.0165807	0.00340682	-0.0108811	0.0108811	0.000118398
0.0113206	0.00235572	-0.0112332	0.0112332	0.000126185
0.00945811	0.00203776	0.000352759	0.000352759	1.24439e-07
0.0144864	0.00351509	0.00824248	0.00824248	6.79385e-05
0.00776359	0.00167314	-0.00135969	0.00135969	1.84875e-06
0.0104224	0.00208592	2.67404e-05	2.67404e-05	7.15047e-10
0.0135025	0.00334506	0.00247328	0.00247328	6.11711e-06
0.0104895	0.00231048	0.0201825	0.0201825	0.000407332
0.00909335	0.00221798	-0.018129	0.018129	0.00032866
0.013519	0.00322873	0.0178823	0.0178823	0.000319776
0.0148269	0.00296238	-0.00819529	0.00819529	6.71627e-05
0.0157135	0.00316415	-0.015446	0.015446	0.000238579
0.0198073	0.00499216	0.0134315	0.0134315	0.000180404
0.0105117	0.00263406	-0.00196957	0.00196957	3.87922e-06
0.0111316	0.00245479	-0.0104491	0.0104491	0.000109183
0.00996694	0.0022232	-0.000320949	0.000320949	1.03008e-07
0.00971522	0.00263745	-0.0143967	0.0143967	0.000207264
0.0104219	0.00232165	0.00535396	0.00535396	2.86648e-05
0.0066363	0.00132578	-0.00414202	0.00414202	1.71564e-05
0.00888939	0.00181554	0.0212196	0.0212196	0.000450273
0.00575574	0.00134093	-0.00361866	0.00361866	1.30947e-05
0.00695464	0.0017483	-0.0143822	0.0143822	0.000206847
0.0076265	0.00161297	0.0105711	0.0105711	0.000111748
0.0073872	0.00148213	-0.00524854	0.00524854	2.75471e-05
0.0101243	0.00213546	-0.00388404	0.00388404	1.50858e-05
0.00641603	0.00126996	-0.0113144	0.0113144	0.000128016
0.00736876	0.00181995	-0.00880985	0.00880985	7.76134e-05
0.0119175	0.0024505	0.0112944	0.0112944	0.000127564
0.0151773	0.00298721	0.0283713	0.0283713	0.000804929
0.0133148	0.00282924	0.00692442	0.00692442	4.79476e-05
0.0115456	0.00232419	0.00211962	0.00211962	4.49281e-06
0.0100313	0.0022244	-0.0134269	0.0134269	0.000180282
0.0140841	0.00308069	0.00643675	0.00643675	4.14317e-05
0.0224032	0.00415415	0.0120827	0.0120827	0.000145991
0.0159984	0.00337737	0.0150776	0.0150776	0.000227333
0.0167583	0.00337874	-0.00710093	0.00710093	5.04232e-05
0.0147806	0.00321972	-0.0328009	0.0328009	0.0010759
0.0142121	0.0035945	-0.0011084	0.0011084	1.22854e-06
0.0129073	0.00286331	-0.00586065	0.00586065	3.43472e-05
0.0140526	0.00323243	-0.00275513	0.00275513	7.59075e-06
0.0100945	0.0021723	-0.0185383	0.0185383	0.000343667
0.0126548	0.00260965	-0.00700624	0.00700624	4.90874e-05
0.0102752	0.00224706	-0.00601445	0.00601445	3.61736e-05
0.0119888	0.0024047	0.00494339	0.00494339	2.44371e-05
0.0111191	0.00263777	0.00989697	0.00989697	9.79499e-05
0.00928222	0.00187598	0.00310963	0.00310963	9.66983e-06
0.00927203	0.00228007	0.00368367	0.00368367	1.35695e-05
0.0172026	0.00673065	0.020203	0.020203	0.00040816
0.0117102	0.00256092	-0.006174	0.006174	3.81182e-05
0.0144716	0.00497081	0.011921	0.011921	0.000142111
0.0118695	0.00250879	0.0134139	0.0134139	0.000179932
0.0132462	0.00295124	-0.0197784	0.0197784	0.000391183
0.0097865	0.00230447	-0.00565392	0.00565392	3.19668e-05
0.00983984	0.00194009	-0.000957475	0.000957475	9.16758e-07
0.0108996	0.00229772	0.015472	0.015472	0.000239382
0.00697328	0.00151937	-0.00805707	0.00805707	6.49164e-05
0.0120443	0.00254183	0.0287623	0.0287623	0.000827268
0.0109062	0.00231453	-0.00230394	0.00230394	5.30813e-06
0.0100817	0.00206083	-0.00367666	0.00367666	1.35178e-05
0.0145659	0.00300356	0.0168717	0.0168717	0.000284653
0.0145733	0.00295642	-0.00573909	0.00573909	3.29372e-05
0.00969599	0.00230584	0.00374524	0.00374524	1.40268e-05
0.0121691	0.0023132	-0.0342009	0.0342009	0.0011697
0.00994522	0.00207733	0.018628	0.018628	0.000347003
0.0153954	0.00351256	-0.00714616	0.00714616	5.10676e-05
0.0126061	0.00259418	0.00683422	0.00683422	4.67066e-05
0.0106949	0.0022789	-0.00511235	0.00511235	2.61362e-05
0.0102541	0.00253576	-0.0020249	0.0020249	4.10023e-06
0.0149157	0.00316196	0.0346001	0.0346001	0.00119717
0.0117584	0.00237805	0.00429528	0.00429528	1.84495e-05
0.0123643	0.00305588	0.00432289	0.00432289	1.86874e-05
0.0211598	0.00434249	-0.04814	0.04814	0.00231746
0.0155532	0.00319052	-0.00863965	0.00863965	7.46436e-05
0.0171003	0.00336232	-0.0148868	0.0148868	0.000221616
0.0158102	0.00321942	0.00217313	0.00217313	4.72248e-06
0.0281668	0.00552833	0.0281898	0.0281898	0.000794667
0.013473	0.00306578	-0.000396094	0.000396094	1.5689e-07
0.0178473	0.00383695	0.0353548	0.0353548	0.00124997
0.0111122	0.00242862	0.0241517	0.0241517	0.000583307
0.0205147	0.00429655	0.0179227	0.0179227	0.000321224
0.0154607	0.00324505	-0.00837004	0.00837004	7.00576e-05
0.0163446	0.00331327	0.0246177	0.0246177	0.000606033
0.0233844	0.00520435	0.00278772	0.00278772	7.77139e-06
0.0205682	0.00443455	0.0150353	0.0150353	0.000226061
0.01442	0.0032425	0.0161472	0.0161472	0.000260733
0.0125445	0.002656	0.0134154	0.0134154	0.000179973
0.0155599	0.00393321	-0.00732291	0.00732291	5.3625e-05
0.0157948	0.00372144	0.0104828	0.0104828	0.000109889
0.0219763	0.00437952	-0.021085	0.021085	0.000444578
0.0240378	0.0047572	0.032583	0.032583	0.00106165
0.0142305	0.00315573	-0.000913577	0.000913577	8.34623e-07
0.0142091	0.00299573	-0.0183712	0.0183712	0.0003375
0.0161992	0.00396173	-0.0214063	0.0214063	0.00045823
0.019789	0.00394298	0.0102386	0.0102386	0.000104828
0.0156626	0.00339571	-0.00332238	0.00332238	1.10382e-05
0.0119083	0.00266518	0.0112647	0.0112647	0.000126893
0.0130136	0.00264966	0.00499612	0.00499612	2.49612e-05
0.0168377	0.00381517	-0.013117	0.013117	0.000172055
0.0195241	0.00404606	0.0206491	0.0206491	0.000426385
0.0186849	0.00362569	-0.0370188	0.0370188	0.00137039
0.0190993	0.00401184	-0.0208554	0.0208554	0.000434946
0.0179604	0.00388929	0.0220703	0.0220703	0.000487098
0.0186876	0.00371128	0.0170849	0.0170849	0.000291895
0.0167022	0.0035411	0.0309226	0.0309226	0.000956205
0.017379	0.00339514	-0.00894827	0.00894827	8.00715e-05
0.023077	0.00493219	0.014663	0.014663	0.000215005
0.020147	0.00429089	0.0191133	0.0191133	0.000365318
0.0132351	0.00312628	-0.0359403	0.0359403	0.0012917
0.0197739	0.00477397	0.000508341	0.000508341	2.58411e-07
0.0190786	0.004052	0.0171355	0.0171355	0.000293624
0.0160069	0.00333905	0.00293497	0.00293497	8.61406e-06
0.0307608	0.00623499	-0.0478038	0.0478038	0.00228521
0.0209685	0.00435119	-0.00358594	0.00358594	1.28589e-05
0.0165933	0.00366189	0.0138544	0.0138544	0.000191943
0.0231523	0.0048459	-0.00177467	0.00177467	3.14944e-06
0.025796	0.00504357	0.0218559	0.0218559	0.000477682
0.0235741	0.00458843	0.0399747	0.0399747	0.00159798
0.02383	0.00502176	-0.0267126	0.0267126	0.000713561
0.0209442	0.0044148	0.0174712	0.0174712	0.000305242
0.0196588	0.00416598	-0.029674	0.029674	0.000880548
0.0219309	0.00433288	0.0105812	0.0105812	0.000111961
0.0322629	0.00641856	0.00296149	0.00296149	8.77045e-06
0.0247434	0.00487613	-0.0314801	0.0314801	0.000990997
0.0259283	0.00549513	0.00728963	0.00728963	5.31387e-05
0.0276807	0.00572817	0.0174103	0.0174103	0.000303118
0.0433716	0.00841762	0.0892556	0.0892556	0.00796657
0.0361194	0.00814409	-0.0109364	0.0109364	0.000119605
0.0481551	0.00991191	0.0171255	0.0171255	0.000293284
0.0334538	0.00736802	0.0229153	0.0229153	0.00052511
0.0458019	0.00932701	-0.0126864	0.0126864	0.000160946
0.0349066	0.00683937	0.0223246	0.0223246	0.000498387
0.0395576	0.00743597	-0.0610463	0.0610463	0.00372665
0.0351966	0.00793078	0.0711574	0.0711574	0.00506338
0.030494	0.00617624	-0.169238	0.169238	0.0286414
0.0230794	0.00479786	0.00327137	0.00327137	1.07019e-05
0.0310938	0.00628731	-0.0327849	0.0327849	0.00107485
0.0350286	0.0074547	-0.11173	0.11173	0.0124837
0.0194719	0.00401426	-0.0350264	0.0350264	0.00122685
0.0181605	0.00368165	-0.0178233	0.0178233	0.000317669
0.0231707	0.00464387	0.00909638	0.00909638	8.27442e-05
0.0169857	0.00370552	0.00429968	0.00429968	1.84873e-05
0.0180812	0.00341056	-0.0149707	0.0149707	0.000224123
0.0163844	0.00351217	-0.0357536	0.0357536	0.00127832
0.0144143	0.00267874	-0.0266056	0.0266056	0.000707856
0.0108243	0.00229645	0.0143826	0.0143826	0.000206858
0.0116541	0.00261715	-0.0143743	0.0143743	0.000206621
0.0116622	0.0028491	-0.0543314	0.0543314	0.0029519
0.0128782	0.00274496	-0.0122411	0.0122411	0.000149846
0.0100074	0.00239544	-0.0155977	0.0155977	0.000243287
0.0106908	0.00225697	0.0100716	0.0100716	0.000101436
0.0147938	0.00382895	0.00409904	0.00409904	1.68021e-05
0.011874	0.00298028	0.0101954	0.0101954	0.000103947
0.0114265	0.00308525	-0.00100996	0.00100996	1.02001e-06
0.0105748	0.00230126	0.00124169	0.00124169	1.54179e-06
0.0125287	0.0024567	0.00698249	0.00698249	4.87552e-05
0.01118	0.00260252	0.00739319	0.00739319	5.46592e-05
0.0100175	0.0022205	0.00120025	0.00120025	1.44059e-06
0.0112986	0.00256554	-0.000491214	0.000491214	2.41291e-07
0.0117719	0.00281649	0.0104685	0.0104685	0.000109588
0.00978642	0.00207455	0.0164304	0.0164304	0.000269957
0.0109849	0.00232528	0.0164041	0.0164041	0.000269094
0.0111851	0.0024686	0.00959589	0.00959589	9.20811e-05
0.011727	0.00272947	-0.0228783	0.0228783	0.000523414
0.0123894	0.00247103	-0.0158756	0.0158756	0.000252035
0.00888459	0.00209387	0.00570593	0.00570593	3.25576e-05
0.0123335	0.00301054	0.0261145	0.0261145	0.000681966
0.0126048	0.00259388	-0.0230713	0.0230713	0.000532287
0.0121994	0.00247033	0.0110549	0.0110549	0.000122212
0.0117731	0.00253457	3.2059e-05	3.2059e-05	1.02778e-09
0.0129444	0.00267981	-0.00582883	0.00582883	3.39752e-05
0.00973779	0.00247577	-0.00654808	0.00654808	4.28774e-05
0.00798225	0.00163818	-0.00574208	0.00574208	3.29715e-05
0.0103176	0.00195557	0.00838164	0.00838164	7.0252e-05
0.0103624	0.00225922	0.00742935	0.00742935	5.51952e-05
0.0122267	0.00239931	-0.00686846	0.00686846	4.71758e-05
0.0082422	0.00173257	0.0013232	0.0013232	1.75086e-06
0.00644064	0.00143376	-0.00519578	0.00519578	2.69962e-05
0.00903144	0.00185369	0.000195697	0.000195697	3.82974e-08
0.0113647	0.0025556	0.00774924	0.00774924	6.00507e-05
0.0106124	0.00221376	0.00457945	0.00457945	2.09713e-05
0.00855276	0.00188142	0.00602554	0.00602554	3.63071e-05
0.00778031	0.00178592	-0.00510751	0.00510751	2.60867e-05
0.01009	0.00199452	-0.00561791	0.00561791	3.15609e-05
0.0105536	0.00228985	0.0140341	0.0140341	0.000196955
0.00723067	0.00155455	-0.0105747	0.0105747	0.000111825
0.00811646	0.00193707	-0.0043835	0.0043835	1.92151e-05
0.0156119	0.00306194	0.0124299	0.0124299	0.000154503
0.0108799	0.00204757	0.00338865	0.00338865	1.1483e-05
0.00685072	0.00169096	-8.04036e-05	8.04036e-05	6.46475e-09
0.00654259	0.001363	0.00450632	0.00450632	2.03069e-05
0.00902597	0.00196793	0.00837701	0.00837701	7.01743e-05
0.0139651	0.00257788	-0.00263435	0.00263435	6.93981e-06
0.017268	0.00330078	0.0101621	0.0101621	0.000103268
0.0109037	0.00219916	0.00141938	0.00141938	2.01463e-06
0.0111773	0.00218844	0.00722746	0.00722746	5.22361e-05
0.0171139	0.00310649	-0.00974088	0.00974088	9.48847e-05
0.0209108	0.00365899	0.00928714	0.00928714	8.62509e-05
0.00959797	0.00209811	-0.00281321	0.00281321	7.91414e-06
0.0179026	0.00327167	0.0130926	0.0130926	0.000171416
0.0125506	0.00238472	0.0003489	0.0003489	1.21731e-07
0.0245554	0.00437967	-0.0228184	0.0228184	0.000520678
0.0211654	0.00391693	-0.00355961	0.00355961	1.26709e-05
0.00923995	0.00187663	-0.00607238	0.00607238	3.68738e-05
0.0076821	0.00159642	-0.00261397	0.00261397	6.83283e-06
0.00944671	0.0020025	0.00338046	0.00338046	1.14275e-05
0.0100937	0.00203541	0.00891882	0.00891882	7.95454e-05
0.0108744	0.00241031	-0.000858256	0.000858256	7.36603e-07
0.0070864	0.00164796	-0.00308328	0.00308328	9.5066e-06
0.00951276	0.00207924	0.000967457	0.000967457	9.35972e-07
0.0128239	0.00276324	-0.0057437	0.0057437	3.29901e-05
0.00940735	0.00201303	-0.00528264	0.00528264	2.79063e-05
0.0124429	0.00254379	0.00456703	0.00456703	2.08578e-05
0.0110951	0.00207959	-0.00411732	0.00411732	1.69523e-05
0.0100727	0.002134	-0.00856609	0.00856609	7.33779e-05
0.0195257	0.00388875	0.0124402	0.0124402	0.000154759
0.0126934	0.002345	-0.00189339	0.00189339	3.58493e-06
0.00809646	0.00166141	0.00133855	0.00133855	1.79172e-06
0.0100886	0.00200826	0.00555379	0.00555379	3.08446e-05
0.0163752	0.00347769	0.000359515	0.000359515	1.29251e-07
0.0102795	0.00221636	0.00229029	0.00229029	5.24544e-06
0.0168636	0.00317724	0.016443	0.016443	0.000270374
0.0130797	0.00274329	0.0105998	0.0105998	0.000112356
0.0122914	0.00297185	0.00210588	0.00210588	4.43474e-06
0.0102292	0.00301258	-0.00152817	0.00152817	2.3353e-06
0.0191498	0.0048133	-0.000656514	0.000656514	4.3101e-07
0.00859291	0.0018488	0.00383255	0.00383255	1.46884e-05
0.00789837	0.00180759	0.00362092	0.00362092	1.31111e-05
0.0121711	0.00330782	0.00789	0.00789	6.22521e-05
0.0137591	0.00283063	-0.00604836	0.00604836	3.65827e-05
0.0104454	0.00207769	0.000395494	0.000395494	1.56416e-07
0.00874605	0.00171936	0.00700751	0.00700751	4.91052e-05
0.0129293	0.00269872	-0.00240887	0.00240887	5.80264e-06
0.01247	0.00313567	-0.00233725	0.00233725	5.46273e-06
0.00926277	0.00191734	0.00280568	0.00280568	7.87184e-06
0.0146339	0.00276706	0.0121007	0.0121007	0.000146426
0.0171291	0.00370886	-0.00304078	0.00304078	9.24636e-06
0.0203235	0.00358594	0.0187968	0.0187968	0.000353319
0.0133405	0.00281468	0.0103443	0.0103443	0.000107004
0.0122398	0.0025033	0.0059755	0.0059755	3.57066e-05
0.0171329	0.00314716	-0.0113809	0.0113809	0.000129524
0.0201441	0.00377234	0.00846326	0.00846326	7.16268e-05
0.00841179	0.00223617	0.00745747	0.00745747	5.56139e-05
0.0103859	0.00233358	0.000623056	0.000623056	3.88199e-07
0.0320823	0.00542958	-0.0287004	0.0287004	0.000823713
0.019772	0.00361378	-0.00814784	0.00814784	6.63873e-05
0.0126691	0.00247864	0.0041013	0.0041013	1.68207e-05
0.00740421	0.00153734	0.0031771	0.0031771	1.0094e-05
0.00998322	0.00205037	0.00731817	0.00731817	5.35557e-05
0.0150677	0.00277487	-0.00514999	0.00514999	2.65224e-05
0.0080691	0.00158946	5.15985e-05	5.15985e-05	2.6624e-09
0.0145543	0.00308429	-0.0100966	0.0100966	0.000101942
0.0138626	0.00275329	-0.000225504	0.000225504	5.08519e-08
0.0119799	0.00225309	0.00822592	0.00822592	6.76657e-05
0.01099	0.00214397	0.00668611	0.00668611	4.4704e-05
0.0164894	0.00322825	-0.00761565	0.00761565	5.79981e-05
0.0144013	0.00283581	-0.00956522	0.00956522	9.14934e-05
0.0148192	0.00324819	0.00444864	0.00444864	1.97904e-05
0.0155423	0.00354728	0.00875223	0.00875223	7.66015e-05
0.0117563	0.0023882	0.0010316	0.0010316	1.06419e-06
0.0123892	0.00262625	-0.00548984	0.00548984	3.01383e-05
0.0154537	0.00329746	0.0019319	0.0019319	3.73223e-06
0.0161538	0.00316515	-0.000352538	0.000352538	1.24283e-07
0.00948653	0.00185413	0.00999503	0.00999503	9.99007e-05
0.015436	0.0031135	0.0158216	0.0158216	0.000250323
0.0198129	0.00389405	-0.00245898	0.00245898	6.04658e-06
0.00966908	0.00222565	0.00605359	0.00605359	3.66459e-05
0.00934953	0.00184735	-0.00351759	0.00351759	1.23734e-05
0.0244817	0.00431779	0.0194114	0.0194114	0.000376804
0.0193126	0.00374248	-2.81069e-05	2.81069e-05	7.89997e-10
0.0192963	0.00363535	0.0152088	0.0152088	0.000231308
0.0103322	0.00208804	0.00991362	0.00991362	9.82798e-05
0.0228086	0.00390301	-0.0164832	0.0164832	0.000271695
0.0144311	0.00276693	-0.00144289	0.00144289	2.08193e-06
0.0203468	0.00365732	0.0176535	0.0176535	0.000311647
0.0318926	0.00557194	-0.0111057	0.0111057	0.000123337
0.0271101	0.00484095	0.0193332	0.0193332	0.000373771
0.00939745	0.00237455	0.0151002	0.0151002	0.000228016
0.0356207	0.00630781	-0.0252758	0.0252758	0.000638865
0.038366	0.00664924	0.0136006	0.0136006	0.000184976
0.0161268	0.00315742	-0.00297182	0.00297182	8.83173e-06
0.0222876	0.00410199	-0.0248029	0.0248029	0.000615182
0.0441636	0.0079153	0.0147184	0.0147184	0.000216633
0.0197179	0.00364724	-0.00450229	0.00450229	2.02706e-05
0.0146851	0.00309527	-0.00681452	0.00681452	4.64376e-05
0.0120262	0.00252876	-0.0129977	0.0129977	0.000168939
0.0156163	0.0032568	-0.0241133	0.0241133	0.000581453
0.0287031	0.00535662	0.00788478	0.00788478	6.21697e-05
0.0109809	0.00230715	0.00563721	0.00563721	3.17782e-05
0.0278609	0.00499207	-0.019856	0.019856	0.000394261
0.0165853	0.0030983	-0.00588156	0.00588156	3.45928e-05
0.0109742	0.00257608	-0.0029927	0.0029927	8.95626e-06
0.0119726	0.00280549	-0.00801755	0.00801755	6.42811e-05
0.0125274	0.00235132	0.00572361	0.00572361	3.27598e-05
0.00887139	0.00178048	0.0100737	0.0100737	0.00010148
0.0125006	0.00319995	0.0043546	0.0043546	1.89626e-05
0.0254019	0.00439289	-0.020341	0.020341	0.000413758
0.0189046	0.0037636	0.000517678	0.000517678	2.6799e-07
0.00963774	0.00195186	-0.00561608	0.00561608	3.15404e-05
0.0106689	0.00230567	0.00117368	0.00117368	1.37753e-06
0.0105752	0.00217073	-0.000209623	0.000209623	4.39417e-08
0.00816716	0.00172473	0.000599023	0.000599023	3.58829e-07
0.00856475	0.0016242	0.00564573	0.00564573	3.18743e-05
0.0086465	0.00171607	0.00725527	0.00725527	5.26389e-05
0.0123571	0.00249714	-0.00408764	0.00408764	1.67088e-05
0.00950838	0.00201502	-0.000445288	0.000445288	1.98281e-07
0.00964315	0.00210063	-0.00609881	0.00609881	3.71955e-05
0.0142927	0.00265441	0.00983139	0.00983139	9.66563e-05
0.0192765	0.00349838	0.0239552	0.0239552	0.000573851
0.0170046	0.00345842	0.00653193	0.00653193	4.26662e-05
0.0113599	0.00240522	0.000906531	0.000906531	8.21799e-07
0.00839703	0.001804	0.00586996	0.00586996	3.44565e-05
0.00784292	0.00164509	0.00255163	0.00255163	6.51081e-06
0.0109247	0.00217402	-0.00337318	0.00337318	1.13784e-05
0.0117209	0.00251788	-0.00731485	0.00731485	5.3507e-05
0.00731638	0.00157332	-0.00488718	0.00488718	2.38845e-05
0.0134982	0.00293353	0.00127285	0.00127285	1.62016e-06
0.0112491	0.00256664	0.00659995	0.00659995	4.35593e-05
0.00942597	0.00186311	0.00414502	0.00414502	1.71812e-05
0.0197904	0.00373936	0.0245976	0.0245976	0.000605041
0.0213227	0.00381386	0.000677746	0.000677746	4.59339e-07
0.00681252	0.00150521	-0.000887025	0.000887025	7.86814e-07
0.0125934	0.00235522	0.00818541	0.00818541	6.70009e-05
0.0166083	0.00323246	-0.00710588	0.00710588	5.04935e-05
0.0138426	0.00275768	0.00608787	0.00608787	3.70622e-05
0.00806046	0.00179685	0.00610984	0.00610984	3.73302e-05
0.0102928	0.00198878	0.00905847	0.00905847	8.20558e-05
0.00934614	0.0020707	0.00109547	0.00109547	1.20005e-06
0.0104094	0.00207479	-0.00364271	0.00364271	1.32694e-05
0.0175275	0.00339871	0.0178714	0.0178714	0.000319386
0.0174154	0.00343731	0.00364254	0.00364254	1.32681e-05
0.0130963	0.00276752	-0.00730953	0.00730953	5.34293e-05
0.0115985	0.00245317	-0.00260101	0.00260101	6.76524e-06
0.0146111	0.00297819	-0.0128839	0.0128839	0.000165994
0.0111249	0.00220309	-0.00501642	0.00501642	2.51645e-05
0.00879259	0.00179674	-0.000633097	0.000633097	4.00812e-07
0.0224463	0.00417449	0.0119008	0.0119008	0.00014163
0.0292225	0.00514001	-0.0212372	0.0212372	0.00045102
0.0150836	0.00306367	-0.00605355	0.00605355	3.66454e-05
0.0145085	0.00274573	0.00772838	0.00772838	5.97279e-05
0.0333336	0.00573384	-0.02679	0.02679	0.000717703
0.0222491	0.00492186	-0.00219934	0.00219934	4.8371e-06
0.0163313	0.00311064	0.0138359	0.0138359	0.000191432
0.0200158	0.00387128	-0.00141294	0.00141294	1.99639e-06
0.0184146	0.00339755	0.0145161	0.0145161	0.000210716
0.0286874	0.00541529	-0.0134641	0.0134641	0.000181282
0.0220527	0.00480131	0.00276791	0.00276791	7.66132e-06
0.0235744	0.0044125	-0.0182372	0.0182372	0.000332597
0.0199518	0.00416098	-0.000720105	0.000720105	5.18551e-07
0.0119209	0.00254667	-0.00888166	0.00888166	7.88839e-05
0.0233542	0.00522009	-0.0162745	0.0162745	0.00026486
0.0194878	0.00368016	0.00244583	0.00244583	5.98211e-06
0.0108294	0.00239422	-0.0078126	0.0078126	6.10367e-05
0.014511	0.00302898	0.00425866	0.00425866	1.81362e-05
0.00834783	0.00166508	0.00232634	0.00232634	5.41188e-06
0.00991625	0.00198134	0.000832878	0.000832878	6.93685e-07
0.0104506	0.0024569	-0.000209902	0.000209902	4.40588e-08
0.0100323	0.00212998	-0.00787328	0.00787328	6.19886e-05
0.00918595	0.00177769	-0.00272128	0.00272128	7.40536e-06
0.0124627	0.00259098	-0.0020131	0.0020131	4.05258e-06
0.00909425	0.00188587	0.00373878	0.00373878	1.39785e-05
0.0123213	0.00279348	0.00121092	0.00121092	1.46633e-06
0.0101601	0.00218422	0.0015605	0.0015605	2.43518e-06
0.00901102	0.00210759	0.0079996	0.0079996	6.39936e-05
0.0129794	0.00289673	0.00060355	0.00060355	3.64273e-07
0.00847357	0.0026355	-9.22859e-07	9.22859e-07	8.51669e-13
0.00697896	0.00148293	-0.00460133	0.00460133	2.11722e-05
0.0100641	0.00246026	0.00061355	0.00061355	3.76444e-07
0.00646138	0.0013017	0.00244223	0.00244223	5.96447e-06
0.00734301	0.0017211	-0.0023111	0.0023111	5.34118e-06
0.0137142	0.0025256	0.0108238	0.0108238	0.000117155
0.0131379	0.00275532	0.000124069	0.000124069	1.53932e-08
0.011416	0.0023365	0.0109987	0.0109987	0.000120972
0.0106084	0.00224644	0.009732	0.009732	9.47118e-05
0.0149667	0.00294562	-0.00534203	0.00534203	2.85373e-05
0.00861676	0.00195026	0.00259184	0.00259184	6.71765e-06
0.010795	0.00245017	0.00378925	0.00378925	1.43584e-05
0.00945806	0.00196839	-0.000908972	0.000908972	8.2623e-07
0.0149297	0.00314992	-0.0137697	0.0137697	0.000189604
0.0171283	0.0035725	0.00200889	0.00200889	4.03563e-06
0.00969566	0.00203991	-0.00467281	0.00467281	2.18352e-05
0.015615	0.00344704	0.00921797	0.00921797	8.4971e-05
0.0089023	0.00212398	0.00899008	0.00899008	8.08216e-05
0.0104461	0.00245242	0.00804601	0.00804601	6.47383e-05
0.00957284	0.00198431	0.00618	0.00618	3.81924e-05
0.0114016	0.00393352	0.00571998	0.00571998	3.27182e-05
0.00994441	0.00220126	-0.00034063	0.00034063	1.16029e-07
0.0099552	0.00246422	0.00750962	0.00750962	5.63944e-05
0.0167971	0.00329759	-0.0102993	0.0102993	0.000106075
0.0121436	0.00266225	-0.00738554	0.00738554	5.45462e-05
0.0168185	0.00329411	0.00654519	0.00654519	4.28395e-05
0.00984021	0.00232796	-0.000112461	0.000112461	1.26475e-08
0.00901667	0.00246848	0.00114861	0.00114861	1.31931e-06
0.00832382	0.00188687	0.00169753	0.00169753	2.8816e-06
0.0124182	0.00338064	0.00783802	0.00783802	6.14346e-05
0.0129033	0.00301129	0.00191597	0.00191597	3.67095e-06
0.0106469	0.00255559	0.00110731	0.00110731	1.22613e-06
0.0109344	0.00218488	0.0086095	0.0086095	7.41234e-05
0.00895261	0.00205253	0.00261211	0.00261211	6.82312e-06
0.0131872	0.00428275	-0.00465371	0.00465371	2.16571e-05
0.0132985	0.00356594	0.00375812	0.00375812	1.41235e-05
0.00991705	0.00214531	-0.00499955	0.00499955	2.49955e-05
0.0132892	0.00264777	0.00581279	0.00581279	3.37885e-05
0.0159888	0.00305152	0.019026	0.019026	0.000361989
0.0259687	0.00527424	-0.00775091	0.00775091	6.00767e-05
0.0177867	0.00341503	0.00932176	0.00932176	8.68951e-05
0.0104887	0.00255304	0.0111668	0.0111668	0.000124698
0.00987382	0.00223449	0.0121259	0.0121259	0.000147038
0.0211736	0.00420493	-0.00649029	0.00649029	4.21239e-05
0.0227901	0.00474823	-0.0259121	0.0259121	0.000671436
0.0297026	0.00622623	0.00821741	0.00821741	6.75259e-05
0.00975382	0.00192219	0.0116237	0.0116237	0.000135111
0.0130504	0.00303512	0.00147266	0.00147266	2.16874e-06
0.0139339	0.00280342	-0.00780557	0.00780557	6.09269e-05
0.0124799	0.00255778	-0.00206205	0.00206205	4.25207e-06
0.0213311	0.00497511	0.00355047	0.00355047	1.26059e-05
0.00953748	0.00236516	0.0047669	0.0047669	2.27233e-05
0.0170614	0.00330786	-0.0102163	0.0102163	0.000104373
0.0186719	0.0035498	0.0125759	0.0125759	0.000158152
0.0112562	0.00240959	0.00847055	0.00847055	7.17503e-05
0.0110206	0.00281208	-0.00190973	0.00190973	3.64708e-06
0.00999459	0.00196732	-0.0102538	0.0102538	0.00010514
0.00850406	0.00225767	-0.00352242	0.00352242	1.24074e-05
0.0142765	0.00277504	0.0122073	0.0122073	0.000149017
0.0154725	0.00348154	-0.000379407	0.000379407	1.4395e-07
0.0177888	0.0036729	0.0162944	0.0162944	0.000265507
0.0173544	0.00365074	-0.000312965	0.000312965	9.7947e-08
0.0159606	0.00314512	-0.00614875	0.00614875	3.78072e-05
0.0088039	0.00199302	-0.000551792	0.000551792	3.04475e-07
0.0105781	0.00228612	0.00633917	0.00633917	4.01851e-05
0.0106099	0.00236545	0.00942204	0.00942204	8.87748e-05
0.0128289	0.00280243	0.00247292	0.00247292	6.11535e-06
0.0139916	0.00292981	0.00645079	0.00645079	4.16127e-05
0.0282198	0.00512218	0.0336687	0.0336687	0.00113358
0.0372496	0.0069659	-0.00614206	0.00614206	3.77249e-05
0.0139547	0.00310897	0.000379829	0.000379829	1.4427e-07
0.0150721	0.00302898	0.0143601	0.0143601	0.000206213
0.0334871	0.00608002	-0.0180772	0.0180772	0.000326786
0.0169155	0.00363622	-0.00967384	0.00967384	9.35832e-05
0.0182944	0.00398326	-0.0192695	0.0192695	0.000371312
0.0360952	0.00713437	0.015932	0.015932	0.000253829
0.0183252	0.00347221	-0.00259984	0.00259984	6.75917e-06
0.0132886	0.00281173	-0.0114929	0.0114929	0.000132087
0.0107421	0.00254137	-0.00724664	0.00724664	5.25138e-05
0.0131488	0.00266321	0.00543814	0.00543814	2.95734e-05
0.0185451	0.00385249	0.019084	0.019084	0.000364197
0.011073	0.00243122	0.00982503	0.00982503	9.65311e-05
0.0273964	0.00525915	-0.0177062	0.0177062	0.000313511
0.0230161	0.00435442	0.00526448	0.00526448	2.77147e-05
0.0422212	0.00741078	-0.0354328	0.0354328	0.00125548
0.0306306	0.00585913	-0.00127781	0.00127781	1.6328e-06
0.015409	0.00313509	-0.0137053	0.0137053	0.000187835
0.0345782	0.00616897	0.0225854	0.0225854	0.000510099
0.0231396	0.0048681	0.00153291	0.00153291	2.34982e-06
0.00948135	0.00204995	0.00232486	0.00232486	5.40496e-06
0.0115621	0.002743	-0.00183913	0.00183913	3.38239e-06
0.00988771	0.00231655	-0.00431904	0.00431904	1.86541e-05
0.036646	0.0069353	0.0277079	0.0277079	0.000767726
0.0235862	0.00497428	0.006013	0.006013	3.61561e-05
0.0176336	0.00327731	-0.00686062	0.00686062	4.70681e-05
0.0209115	0.00380242	0.014085	0.014085	0.000198388
0.0298707	0.005691	-0.0186871	0.0186871	0.000349208
0.0189799	0.00405101	-0.00292293	0.00292293	8.54353e-06
0.0118035	0.00281105	-0.00143081	0.00143081	2.04722e-06
0.0117365	0.00237854	-0.00902164	0.00902164	8.13899e-05
0.0119367	0.00279168	-0.00775231	0.00775231	6.00984e-05
0.0211831	0.00406478	0.0089526	0.0089526	8.0149e-05
0.0218103	0.00425169	-0.010499	0.010499	0.000110228
0.0125194	0.00292144	-0.00880276	0.00880276	7.74885e-05
0.0168291	0.0037016	-0.00572132	0.00572132	3.27335e-05
0.0152953	0.00309023	0.0141502	0.0141502	0.000200228
0.0186362	0.00402201	-0.000660753	0.000660753	4.36595e-07
0.00880094	0.00202313	-0.00563734	0.00563734	3.17796e-05
0.0177201	0.00342439	0.0106958	0.0106958	0.0001144
0.0141017	0.00313903	0.00708233	0.00708233	5.01594e-05
0.0125369	0.00304199	0.00270649	0.00270649	7.32507e-06
0.0127163	0.00260227	-0.002156	0.002156	4.64835e-06
0.0207967	0.00400551	0.0190855	0.0190855	0.000364257
0.0273722	0.00520227	-0.00701822	0.00701822	4.92554e-05
0.0278107	0.00502834	0.0178443	0.0178443	0.000318419
0.0328312	0.0059589	-0.01686	0.01686	0.00028426
0.0145056	0.00331019	-0.00863377	0.00863377	7.4542e-05
0.0134878	0.00313183	-0.00597165	0.00597165	3.56606e-05
0.0121333	0.00264475	-0.000386116	0.000386116	1.49086e-07
0.0212353	0.00423426	-0.0188877	0.0188877	0.000356745
0.015671	0.00344666	-0.0133301	0.0133301	0.000177691
0.0338914	0.00622922	0.0223039	0.0223039	0.000497465
0.0211838	0.00443341	0.00164416	0.00164416	2.70328e-06
0.013542	0.00339887	-0.00519874	0.00519874	2.70269e-05
0.01744	0.00348871	-0.0183797	0.0183797	0.000337813
0.00947487	0.00187513	-0.0171073	0.0171073	0.000292658
0.0288	0.00637672	0.0106179	0.0106179	0.000112739
0.0290093	0.00527203	-0.0243041	0.0243041	0.000590689
0.015145	0.00320999	-0.0129516	0.0129516	0.000167743
0.012258	0.00262497	-0.00593557	0.00593557	3.5231e-05
0.0182374	0.00382015	0.00844749	0.00844749	7.13602e-05
0.0129653	0.00277885	-0.00231344	0.00231344	5.35201e-06
0.011278	0.00231396	-0.00491075	0.00491075	2.41155e-05
0.0368193	0.00674339	-0.0371609	0.0371609	0.00138093
0.0276962	0.00596972	-0.00624909	0.00624909	3.90512e-05
0.00782144	0.00159372	-0.00104527	0.00104527	1.09259e-06
0.0154746	0.00318782	0.0154228	0.0154228	0.000237862
0.0197193	0.0038293	-0.00914112	0.00914112	8.35601e-05
0.0158485	0.0030907	0.00693648	0.00693648	4.81147e-05
0.0104873	0.00234805	0.00505621	0.00505621	2.55652e-05
0.00851515	0.00174675	0.00247548	0.00247548	6.12799e-06
0.0118308	0.00235972	0.00553398	0.00553398	3.06249e-05
0.0125991	0.00256325	0.0108195	0.0108195	0.000117062
0.0116746	0.00246636	0.00188284	0.00188284	3.54508e-06
0.00974058	0.00210408	-0.00557268	0.00557268	3.10547e-05
0.0138173	0.00303901	0.00523453	0.00523453	2.74003e-05
0.0134149	0.0029802	-0.00311011	0.00311011	9.67276e-06
0.0239946	0.00429845	0.0230447	0.0230447	0.000531056
0.024645	0.00495535	-0.00387437	0.00387437	1.50107e-05
0.00855265	0.00168885	-0.00265089	0.00265089	7.02721e-06
0.00950611	0.00239411	-0.000932964	0.000932964	8.70423e-07
0.0184898	0.0038222	0.0100614	0.0100614	0.000101232
0.0152076	0.00326142	0.00623203	0.00623203	3.88382e-05
0.0183165	0.00353482	-0.011009	0.011009	0.000121197
0.00930653	0.00206123	-0.0127634	0.0127634	0.000162906
0.0174589	0.00339699	0.00679048	0.00679048	4.61106e-05
0.0155132	0.00302599	-0.00854753	0.00854753	7.30603e-05
0.0141274	0.00276653	0.00269309	0.00269309	7.25274e-06
0.00878548	0.00207877	0.00647548	0.00647548	4.19318e-05
0.0108087	0.00225126	-0.00440538	0.00440538	1.94074e-05
0.00627818	0.00140308	-0.00404594	0.00404594	1.63696e-05
0.0215613	0.0041698	0.0152812	0.0152812	0.000233514
0.0143795	0.00304697	0.00272835	0.00272835	7.44389e-06
0.0147772	0.00342275	-0.005304	0.005304	2.81324e-05
0.0133716	0.00295374	-0.0182825	0.0182825	0.000334249
0.0161276	0.00627257	-0.00300011	0.00300011	9.00064e-06
0.0144449	0.00309534	-0.00576176	0.00576176	3.31979e-05
0.0230755	0.00430926	-0.0251208	0.0251208	0.000631055
0.0105737	0.00219297	-0.00716144	0.00716144	5.12863e-05
0.00756856	0.00160002	-0.00290613	0.00290613	8.44559e-06
0.017092	0.00343474	0.0126797	0.0126797	0.000160775
0.0142552	0.00281521	-0.000308984	0.000308984	9.54714e-08
0.0120508	0.00272655	0.00803793	0.00803793	6.46083e-05
0.0234511	0.00435795	-0.017288	0.017288	0.000298874
0.0166189	0.0035722	-0.0190964	0.0190964	0.000364673
0.0223141	0.00467285	0.012519	0.012519	0.000156726
0.0160943	0.00398996	-0.000640854	0.000640854	4.10694e-07
0.00946366	0.00204763	0.00421765	0.00421765	1.77886e-05
0.0134867	0.00278063	0.0139791	0.0139791	0.000195415
0.0324386	0.00671196	-0.0143193	0.0143193	0.000205042
0.0192747	0.00532347	0.0124729	0.0124729	0.000155574
0.0184833	0.00374769	-0.00868977	0.00868977	7.55121e-05
0.00894631	0.00210965	-0.00414888	0.00414888	1.72132e-05
0.00909276	0.00211022	-0.00395135	0.00395135	1.56132e-05
0.00681196	0.00155484	-0.000254802	0.000254802	6.49242e-08
0.00876962	0.00180197	0.0070962	0.0070962	5.0356e-05
0.0114876	0.00213863	-0.0031696	0.0031696	1.00464e-05
0.0093983	0.00225725	0.00469158	0.00469158	2.20109e-05
0.0115806	0.00313026	0.00378016	0.00378016	1.42896e-05
0.0225803	0.00421093	-0.0158333	0.0158333	0.000250694
0.0148948	0.00311451	0.0010829	0.0010829	1.17267e-06
0.0119679	0.00236029	0.00492258	0.00492258	2.42318e-05
0.00967415	0.00211387	0.000511995	0.000511995	2.62139e-07
0.0115426	0.00223619	0.0104986	0.0104986	0.000110222
0.0122166	0.00273197	-0.0035632	0.0035632	1.26964e-05
0.0184771	0.00363504	0.0157258	0.0157258	0.000247301
0.0235404	0.00422465	-0.00920501	0.00920501	8.47322e-05
0.0186593	0.00453439	0.00904848	0.00904848	8.18749e-05
0.0174331	0.00337527	-0.00582478	0.00582478	3.3928e-05
0.0150815	0.00310283	0.00647268	0.00647268	4.18955e-05
0.0130743	0.00285757	0.00300068	0.00300068	9.00405e-06
0.0269055	0.00494518	-0.0243635	0.0243635	0.000593581
0.0306848	0.00597271	0.00993674	0.00993674	9.87387e-05
0.0322932	0.00621011	-0.0202287	0.0202287	0.000409199
0.0186338	0.00352634	0.00164144	0.00164144	2.69431e-06
0.0113477	0.00238856	-0.00067604	0.00067604	4.57031e-07
0.0149835	0.00320238	-0.00410897	0.00410897	1.68837e-05
0.012472	0.00266188	-0.0131578	0.0131578	0.000173127
0.022122	0.00414189	0.0121596	0.0121596	0.000147856
0.0108302	0.00239994	0.004359	0.004359	1.90009e-05
0.00998153	0.00226422	0.0015195	0.0015195	2.30888e-06
0.0328472	0.00579972	0.0341928	0.0341928	0.00116915
0.0481664	0.00847902	-0.0189098	0.0189098	0.000357579
0.0166581	0.00321843	-0.00183377	0.00183377	3.36269e-06
0.0123423	0.00283734	0.0026409	0.0026409	6.97436e-06
0.0166575	0.00382915	-0.0118038	0.0118038	0.000139329
0.0160028	0.00327328	-0.00450484	0.00450484	2.02936e-05
0.020381	0.00418521	0.0149361	0.0149361	0.000223086
0.0241051	0.00530664	-0.000625751	0.000625751	3.91564e-07
0.0202748	0.00398471	0.0209331	0.0209331	0.000438194
0.0468845	0.00837572	-0.0265271	0.0265271	0.000703685
0.0180968	0.00370934	-0.0207812	0.0207812	0.000431857
0.0145706	0.00350547	-0.0154261	0.0154261	0.000237965
0.0173306	0.00367902	-0.00709812	0.00709812	5.03833e-05
0.0133605	0.0029035	-0.0131311	0.0131311	0.000172427
0.0170451	0.00318942	0.00537796	0.00537796	2.89225e-05
0.0228618	0.00427927	-0.0152356	0.0152356	0.000232124
0.0210625	0.00449939	-0.014803	0.014803	0.000219128
0.0197895	0.00415748	0.00285537	0.00285537	8.15314e-06
0.0292287	0.00539316	-0.0231694	0.0231694	0.000536819
0.0283961	0.00591192	0.00312533	0.00312533	9.76767e-06
0.00748693	0.00177448	0.00257168	0.00257168	6.61352e-06
0.00948053	0.00215213	0.00521929	0.00521929	2.7241e-05
0.0154539	0.00292017	-0.00958768	0.00958768	9.19236e-05
0.0175264	0.0035292	0.00513699	0.00513699	2.63887e-05
0.0231902	0.00497042	-0.0163672	0.0163672	0.000267884
0.0225626	0.00427969	0.00859831	0.00859831	7.39309e-05
0.00909193	0.00181024	0.0112431	0.0112431	0.000126408
0.0188263	0.00386072	-0.00828951	0.00828951	6.8716e-05
0.0178737	0.00340572	0.0119369	0.0119369	0.00014249
0.0120485	0.00252632	0.00216319	0.00216319	4.6794e-06
0.00874602	0.00168335	-0.00465981	0.00465981	2.17138e-05
0.0125974	0.00250171	0.0100176	0.0100176	0.000100352
0.0169046	0.00307644	-0.00974767	0.00974767	9.50171e-05
0.0130721	0.00277856	0.00220869	0.00220869	4.87832e-06
0.0108487	0.00236426	0.00642821	0.00642821	4.13219e-05
0.00759387	0.0015355	0.00156775	0.00156775	2.45784e-06
0.00840531	0.00199651	0.00135354	0.00135354	1.83208e-06
0.00900304	0.00209658	0.00468687	0.00468687	2.19668e-05
0.0121074	0.00245425	0.0137051	0.0137051	0.000187829
0.0132379	0.00261251	-4.32913e-05	4.32913e-05	1.87414e-09
0.00649452	0.00141513	0.00109162	0.00109162	1.19163e-06
0.0123846	0.00244822	0.0126894	0.0126894	0.000161022
0.0169421	0.00319196	-0.00693977	0.00693977	4.81604e-05
0.0137776	0.00264476	0.00519173	0.00519173	2.6954e-05
0.00877609	0.00191556	0.00541303	0.00541303	2.93009e-05
0.0103766	0.00208519	-0.00172533	0.00172533	2.97677e-06
0.0278069	0.00516646	0.0234695	0.0234695	0.000550816
0.0247498	0.0047412	-0.00300084	0.00300084	9.00507e-06
0.0106594	0.00243773	0.00442548	0.00442548	1.95848e-05
0.0118261	0.00305808	0.003573	0.003573	1.27663e-05
0.00821029	0.00213748	0.00547552	0.00547552	2.99814e-05
0.0150272	0.00298971	0.00899474	0.00899474	8.09053e-05
0.0241764	0.00438415	-0.0124429	0.0124429	0.000154825
0.0104785	0.0021616	-0.00485493	0.00485493	2.35704e-05
0.0190778	0.00391455	-0.0185047	0.0185047	0.000342425
0.0173917	0.00338811	0.000963675	0.000963675	9.28669e-07
0.00973245	0.00194842	0.00729242	0.00729242	5.31793e-05
0.0147566	0.00285143	-0.00982558	0.00982558	9.6542e-05
0.0143831	0.00273121	0.00634954	0.00634954	4.03166e-05
0.0130864	0.00301689	0.0116304	0.0116304	0.000135267
0.0209457	0.00382101	-0.010517	0.010517	0.000110606
0.00936381	0.00196524	-0.00324754	0.00324754	1.05465e-05
0.0124007	0.00253099	0.000848955	0.000848955	7.20725e-07
0.00803699	0.00195585	0.000637893	0.000637893	4.06907e-07
0.0137484	0.00273551	0.0114637	0.0114637	0.000131417
0.010255	0.00221422	0.0122045	0.0122045	0.000148949
0.010481	0.00220074	0.017534	0.017534	0.000307441
0.0240515	0.00469137	-0.00420908	0.00420908	1.77164e-05
0.0285272	0.00569278	-0.0238877	0.0238877	0.000570622
0.0170113	0.00349894	-0.0070432	0.0070432	4.96067e-05
0.00854228	0.00178325	-0.00514204	0.00514204	2.64405e-05
0.00986359	0.00211114	0.000803745	0.000803745	6.46006e-07
0.00974398	0.00236446	0.00150228	0.00150228	2.25686e-06
0.00974232	0.00205061	0.00928795	0.00928795	8.62661e-05
0.0191739	0.00383437	-0.00836533	0.00836533	6.99788e-05
0.0126007	0.00260018	-0.000906342	0.000906342	8.21456e-07
0.00865752	0.00187324	0.00463646	0.00463646	2.14968e-05
0.0161532	0.00337747	-0.010043	0.010043	0.000100863
0.0225116	0.00405839	0.0134355	0.0134355	0.000180512
0.00974429	0.00199647	0.00275879	0.00275879	7.61092e-06
0.0162059	0.00317832	0.018123	0.018123	0.000328443
0.0308488	0.00578258	-0.0135364	0.0135364	0.000183235
0.0195136	0.00384938	0.0076705	0.0076705	5.88365e-05
0.0198899	0.0036784	-0.0133465	0.0133465	0.000178128
0.014482	0.00296903	-0.022604	0.022604	0.000510942
0.0523819	0.00939017	0.028602	0.028602	0.000818077
0.0464359	0.00824677	-0.0207969	0.0207969	0.000432513
0.0135828	0.00265017	-0.0164218	0.0164218	0.000269676
0.0104933	0.00217936	-0.0143916	0.0143916	0.000207119
0.0167019	0.00318478	0.00146339	0.00146339	2.14151e-06
0.0109787	0.00282572	0.00111324	0.00111324	1.23931e-06
0.016752	0.00311656	-0.013471	0.013471	0.000181467
0.0159293	0.00406454	-0.00232385	0.00232385	5.40027e-06
0.0117156	0.00262443	0.00578335	0.00578335	3.34472e-05
0.00824405	0.00159862	0.00411428	0.00411428	1.69273e-05
0.0112072	0.00240949	-0.00897695	0.00897695	8.05857e-05
0.00838651	0.00177561	-0.00224276	0.00224276	5.02998e-06
0.008981	0.00186822	0.00593535	0.00593535	3.52284e-05
0.00799958	0.00205091	0.00501083	0.00501083	2.51084e-05
0.00916738	0.00192851	0.00493904	0.00493904	2.43942e-05
0.00981111	0.0020079	0.000825272	0.000825272	6.81074e-07
0.00947269	0.00202293	-0.00205024	0.00205024	4.2035e-06
0.00957188	0.00223535	0.00485364	0.00485364	2.35578e-05
0.00988862	0.00354973	0.00534515	0.00534515	2.85706e-05
0.00908377	0.00235369	0.00638413	0.00638413	4.07571e-05
0.010629	0.00208667	0.00662639	0.00662639	4.39091e-05
0.0157117	0.00325382	0.00697243	0.00697243	4.86148e-05
0.00911858	0.00211288	0.00366395	0.00366395	1.34246e-05
0.0099605	0.00201616	0.0111122	0.0111122	0.000123482
0.0199958	0.00363425	0.0277371	0.0277371	0.000769349
0.0218364	0.00452593	0.00271914	0.00271914	7.39371e-06
0.00849705	0.00182267	-0.000374313	0.000374313	1.40111e-07
0.0126305	0.00270364	-0.0120976	0.0120976	0.000146351
0.00894121	0.00178386	-0.00361781	0.00361781	1.30886e-05
0.00585475	0.00136222	-0.000350308	0.000350308	1.22715e-07
0.00905744	0.00206726	-0.00140286	0.00140286	1.96802e-06
0.00932494	0.00195158	0.00590692	0.00590692	3.48917e-05
0.0128925	0.00246486	-0.00742178	0.00742178	5.50829e-05
0.00753306	0.00162248	-0.00516111	0.00516111	2.66371e-05
0.0186855	0.00342004	0.0134195	0.0134195	0.000180082
0.0188313	0.00366356	-0.00440254	0.00440254	1.93823e-05
0.0103991	0.00238021	-0.00930572	0.00930572	8.65965e-05
0.00989912	0.00204273	-0.0143937	0.0143937	0.000207178
0.0153391	0.00345538	0.00160152	0.00160152	2.56486e-06
0.00914106	0.00193253	-0.00363664	0.00363664	1.32251e-05
0.0159625	0.0030092	0.0139936	0.0139936	0.000195822
0.00920946	0.00197223	0.00682423	0.00682423	4.65701e-05
0.0115028	0.00249643	-0.00486387	0.00486387	2.36572e-05
0.00923468	0.00190048	0.00242374	0.00242374	5.87453e-06
0.0119391	0.00230785	0.011581	0.011581	0.000134119
0.021547	0.00406668	-0.0117215	0.0117215	0.000137394
0.0153782	0.00295891	0.0018969	0.0018969	3.59822e-06
0.00936966	0.00216859	0.00153285	0.00153285	2.34964e-06
0.0101644	0.00210449	0.00518878	0.00518878	2.69234e-05
0.016075	0.00297496	-0.0106891	0.0106891	0.000114257
0.010519	0.00219636	0.000827314	0.000827314	6.84449e-07
0.0120935	0.0028246	0.00369882	0.00369882	1.36813e-05
0.00704857	0.00183212	-0.000501647	0.000501647	2.5165e-07
0.0117546	0.00234904	0.00618272	0.00618272	3.82261e-05
0.0117687	0.00251347	0.00435886	0.00435886	1.89996e-05
0.0162328	0.00319795	-0.00511785	0.00511785	2.61924e-05
0.00985036	0.00263485	0.00215354	0.00215354	4.63773e-06
0.013492	0.0027736	-0.00619812	0.00619812	3.84167e-05
0.0121349	0.00258502	-0.00626447	0.00626447	3.92436e-05
0.0138987	0.00332813	-0.00545859	0.00545859	2.97962e-05
0.0085637	0.00197359	-0.00355633	0.00355633	1.26475e-05
0.0155208	0.00582325	-0.00832147	0.00832147	6.92469e-05
0.0152449	0.00423965	-0.00571756	0.00571756	3.26905e-05
0.0126181	0.00308994	-0.00175022	0.00175022	3.06326e-06
0.0103187	0.00339416	-0.000490134	0.000490134	2.40231e-07
0.00664201	0.00148474	-0.00138505	0.00138505	1.91837e-06
0.00843029	0.00193145	0.00235125	0.00235125	5.52839e-06
0.0124178	0.0025357	0.00869978	0.00869978	7.56861e-05
0.010466	0.00235403	0.00179318	0.00179318	3.21549e-06
0.00810443	0.00200858	0.00387646	0.00387646	1.50269e-05
0.0124279	0.00270662	-0.00624314	0.00624314	3.89768e-05
0.0182528	0.00362577	0.0160841	0.0160841	0.000258698
0.0194616	0.00376926	-0.00809472	0.00809472	6.55245e-05
0.0197093	0.00368276	0.0111894	0.0111894	0.000125203
0.0138352	0.00402235	0.00144584	0.00144584	2.09046e-06
0.0108481	0.00216594	0.00965246	0.00965246	9.31701e-05
0.0183418	0.00337225	-0.00990754	0.00990754	9.81594e-05
0.0125771	0.00280299	0.000757013	0.000757013	5.73069e-07
0.00814149	0.00171093	-0.00403642	0.00403642	1.62927e-05
0.00953	0.00223	0.000658977	0.000658977	4.3425e-07
0.009314	0.0034258	0.000671027	0.000671027	4.50277e-07
0.0081201	0.00163417	-0.0068153	0.0068153	4.64483e-05
0.017033	0.00351887	0.00968396	0.00968396	9.3779e-05
0.0172744	0.00352578	-0.00626603	0.00626603	3.92631e-05
0.0106604	0.00211968	0.00377094	0.00377094	1.422e-05
0.0128967	0.00261816	-0.0076983	0.0076983	5.92638e-05
0.0130654	0.00258745	0.0048828	0.0048828	2.38417e-05
0.0201742	0.00394874	-0.0144149	0.0144149	0.000207788
0.0131581	0.00289482	-0.00115601	0.00115601	1.33636e-06
0.00823559	0.00174227	0.00506117	0.00506117	2.56155e-05
0.00717702	0.00164133	0.00481015	0.00481015	2.31375e-05
0.00733168	0.00166791	-0.00152594	0.00152594	2.32848e-06
0.0103136	0.00207026	0.00853921	0.00853921	7.29181e-05
0.00833842	0.00195754	0.00183478	0.00183478	3.36643e-06
0.0104416	0.00222662	-0.00626963	0.00626963	3.93083e-05
0.0118644	0.00262976	0.00173842	0.00173842	3.02209e-06
0.00818868	0.00178207	0.0060902	0.0060902	3.70906e-05
0.00824344	0.00178615	-0.00311432	0.00311432	9.69901e-06
0.00887781	0.00229109	0.0027132	0.0027132	7.36145e-06
0.00662704	0.00144941	0.00608426	0.00608426	3.70182e-05
0.010931	0.00242226	-0.0023181	0.0023181	5.37361e-06
0.009041	0.0020054	0.00215173	0.00215173	4.62993e-06
0.00619901	0.00138479	-4.49774e-06	4.49774e-06	2.02296e-11
0.00859762	0.00202451	0.00448584	0.00448584	2.01227e-05
0.0154911	0.00297959	0.0164144	0.0164144	0.000269431
0.0149833	0.00336796	0.00249281	0.00249281	6.21408e-06
0.0102375	0.00224435	-0.00421966	0.00421966	1.78055e-05
0.00955907	0.00275709	0.00353625	0.00353625	1.25051e-05
0.00750315	0.00202754	-0.00242903	0.00242903	5.90017e-06
0.00811218	0.00192962	-0.00310816	0.00310816	9.66069e-06
0.0156042	0.00304766	0.0087005	0.0087005	7.56987e-05
0.00701367	0.00180572	0.00774573	0.00774573	5.99963e-05
0.00931683	0.00232199	0.00442999	0.00442999	1.96248e-05
0.0231565	0.0043708	-0.0146178	0.0146178	0.000213681
0.0125171	0.00273188	-0.000933024	0.000933024	8.70533e-07
0.00635767	0.00137996	0.000765306	0.000765306	5.85693e-07
0.0087583	0.00174136	0.00506885	0.00506885	2.56933e-05
0.0100576	0.00211715	-0.00502543	0.00502543	2.5255e-05
0.00872073	0.00228649	-0.00107205	0.00107205	1.14928e-06
0.00736555	0.00163507	-0.00284942	0.00284942	8.1192e-06
0.00871036	0.00241794	0.00119786	0.00119786	1.43487e-06
0.0096503	0.00199194	-0.00891478	0.00891478	7.94732e-05
0.0181633	0.00336593	0.0120955	0.0120955	0.000146301
0.0114209	0.00228867	0.0172375	0.0172375	0.000297132
0.0300018	0.00565561	-0.0151091	0.0151091	0.000228285
0.00913524	0.00187272	-0.00763261	0.00763261	5.82567e-05
0.00656023	0.00145507	-0.00906782	0.00906782	8.22253e-05
0.00934111	0.00204604	0.000777535	0.000777535	6.0456e-07
0.00910036	0.00250289	0.00434815	0.00434815	1.89064e-05
0.00919903	0.00185611	0.00651885	0.00651885	4.24954e-05
0.00977449	0.0023685	0.0102027	0.0102027	0.000104096
0.0111082	0.0028732	-0.00181374	0.00181374	3.28965e-06
0.0119944	0.00257755	0.00585938	0.00585938	3.43323e-05
0.00735791	0.00176781	0.00263878	0.00263878	6.96316e-06
0.0147229	0.00279664	-0.00944593	0.00944593	8.92255e-05
0.01227	0.00240368	0.00264905	0.00264905	7.01746e-06
0.0103716	0.00232606	0.00559759	0.00559759	3.1333e-05
0.00895868	0.00217779	0.00613647	0.00613647	3.76563e-05
0.0108103	0.00229914	0.00586827	0.00586827	3.44366e-05
0.0182586	0.00358602	-0.0110301	0.0110301	0.000121663
0.00988587	0.00210435	-0.00187719	0.00187719	3.52383e-06
0.00979061	0.00210489	0.00565357	0.00565357	3.19628e-05
0.0103547	0.00225345	-0.00589439	0.00589439	3.47438e-05
0.00967128	0.00205989	-0.000346636	0.000346636	1.20156e-07
0.00668783	0.0014939	-0.00137627	0.00137627	1.89412e-06
0.00837983	0.00186085	0.00416936	0.00416936	1.73836e-05
0.0151131	0.00298793	0.0151977	0.0151977	0.000230971
0.0182321	0.00349113	-0.00372664	0.00372664	1.38878e-05
0.0131032	0.00251523	0.00835447	0.00835447	6.97972e-05
0.0136398	0.00277765	-0.00327686	0.00327686	1.07378e-05
0.0105344	0.00220204	0.0069152	0.0069152	4.78199e-05
0.0118195	0.00259082	-0.00435832	0.00435832	1.89949e-05
0.00968283	0.00205862	0.000852324	0.000852324	7.26456e-07
0.0210364	0.00397428	0.0208368	0.0208368	0.000434173
0.0235647	0.00494469	-0.00581608	0.00581608	3.38268e-05
0.0132035	0.0028492	-0.0163034	0.0163034	0.0002658
0.0292427	0.00531393	0.0123583	0.0123583	0.000152728
0.0196077	0.00394807	-0.010051	0.010051	0.000101022
0.0205587	0.00399215	0.00806715	0.00806715	6.50789e-05
0.0124011	0.00277208	-0.00460482	0.00460482	2.12043e-05
0.00789993	0.00194224	-0.00672222	0.00672222	4.51882e-05
0.0179261	0.00342384	0.0125848	0.0125848	0.000158377
0.0167166	0.0034935	-0.00971864	0.00971864	9.4452e-05
0.0119478	0.00253335	0.00351086	0.00351086	1.23261e-05
0.00857952	0.00253222	0.00447152	0.00447152	1.99945e-05
0.0153475	0.00314922	-0.00539299	0.00539299	2.90843e-05
0.0104936	0.00244052	-0.00608048	0.00608048	3.69723e-05
0.0157158	0.003419	0.00853888	0.00853888	7.29125e-05
0.017853	0.00355499	-0.0100457	0.0100457	0.000100917
0.0176092	0.00371228	0.00380232	0.00380232	1.44576e-05
0.0142519	0.00292244	0.0145854	0.0145854	0.000212734
0.0146972	0.00314775	-0.000968208	0.000968208	9.37426e-07
0.00986313	0.00210737	0.0018807	0.0018807	3.53702e-06
0.0125323	0.00267547	-0.0099005	0.0099005	9.80199e-05
0.0112788	0.00228714	-0.000373996	0.000373996	1.39873e-07
0.012434	0.0025259	0.00985882	0.00985882	9.71964e-05
0.0164307	0.0034123	-0.003978	0.003978	1.58245e-05
0.0104084	0.00243658	0.00147519	0.00147519	2.17617e-06
0.0248505	0.00502168	-0.0201197	0.0201197	0.000404802
0.0166414	0.00333725	-0.00381134	0.00381134	1.45263e-05
0.0100612	0.00212493	-0.00365049	0.00365049	1.33261e-05
0.00727988	0.00193741	-0.00214842	0.00214842	4.61571e-06
0.0105356	0.00225313	0.00455753	0.00455753	2.07711e-05
0.0183175	0.00375198	-0.0115424	0.0115424	0.000133226
0.0206082	0.00438118	0.0125948	0.0125948	0.000158629
0.0142705	0.00301316	0.000730136	0.000730136	5.33098e-07
0.0243141	0.00448763	-0.0231404	0.0231404	0.000535477
0.0270787	0.00515497	0.00384437	0.00384437	1.47792e-05
0.00980201	0.00200392	0.00597948	0.00597948	3.57542e-05
0.00804635	0.0017564	0.00432584	0.00432584	1.87129e-05
0.0129007	0.00301199	-0.00326129	0.00326129	1.0636e-05
0.0133391	0.00288054	0.00306512	0.00306512	9.39494e-06
0.0120712	0.00314769	0.00274639	0.00274639	7.54268e-06
0.0124182	0.00313388	-0.00259544	0.00259544	6.73629e-06
0.0172277	0.0033926	0.0148295	0.0148295	0.000219915
0.0128964	0.00290445	0.0197796	0.0197796	0.000391231
0.0206752	0.00454901	0.00125692	0.00125692	1.57984e-06
0.0095071	0.00200509	0.00602111	0.00602111	3.62538e-05
0.00965919	0.00224507	0.000573861	0.000573861	3.29316e-07
0.0143661	0.00313521	-0.0114784	0.0114784	0.000131754
0.0120913	0.00266417	0.00148951	0.00148951	2.21864e-06
0.0138883	0.00337279	0.00585513	0.00585513	3.42826e-05
0.0450569	0.00808261	0.0477496	0.0477496	0.00228002
0.0400701	0.00819029	-0.00542534	0.00542534	2.94343e-05
0.00950908	0.00193535	0.00125248	0.00125248	1.56872e-06
0.0190327	0.0037274	0.0196423	0.0196423	0.000385821
0.0314384	0.00603045	-0.0167379	0.0167379	0.000280158
0.0106479	0.0024389	-0.0115597	0.0115597	0.000133626
0.00769714	0.00196317	-0.00517826	0.00517826	2.68144e-05
0.00924737	0.00192378	-0.004603	0.004603	2.11876e-05
0.0102105	0.00237283	-0.00482806	0.00482806	2.33102e-05
0.00867127	0.00217224	0.000152239	0.000152239	2.31769e-08
0.00759136	0.00169487	0.00215273	0.00215273	4.63424e-06
0.00614691	0.0014606	-0.000184133	0.000184133	3.3905e-08
0.00929088	0.00218137	0.000702469	0.000702469	4.93463e-07
0.017318	0.00330299	-0.0122023	0.0122023	0.000148895
0.0161768	0.00348348	0.00614648	0.00614648	3.77792e-05
0.00944939	0.00224436	0.00448542	0.00448542	2.0119e-05
0.00758436	0.00176143	-0.00263743	0.00263743	6.95602e-06
0.0147955	0.00297025	0.0102479	0.0102479	0.000105019
0.0132451	0.00299933	-0.00316178	0.00316178	9.99683e-06
0.0103947	0.00227463	0.00101797	0.00101797	1.03627e-06
0.0132672	0.00257456	0.0107275	0.0107275	0.000115079
0.011529	0.00250199	0.00173705	0.00173705	3.01734e-06
0.00713381	0.00152351	-0.00248941	0.00248941	6.19719e-06
0.0116732	0.00247864	-0.00526694	0.00526694	2.77406e-05
0.00842632	0.00199463	-0.00176432	0.00176432	3.11282e-06
0.0176221	0.00352602	0.0169788	0.0169788	0.000288281
0.00892574	0.00201774	0.0121111	0.0121111	0.000146679
0.0195393	0.00413033	-0.00860356	0.00860356	7.40213e-05
0.010346	0.00224119	0.00247121	0.00247121	6.10689e-06
0.00953998	0.00226439	0.00445194	0.00445194	1.98198e-05
0.0109854	0.00263164	0.00456053	0.00456053	2.07984e-05
0.0103304	0.00229462	0.00140529	0.00140529	1.97484e-06
0.00829422	0.00204198	0.000267354	0.000267354	7.14783e-08
0.0134922	0.0026884	-0.0109131	0.0109131	0.000119096
0.0198453	0.00391626	0.0115135	0.0115135	0.000132561
0.00948561	0.00226422	0.00393661	0.00393661	1.54969e-05
0.0196908	0.00367196	0.0238515	0.0238515	0.000568894
0.0193124	0.00409784	-5.39275e-05	5.39275e-05	2.90817e-09
0.0188249	0.00372986	0.0170805	0.0170805	0.000291743
0.0273341	0.0054689	-0.0118404	0.0118404	0.000140195
0.0148676	0.00350478	-0.00346361	0.00346361	1.19966e-05
0.00898809	0.00192519	-0.00833247	0.00833247	6.943e-05
0.0146054	0.00321904	0.00342121	0.00342121	1.17047e-05
0.0111992	0.00285259	-0.00146319	0.00146319	2.14092e-06
0.00826339	0.00169349	-0.0042478	0.0042478	1.80438e-05
0.00871953	0.00195936	0.00164671	0.00164671	2.71166e-06
0.012212	0.00267003	-0.00685388	0.00685388	4.69757e-05
0.0142742	0.00299953	0.00645331	0.00645331	4.16452e-05
0.0135829	0.00292	0.0107374	0.0107374	0.000115292
0.0148056	0.00361973	-0.00450351	0.00450351	2.02816e-05
0.0161695	0.00387057	0.00935766	0.00935766	8.75659e-05
0.00860673	0.00197913	0.00584966	0.00584966	3.42186e-05
0.014611	0.00305162	-0.00166046	0.00166046	2.75712e-06
0.02668	0.00505483	-0.0220961	0.0220961	0.000488238
0.0336239	0.00640958	0.0120095	0.0120095	0.000144228
0.0105596	0.00227449	0.00792609	0.00792609	6.28228e-05
0.0121776	0.00279252	0.00806423	0.00806423	6.50319e-05
0.0199312	0.0040411	-0.00899123	0.00899123	8.08421e-05
0.0247468	0.00471928	-0.0294817	0.0294817	0.000869172
0.0218589	0.00438264	-0.0056786	0.0056786	3.22465e-05
0.00929397	0.00208063	-0.00728109	0.00728109	5.30143e-05
0.014579	0.00307176	0.00424061	0.00424061	1.79828e-05
0.0159169	0.00370083	0.00885381	0.00885381	7.83899e-05
0.0215669	0.00497299	-0.00775432	0.00775432	6.01295e-05
0.0132918	0.00313655	-0.000590017	0.000590017	3.4812e-07
0.010547	0.00228382	0.00686328	0.00686328	4.71046e-05
0.0121475	0.00283387	0.00320997	0.00320997	1.03039e-05
0.00756552	0.00174096	0.00254114	0.00254114	6.4574e-06
0.0159184	0.00328508	-0.013697	0.013697	0.000187607
0.031115	0.0057726	0.0186855	0.0186855	0.000349147
0.0376195	0.00719686	-0.0169494	0.0169494	0.000287281
0.0207409	0.00596564	0.00322742	0.00322742	1.04162e-05
0.0130611	0.00288045	0.00331456	0.00331456	1.09863e-05
0.020855	0.00391461	-0.0166444	0.0166444	0.000277036
0.0185054	0.00384366	0.00228582	0.00228582	5.22499e-06
0.00855472	0.00251672	0.00082388	0.00082388	6.78779e-07
0.00661677	0.00166255	0.00271592	0.00271592	7.37622e-06
0.00781103	0.00179227	0.000355198	0.000355198	1.26166e-07
0.0213601	0.00420981	0.017258	0.017258	0.000297838
0.0190312	0.00416691	0.00159551	0.00159551	2.54564e-06
0.00548515	0.00121882	-0.00184257	0.00184257	3.39508e-06
0.0108473	0.00219832	-0.00780988	0.00780988	6.09942e-05
0.0113674	0.00244558	0.00236805	0.00236805	5.60767e-06
0.0105686	0.00222911	0.0117022	0.0117022	0.00013694
0.0154281	0.00316028	-0.00490903	0.00490903	2.40986e-05
0.00840887	0.00199523	-0.00164439	0.00164439	2.70402e-06
0.0173418	0.00332948	0.0146714	0.0146714	0.000215249
0.0142512	0.00305444	-0.00240918	0.00240918	5.80416e-06
0.0134802	0.00302453	0.00105081	0.00105081	1.10421e-06
0.0194563	0.00370094	0.0208784	0.0208784	0.000435907
0.0315515	0.00653725	-0.0117535	0.0117535	0.000138144
0.0341807	0.00642841	0.0248929	0.0248929	0.000619655
0.0196461	0.00561417	0.00424597	0.00424597	1.80282e-05
0.0115432	0.00259754	-0.00733726	0.00733726	5.38354e-05
0.0250398	0.00507274	0.0163921	0.0163921	0.000268702
0.0197475	0.00462081	0.020997	0.020997	0.000440873
0.0309369	0.00585272	0.0415004	0.0415004	0.00172228
0.0427612	0.00911025	-0.00214434	0.00214434	4.59819e-06
0.0203561	0.00448175	-0.000671411	0.000671411	4.50792e-07
0.014908	0.00301934	0.00991825	0.00991825	9.83716e-05
0.0254619	0.00504331	0.0222529	0.0222529	0.000495193
0.0147855	0.00328607	0.0212685	0.0212685	0.000452349
0.0338977	0.00658039	-0.0180538	0.0180538	0.000325939
0.0177867	0.0039379	0.000871477	0.000871477	7.59471e-07
0.00964169	0.00229929	-0.00190718	0.00190718	3.63734e-06
0.00846435	0.00174189	0.000748794	0.000748794	5.60693e-07
0.0153762	0.00324142	0.0136606	0.0136606	0.000186611
0.0129544	0.0028578	0.00192796	0.00192796	3.71703e-06
0.0178867	0.00379664	-0.0174814	0.0174814	0.000305599
0.0180309	0.00393399	-0.000273553	0.000273553	7.48314e-08
0.0159804	0.00346753	-0.00734488	0.00734488	5.39473e-05
0.0127061	0.00283076	-0.00023732	0.00023732	5.63208e-08
0.0123242	0.00292745	-0.00749686	0.00749686	5.62029e-05
0.0148971	0.00315462	0.000445704	0.000445704	1.98652e-07
0.0118973	0.00334272	0.000299407	0.000299407	8.96448e-08
0.0278496	0.00601982	-0.00104416	0.00104416	1.09026e-06
0.0228386	0.00520068	0.00481933	0.00481933	2.3226e-05
0.0248271	0.00478152	0.0256241	0.0256241	0.000656596
0.0276168	0.00575083	-0.00616934	0.00616934	3.80608e-05
0.0116424	0.0024643	-0.00331542	0.00331542	1.0992e-05
0.0235561	0.00446293	-0.0250771	0.0250771	0.000628861
0.0150678	0.00358907	-0.013242	0.013242	0.000175351
0.00899432	0.00214994	-0.0114972	0.0114972	0.000132185
0.0105151	0.00249404	-0.00586637	0.00586637	3.44143e-05
0.0150819	0.00327794	0.00843251	0.00843251	7.11072e-05
0.0124404	0.00279829	0.00294312	0.00294312	8.66194e-06
0.0137268	0.00331334	-0.00437657	0.00437657	1.91544e-05
0.015224	0.00346756	0.00809763	0.00809763	6.55715e-05
0.0129204	0.00285143	0.00148063	0.00148063	2.19226e-06
0.0082202	0.00184204	0.00569339	0.00569339	3.24146e-05
0.00699393	0.00174409	0.00458135	0.00458135	2.09888e-05
0.0184562	0.00368135	0.0202203	0.0202203	0.000408859
0.0156445	0.00338932	0.00234881	0.00234881	5.51692e-06
0.019477	0.00392181	0.0197987	0.0197987	0.000391988
0.0327307	0.00671811	-0.012205	0.012205	0.000148962
0.0170338	0.00412357	-0.000229452	0.000229452	5.26481e-08
0.0148972	0.00343035	-0.00952295	0.00952295	9.06866e-05
0.0196839	0.0039939	0.013848	0.013848	0.000191767
0.0198262	0.00422115	-0.00523599	0.00523599	2.74156e-05
0.0106886	0.00256895	0.000912811	0.000912811	8.33224e-07
0.0128076	0.00259288	0.010336	0.010336	0.000106833
0.0159808	0.00350592	0.00209353	0.00209353	4.38287e-06
0.0124861	0.00276321	-0.00774648	0.00774648	6.00079e-05
0.0123999	0.00279886	0.00380812	0.00380812	1.45018e-05
0.00951914	0.00211683	0.00718583	0.00718583	5.16361e-05
0.0124228	0.00294318	0.00542309	0.00542309	2.94099e-05
0.0118024	0.00267353	-0.00356771	0.00356771	1.27285e-05
0.0127334	0.00267748	-0.0158246	0.0158246	0.000250419
0.0136256	0.00301324	-0.0111103	0.0111103	0.000123439
0.0266772	0.00505913	0.0176069	0.0176069	0.000310004
0.0118525	0.00273434	0.00880602	0.00880602	7.75459e-05
0.0212817	0.00442496	-0.0117176	0.0117176	0.000137302
0.0237384	0.00492095	0.0127901	0.0127901	0.000163588
0.0371401	0.00701307	-0.0243001	0.0243001	0.000590493
0.0280513	0.00576009	0.00335734	0.00335734	1.12717e-05
0.00894913	0.00206425	-0.000474385	0.000474385	2.25041e-07
0.0200384	0.00395583	-0.0173709	0.0173709	0.000301746
0.0133112	0.00273358	-0.0184304	0.0184304	0.000339678
0.0100683	0.00214422	-0.0126182	0.0126182	0.000159218
0.0166099	0.00339862	0.00479331	0.00479331	2.29759e-05
0.0149301	0.00337261	0.01409	0.01409	0.000198527
0.0200085	0.00391051	-0.00802016	0.00802016	6.43229e-05
0.00927121	0.00204587	0.000380589	0.000380589	1.44848e-07
0.0161454	0.0031286	0.0154001	0.0154001	0.000237163
0.0134232	0.00279446	-0.0011863	0.0011863	1.40732e-06
0.0097453	0.0021588	0.00307612	0.00307612	9.4625e-06
0.0166562	0.00336636	0.0141817	0.0141817	0.000201122
0.0228196	0.00445361	-0.011207	0.011207	0.000125596
0.0172513	0.00336385	0.0079715	0.0079715	6.35448e-05
0.0160326	0.00314181	-0.0107065	0.0107065	0.000114629
0.0170695	0.0035127	0.00676956	0.00676956	4.58269e-05
0.0216176	0.00424069	0.0249805	0.0249805	0.000624028
0.0201043	0.00475999	0.0036223	0.0036223	1.31211e-05
0.024303	0.00455586	-0.0218022	0.0218022	0.000475334
0.027075	0.00560189	0.00878611	0.00878611	7.71957e-05
0.0231304	0.0044318	-0.0157566	0.0157566	0.000248271
0.010161	0.00225537	-0.0120527	0.0120527	0.000145268
0.0154422	0.00332476	0.00165825	0.00165825	2.7498e-06
0.0117038	0.00249033	0.0106089	0.0106089	0.000112549
0.0118447	0.00276769	-0.000273277	0.000273277	7.46804e-08
0.00798383	0.00193136	0.00312473	0.00312473	9.76397e-06
0.0080752	0.00189466	0.00706953	0.00706953	4.99783e-05
0.0215959	0.00420583	0.0240121	0.0240121	0.00057658
0.0204932	0.00545141	0.00660701	0.00660701	4.36526e-05
0.00968861	0.00219249	0.00195486	0.00195486	3.82146e-06
0.029286	0.00627227	-0.0275726	0.0275726	0.000760249
0.0221955	0.00579551	-0.0173344	0.0173344	0.000300481
0.0317694	0.0066182	0.0196228	0.0196228	0.000385053
0.0330812	0.00685148	-0.0201844	0.0201844	0.000407411
0.0294963	0.00665476	0.0099419	0.0099419	9.88414e-05
0.0184389	0.0043542	0.000289956	0.000289956	8.40747e-08
0.0128978	0.003337	-0.00515535	0.00515535	2.65777e-05
0.0105228	0.00259287	-0.00159056	0.00159056	2.52988e-06
0.00837673	0.00197673	0.00248034	0.00248034	6.15209e-06
0.0103912	0.00225019	0.0054007	0.0054007	2.91675e-05
0.0146346	0.00319446	-0.00530701	0.00530701	2.81644e-05
0.0100733	0.00242574	0.00084425	0.00084425	7.12758e-07
0.0106267	0.00245613	-0.00291293	0.00291293	8.48516e-06
0.0201634	0.00392954	0.0163136	0.0163136	0.000266135
0.0276228	0.00569654	-0.011549	0.011549	0.000133378
0.0397935	0.00777736	0.0283113	0.0283113	0.00080153
0.0229452	0.00576272	0.0120911	0.0120911	0.000146194
0.0250312	0.0050364	0.0408275	0.0408275	0.00166689
0.0428861	0.010548	0.000802008	0.000802008	6.43217e-07
0.0283887	0.00551549	-0.0225834	0.0225834	0.000510011
0.016856	0.00437925	-0.0144982	0.0144982	0.000210198
0.0143639	0.0031655	-0.0173953	0.0173953	0.000302597
0.0250546	0.00534983	0.00605021	0.00605021	3.66051e-05
0.0157656	0.00360573	0.0157303	0.0157303	0.000247442
0.0143259	0.00329344	0.022133	0.022133	0.000489868
0.0288413	0.00604516	0.032975	0.032975	0.00108735
0.0645389	0.0119051	-0.0394453	0.0394453	0.00155593
0.0840226	0.0163254	-0.12481	0.12481	0.0155776
0.135728	0.0267119	0.0371119	0.0371119	0.0013773
0.0368662	0.00741539	-0.00619006	0.00619006	3.83169e-05
0.0126061	0.00261753	0.00447865	0.00447865	2.00583e-05
0.0255582	0.00496811	0.0254182	0.0254182	0.000646086
0.020744	0.00504729	0.0349433	0.0349433	0.00122104
0.0414757	0.00878206	-0.00981411	0.00981411	9.63169e-05
0.0259743	0.0049792	0.0149109	0.0149109	0.000222334
0.030647	0.00610924	-0.0210879	0.0210879	0.000444699
0.0177979	0.00376675	-0.0291055	0.0291055	0.000847127
0.0204286	0.00418641	-0.0362376	0.0362376	0.00131316
0.0262133	0.00545185	-0.00814196	0.00814196	6.62915e-05
0.00968465	0.0023752	-0.00365998	0.00365998	1.33955e-05
0.0244725	0.00481833	0.019886	0.019886	0.000395451
0.0122655	0.00310739	0.00742551	0.00742551	5.51382e-05
0.0210311	0.00453906	-0.0153208	0.0153208	0.000234728
0.0170367	0.00377854	-0.00244514	0.00244514	5.9787e-06
0.0133082	0.00274498	-0.0118944	0.0118944	0.000141477
0.0137231	0.00307701	-0.0145495	0.0145495	0.000211687
0.0177351	0.00413853	0.00578682	0.00578682	3.34873e-05
0.00976495	0.00219582	-0.00168964	0.00168964	2.85488e-06
0.00812086	0.00207929	0.000853232	0.000853232	7.28004e-07
0.0196382	0.00390664	0.016612	0.016612	0.000275957
0.0244865	0.00507867	0.0334134	0.0334134	0.00111646
0.0515234	0.0097592	-0.0273557	0.0273557	0.000748336
0.0287369	0.00609698	0.0152056	0.0152056	0.000231209
0.0216469	0.00470386	-0.00948761	0.00948761	9.00148e-05
0.0212518	0.00426527	0.0122716	0.0122716	0.000150593
0.0224339	0.00466895	-0.0134262	0.0134262	0.000180262
0.0158924	0.00376379	0.000426973	0.000426973	1.82306e-07
0.0119765	0.00273267	0.00442402	0.00442402	1.9572e-05
0.0114855	0.00318605	-0.00263983	0.00263983	6.96873e-06
0.0150607	0.00328815	-0.0131945	0.0131945	0.000174095
0.0251847	0.0053477	0.0140746	0.0140746	0.000198093
0.0201313	0.0041048	-0.00879907	0.00879907	7.74236e-05
0.0144982	0.00370972	-0.00452468	0.00452468	2.04728e-05
0.0113436	0.00263558	-0.000656234	0.000656234	4.30643e-07
0.0138748	0.00323312	-0.0017332	0.0017332	3.00397e-06
0.0316279	0.00611562	-0.0246148	0.0246148	0.000605888
0.0160667	0.00361235	-0.00969541	0.00969541	9.40009e-05
0.0209151	0.00433726	-0.0198217	0.0198217	0.000392898
0.0244672	0.00512624	0.0120577	0.0120577	0.000145389
0.0137382	0.00419301	0.0042961	0.0042961	1.84565e-05
0.0140011	0.00302178	0.0145181	0.0145181	0.000210775
0.0272143	0.00532959	-0.0151875	0.0151875	0.000230661
0.0139573	0.00332511	-0.00245129	0.00245129	6.00884e-06
0.0109995	0.00250589	0.00399821	0.00399821	1.59857e-05
0.015992	0.0033585	0.011404	0.011404	0.00013005
0.0105658	0.00259988	0.00488772	0.00488772	2.38898e-05
0.0143705	0.00329355	0.00552654	0.00552654	3.05427e-05
0.0159265	0.00374727	-0.003914	0.003914	1.53194e-05
0.0192569	0.00391515	0.00900053	0.00900053	8.10096e-05
0.0336523	0.00634301	0.0413183	0.0413183	0.0017072
0.0455349	0.00970352	-0.0156782	0.0156782	0.000245807
0.0244921	0.00506727	0.0124561	0.0124561	0.000155155
0.0346631	0.00656911	0.040811	0.040811	0.00166554
0.0555971	0.0113177	-0.0245149	0.0245149	0.000600983
0.028334	0.00600416	0.00769231	0.00769231	5.91716e-05
0.0334106	0.00644724	-0.0300443	0.0300443	0.000902663
0.0219538	0.00490192	-0.00773928	0.00773928	5.98965e-05
0.0209022	0.00423734	-0.0187692	0.0187692	0.000352284
0.0141859	0.00337399	-0.0140645	0.0140645	0.000197811
0.0224074	0.00463975	0.0111964	0.0111964	0.00012536
0.0219589	0.00519107	0.000331391	0.000331391	1.0982e-07
0.0203315	0.00408942	-0.0160885	0.0160885	0.00025884
0.0138342	0.002958	-0.0126179	0.0126179	0.000159212
0.0107942	0.00257043	0.000101086	0.000101086	1.02184e-08
0.00962992	0.00228043	0.00459881	0.00459881	2.1149e-05
0.0104902	0.00283648	0.00017788	0.00017788	3.16414e-08
0.0151432	0.00345184	-0.00660483	0.00660483	4.36238e-05
0.0181465	0.00527767	-0.0017916	0.0017916	3.20982e-06
0.0133901	0.00296009	-0.0114004	0.0114004	0.000129969
0.0129294	0.00292001	-0.00031494	0.00031494	9.91871e-08
0.0416238	0.00780606	0.0479914	0.0479914	0.00230318
0.0424591	0.00891958	-0.00498053	0.00498053	2.48056e-05
0.0195953	0.00428976	0.0106207	0.0106207	0.0001128
0.0145846	0.0034902	-0.00230962	0.00230962	5.33433e-06
0.0190179	0.00505567	-0.0120198	0.0120198	0.000144476
0.0158615	0.00383785	-0.00378887	0.00378887	1.43555e-05
0.0142433	0.00315918	0.00780439	0.00780439	6.09086e-05
0.0152702	0.00316518	0.0107984	0.0107984	0.000116606
0.0247013	0.00486439	0.0220643	0.0220643	0.000486832
0.0158547	0.0036716	0.00796797	0.00796797	6.34885e-05
0.0189568	0.00373491	0.0221707	0.0221707	0.000491541
0.0163564	0.00337801	0.023038	0.023038	0.000530748
0.0465178	0.00871425	-0.0258747	0.0258747	0.000669502
0.0133125	0.00294638	-0.0194875	0.0194875	0.000379762
0.0519252	0.00960604	0.0351884	0.0351884	0.00123822
0.0422984	0.00828658	-0.0118511	0.0118511	0.000140448
0.0132025	0.00284719	-0.0152798	0.0152798	0.000233471
0.0287329	0.00601722	0.0247703	0.0247703	0.000613565
0.0339811	0.00745898	-0.00492788	0.00492788	2.4284e-05
0.0334317	0.00668388	0.0319076	0.0319076	0.0010181
0.0234572	0.00544399	0.0470342	0.0470342	0.00221221
0.0862143	0.0165079	-0.056308	0.056308	0.00317059
0.0924242	0.0173863	0.0503371	0.0503371	0.00253382
0.0731381	0.0146159	-0.0321193	0.0321193	0.00103165
0.0301661	0.00636333	-0.0469013	0.0469013	0.00219973
0.0417995	0.0100446	-0.0213196	0.0213196	0.000454525
0.0349742	0.00705109	0.0122903	0.0122903	0.000151053
0.0322834	0.00655578	-0.0284788	0.0284788	0.000811042
0.0212809	0.00475909	-0.0304826	0.0304826	0.000929189
0.0189605	0.0044206	-0.00918354	0.00918354	8.43374e-05
0.0275574	0.00552864	0.0256922	0.0256922	0.00066009
0.0594995	0.0110287	-0.0349151	0.0349151	0.00121906
0.0292352	0.00609035	-0.00400553	0.00400553	1.60443e-05
0.0224191	0.00587269	0.0151469	0.0151469	0.000229428
0.0348209	0.00694799	-0.0203354	0.0203354	0.000413527
0.0356142	0.0080232	0.0163006	0.0163006	0.00026571
0.0343928	0.0091648	0.0420366	0.0420366	0.00176708
0.0787086	0.0148096	-0.0483361	0.0483361	0.00233637
0.055723	0.0107532	0.0103634	0.0103634	0.000107401
0.0401831	0.00790217	-0.0265202	0.0265202	0.000703321
0.019123	0.00421152	-0.030675	0.030675	0.000940957
0.0167362	0.00352605	-0.0167062	0.0167062	0.000279096
0.0288859	0.0059864	0.00850121	0.00850121	7.22706e-05
0.0133312	0.00300949	0.0108301	0.0108301	0.00011729
0.0224637	0.00485893	-0.00570473	0.00570473	3.25439e-05
0.0165051	0.00346999	-0.0158493	0.0158493	0.000251202
0.0146412	0.00340378	-0.0114046	0.0114046	0.000130066
0.0191653	0.00400139	-0.0267285	0.0267285	0.000714411
0.0327971	0.00643629	0.0120301	0.0120301	0.000144724
0.0434469	0.00798746	-0.0319613	0.0319613	0.00102153
0.0191263	0.00400327	-0.0112163	0.0112163	0.000125805
0.0205757	0.00425405	0.013673	0.013673	0.00018695
0.0164498	0.00347222	-0.00406453	0.00406453	1.65204e-05
0.0203238	0.0039614	0.0188142	0.0188142	0.000353975
0.0179569	0.00401248	-0.00185741	0.00185741	3.44996e-06
0.00834574	0.00199041	-0.00671361	0.00671361	4.50725e-05
0.00959289	0.00217556	-0.0130636	0.0130636	0.000170659
0.0229721	0.00455005	0.0147509	0.0147509	0.000217589
0.0177239	0.00379281	-0.00293569	0.00293569	8.61828e-06
0.0362329	0.00701655	0.0373598	0.0373598	0.00139575
0.0494365	0.00968053	-0.0242076	0.0242076	0.000586009
0.0119928	0.00262575	-0.0184188	0.0184188	0.000339253
0.0128448	0.0027979	-0.00424401	0.00424401	1.80116e-05
0.00811279	0.00206501	-0.00172532	0.00172532	2.97673e-06
0.020448	0.00398202	-0.0226495	0.0226495	0.000512998
0.0161399	0.00355419	0.000717939	0.000717939	5.15437e-07
0.00999676	0.00233824	0.00116614	0.00116614	1.35987e-06
0.0263135	0.00503741	-0.0246631	0.0246631	0.000608268
0.0184223	0.00397619	-0.00130285	0.00130285	1.69741e-06
0.00958657	0.00222012	-0.00601506	0.00601506	3.61809e-05
0.0126352	0.00268504	0.00632553	0.00632553	4.00123e-05
0.00858671	0.00197211	-0.000723723	0.000723723	5.23774e-07
0.0133274	0.00290416	0.0103894	0.0103894	0.000107941
0.0143013	0.00331452	0.0187301	0.0187301	0.000350815
0.0300626	0.00587904	-0.0155441	0.0155441	0.000241618
0.0226218	0.00459377	0.00698053	0.00698053	4.87279e-05
0.00965652	0.00228449	-0.00233643	0.00233643	5.4589e-06
0.0102761	0.00241801	0.00454608	0.00454608	2.06668e-05
0.0126736	0.00280521	-0.00976405	0.00976405	9.53367e-05
0.0274553	0.00528912	0.0228335	0.0228335	0.000521369
0.0189049	0.00413752	-0.0014284	0.0014284	2.04034e-06
0.00930266	0.00245537	-0.00076535	0.00076535	5.8576e-07
0.0253455	0.00486377	-0.0234897	0.0234897	0.000551767
0.017859	0.00469045	-0.00262386	0.00262386	6.88466e-06
0.0153827	0.00325451	0.0152303	0.0152303	0.000231961
0.032888	0.00642705	-0.018759	0.018759	0.000351902
0.0274119	0.00533759	0.0137799	0.0137799	0.000189885
0.0189514	0.00454704	-0.00398564	0.00398564	1.58853e-05
0.0113116	0.00265912	-0.00653711	0.00653711	4.27339e-05
0.0096774	0.00252754	-0.00102035	0.00102035	1.04112e-06
0.00908505	0.00223063	0.00177698	0.00177698	3.15768e-06
0.00967773	0.00241299	-8.02043e-06	8.02043e-06	6.43273e-11
0.0158071	0.00323981	-0.0107356	0.0107356	0.000115253
0.0265195	0.00546477	0.0141404	0.0141404	0.000199951
0.0218674	0.00519273	-0.011477	0.011477	0.000131721
0.00882298	0.00219506	-0.00471569	0.00471569	2.22377e-05
0.0104724	0.00233791	0.005304	0.005304	2.81324e-05
0.016094	0.00354654	0.0200364	0.0200364	0.000401458
0.0176573	0.00411542	-0.00437672	0.00437672	1.91557e-05
0.0110796	0.00282623	-0.00667137	0.00667137	4.45072e-05
0.0116937	0.00276241	0.00367183	0.00367183	1.34823e-05
0.0105334	0.00245551	0.00539975	0.00539975	2.91573e-05
0.0159656	0.00367791	0.0173773	0.0173773	0.000301972
0.0266524	0.00552906	-0.00953761	0.00953761	9.09661e-05
0.00959794	0.00243123	-0.00193651	0.00193651	3.75008e-06
0.0131409	0.0031378	-0.00748588	0.00748588	5.60385e-05
0.0142678	0.00342687	0.0045652	0.0045652	2.08411e-05
0.0129496	0.00308962	0.00678864	0.00678864	4.60857e-05
0.0170019	0.00391409	-0.00790302	0.00790302	6.24578e-05
0.0181864	0.00429888	0.00921607	0.00921607	8.4936e-05
0.0226156	0.00486466	0.0273327	0.0273327	0.000747074
0.017069	0.004283	0.0119393	0.0119393	0.000142546
0.0191559	0.00430658	-0.00714347	0.00714347	5.10291e-05
0.0301446	0.00611455	0.0274153	0.0274153	0.000751598
0.0198787	0.00447222	-0.00157711	0.00157711	2.48728e-06
0.0218206	0.00472336	-0.0271623	0.0271623	0.000737792
0.0572732	0.0111528	0.0367936	0.0367936	0.00135377
0.0492919	0.00976908	-0.023117	0.023117	0.000534397
0.0210496	0.00518438	0.00176304	0.00176304	3.10833e-06
0.0372738	0.00736379	-0.0332616	0.0332616	0.00110633
0.0375148	0.00771506	0.0111792	0.0111792	0.000124975
0.0326963	0.00637208	-0.0264544	0.0264544	0.000699836
0.0201468	0.00456511	0.00182781	0.00182781	3.34088e-06
0.00871652	0.00212858	0.00710293	0.00710293	5.04516e-05
0.0133976	0.00290454	0.0162305	0.0162305	0.000263431
0.0204235	0.00441885	-0.00959581	0.00959581	9.20795e-05
0.00930447	0.00253462	-0.00633839	0.00633839	4.01752e-05
0.0118567	0.00303979	-0.0101742	0.0101742	0.000103514
0.018201	0.00437367	0.00844343	0.00844343	7.12916e-05
0.0123106	0.00288072	0.0147519	0.0147519	0.000217618
0.0115103	0.00286032	0.00696979	0.00696979	4.85779e-05
0.0369299	0.00705582	-0.0317752	0.0317752	0.00100966
0.0513113	0.0100966	0.02616	0.02616	0.000684346
0.0186389	0.00402086	0.0074881	0.0074881	5.60716e-05
0.0255243	0.00521878	-0.0223567	0.0223567	0.000499824
0.0161834	0.00357643	-0.00235612	0.00235612	5.55132e-06
0.00893906	0.00211036	-0.00934632	0.00934632	8.73538e-05
0.0414964	0.00804537	0.0338752	0.0338752	0.00114753
0.0298537	0.00625002	-0.0081239	0.0081239	6.59978e-05
0.0653535	0.0123751	0.0586423	0.0586423	0.00343892
0.10229	0.0196557	-0.0595847	0.0595847	0.00355034
0.0266268	0.00559496	-0.0282627	0.0282627	0.000798778
0.0131791	0.00303287	-0.02597	0.02597	0.000674443
0.0147955	0.0040757	-0.0177172	0.0177172	0.000313899
0.0146135	0.00340328	-0.000780503	0.000780503	6.09185e-07
0.0092294	0.00225263	0.00685936	0.00685936	4.70508e-05
0.0094398	0.00217604	-0.00460224	0.00460224	2.11806e-05
0.0165211	0.00334446	0.0155869	0.0155869	0.000242951
0.0445298	0.0087723	-0.0295774	0.0295774	0.000874823
0.0193707	0.00416271	-0.0111802	0.0111802	0.000124997
0.0196216	0.00397175	0.0110289	0.0110289	0.000121637
0.013488	0.00294296	-0.00445549	0.00445549	1.98514e-05
0.0133259	0.00357524	-0.00421214	0.00421214	1.77422e-05
0.0252582	0.00534777	0.0186834	0.0186834	0.000349069
0.021413	0.00460139	-0.0101681	0.0101681	0.00010339
0.0166829	0.0035696	0.00749213	0.00749213	5.6132e-05
0.0124751	0.00339616	0.00606683	0.00606683	3.68064e-05
0.00871821	0.00203547	0.00633105	0.00633105	4.00822e-05
0.0128436	0.00337964	-0.00339163	0.00339163	1.15032e-05
0.0249116	0.00528289	0.0227416	0.0227416	0.00051718
0.0429626	0.00834081	-0.0297094	0.0297094	0.000882649
0.0217947	0.00486369	-0.00530401	0.00530401	2.81326e-05
0.00780159	0.00200898	-0.00202947	0.00202947	4.11873e-06
0.00689991	0.00178688	-0.00134062	0.00134062	1.79726e-06
0.0164268	0.00346861	-0.0132449	0.0132449	0.000175427
0.0219802	0.00445741	0.0111835	0.0111835	0.00012507
0.0144692	0.0033288	-0.000745486	0.000745486	5.5575e-07
0.0170228	0.00349417	0.0166885	0.0166885	0.000278506
0.0105667	0.0023435	0.0127823	0.0127823	0.000163388
0.0125111	0.00290102	-0.00300125	0.00300125	9.00748e-06
0.018345	0.00530394	0.0100116	0.0100116	0.000100232
0.0218248	0.00447636	0.0300375	0.0300375	0.00090225
0.0176987	0.00440101	0.0351481	0.0351481	0.00123539
0.0152157	0.00366685	0.0264289	0.0264289	0.000698488
0.0472365	0.00946332	-0.0297323	0.0297323	0.000884012
0.024274	0.00590384	-0.0403148	0.0403148	0.00162528
0.0266245	0.00596122	-0.00479163	0.00479163	2.29598e-05
0.0106291	0.00221375	-0.0142584	0.0142584	0.000203302
0.0316402	0.00629815	0.0215011	0.0215011	0.000462297
0.022455	0.00476078	-0.00484006	0.00484006	2.34262e-05
0.0517646	0.00992466	-0.0517015	0.0517015	0.00267305
0.0432725	0.00900356	0.0066765	0.0066765	4.45757e-05
0.00933849	0.0022294	0.00851211	0.00851211	7.2456e-05
0.0118875	0.00287578	-0.00526918	0.00526918	2.77642e-05
0.00831718	0.00181039	0.00346164	0.00346164	1.1983e-05
0.0290366	0.00583146	0.0346521	0.0346521	0.00120077
0.0220846	0.00516639	0.0106567	0.0106567	0.000113566
0.0106216	0.00297887	0.0105718	0.0105718	0.000111764
0.01491	0.00348194	-0.00707754	0.00707754	5.00916e-05
0.0111912	0.00272269	0.00248343	0.00248343	6.1674e-06
0.0260164	0.00531551	-0.0240311	0.0240311	0.000577496
0.0126878	0.00285422	-0.0127104	0.0127104	0.000161555
0.0131752	0.00288501	0.00350129	0.00350129	1.2259e-05
0.0238089	0.00487802	0.0250374	0.0250374	0.000626874
0.0198952	0.00446496	-0.00507148	0.00507148	2.57199e-05
0.0100473	0.00270257	-0.00897479	0.00897479	8.05468e-05
0.0158549	0.00354545	-0.0209612	0.0209612	0.00043937
0.0132548	0.00292419	-0.0115351	0.0115351	0.000133058
0.0135822	0.00486914	0.00138572	0.00138572	1.92023e-06
0.00837128	0.00184345	0.00599471	0.00599471	3.59365e-05
0.00819634	0.00221421	-0.00255409	0.00255409	6.52336e-06
0.0122313	0.00293547	-0.0104636	0.0104636	0.000109488
0.00790459	0.0020471	-0.00490087	0.00490087	2.40185e-05
0.0256898	0.00534297	0.0228971	0.0228971	0.000524278
0.0137518	0.00335223	0.00179686	0.00179686	3.22869e-06
0.0220932	0.0046666	-0.0208845	0.0208845	0.000436161
0.016787	0.00383447	0.00177298	0.00177298	3.14346e-06
0.00711258	0.00196637	-0.00138479	0.00138479	1.91763e-06
0.00715075	0.00174107	0.00250282	0.00250282	6.2641e-06
0.0216704	0.00465528	0.022207	0.022207	0.00049315
0.0259062	0.00556003	-0.0117307	0.0117307	0.000137609
0.0110357	0.00275569	-0.00319042	0.00319042	1.01788e-05
0.0164762	0.00382427	0.0145457	0.0145457	0.000211578
0.0101439	0.00248051	0.00459211	0.00459211	2.10874e-05
0.0170768	0.00456872	-0.00930415	0.00930415	8.65671e-05
0.0128184	0.00326119	0.000404505	0.000404505	1.63624e-07
0.0186633	0.00413421	0.0205985	0.0205985	0.000424299
0.0133225	0.0031064	0.00803492	0.00803492	6.45599e-05
0.0145768	0.0036548	0.00369856	0.00369856	1.36794e-05
0.0305438	0.00637452	-0.0276011	0.0276011	0.000761822
0.0267553	0.00569202	0.0074483	0.0074483	5.54772e-05
0.00956731	0.00240106	0.00216954	0.00216954	4.70692e-06
0.0294608	0.00639951	-0.022797	0.022797	0.000519701
0.0157997	0.00355201	-0.0115171	0.0115171	0.000132644
0.0238287	0.00506185	0.0161743	0.0161743	0.000261607
0.0118393	0.00307725	0.00982438	0.00982438	9.65184e-05
0.0154812	0.00393947	-0.00497397	0.00497397	2.47403e-05
0.0101581	0.00245294	0.00323318	0.00323318	1.04535e-05
0.00901862	0.00243746	-0.00397377	0.00397377	1.57909e-05
0.0150002	0.00352351	0.0125368	0.0125368	0.000157172
0.0292351	0.00606806	-0.024003	0.024003	0.000576143
0.0116779	0.00264656	-0.0174665	0.0174665	0.000305079
0.0272905	0.00575378	0.0116883	0.0116883	0.000136615
0.0195025	0.00454072	-0.0106627	0.0106627	0.000113693
0.0179814	0.00532482	0.00551404	0.00551404	3.04046e-05
0.00979362	0.00265399	0.00308143	0.00308143	9.4952e-06
0.00957374	0.00245301	0.00955099	0.00955099	9.12215e-05
0.0151103	0.0034387	-0.00538421	0.00538421	2.89898e-05
0.019999	0.00424584	0.0170671	0.0170671	0.000291287
0.0172783	0.0043571	-0.0021602	0.0021602	4.66645e-06
0.0114475	0.00254563	0.00871741	0.00871741	7.59932e-05
0.0114263	0.00299514	-0.00444744	0.00444744	1.97797e-05
0.0149533	0.00309432	0.012023	0.012023	0.000144553
0.0105751	0.00308742	0.00366633	0.00366633	1.3442e-05
0.0148168	0.00320881	-0.010578	0.010578	0.000111895
0.00828461	0.00176073	-0.00806147	0.00806147	6.49874e-05
0.0158255	0.00346871	0.0119737	0.0119737	0.00014337
0.0139427	0.00330053	-0.00515863	0.00515863	2.66115e-05
0.0170464	0.00364714	0.0162906	0.0162906	0.000265384
0.00916471	0.0020682	0.010635	0.010635	0.000113102
0.0153746	0.00353469	-0.00694757	0.00694757	4.82687e-05
0.0132218	0.00307407	-0.00906462	0.00906462	8.21673e-05
0.0172202	0.0038942	0.00956828	0.00956828	9.1552e-05
0.0156449	0.0038251	-0.00418343	0.00418343	1.75011e-05
0.0129445	0.00381888	-0.00105242	0.00105242	1.10759e-06
0.0200969	0.00438009	0.0218059	0.0218059	0.000475498
0.025581	0.00582301	-0.00968696	0.00968696	9.38372e-05
0.0135626	0.00323945	0.00571489	0.00571489	3.266e-05
0.01011	0.0029095	0.00160937	0.00160937	2.59007e-06
0.0116455	0.00267702	0.0121549	0.0121549	0.00014774
0.0129644	0.0040601	0.00654472	0.00654472	4.28334e-05
0.0193831	0.00428949	-0.0139217	0.0139217	0.000193813
0.0101677	0.00256491	-0.00179919	0.00179919	3.2371e-06
0.0112378	0.00262735	0.00778971	0.00778971	6.06796e-05
0.00873347	0.00192721	0.0103883	0.0103883	0.000107916
0.0185638	0.00430361	-0.00959424	0.00959424	9.20494e-05
0.0167304	0.00378941	0.00844371	0.00844371	7.12962e-05
0.0091502	0.00228968	0.0055726	0.0055726	3.10539e-05
0.0112639	0.00345153	0.00241349	0.00241349	5.82496e-06
0.00808379	0.00194228	0.00603204	0.00603204	3.63855e-05
0.0171771	0.00380554	0.0184837	0.0184837	0.000341649
0.0115706	0.0029956	0.00474396	0.00474396	2.25052e-05
0.0107469	0.00314855	-0.00180296	0.00180296	3.25065e-06
0.0131473	0.00296279	0.00957772	0.00957772	9.17327e-05
0.0239859	0.00516889	0.0212562	0.0212562	0.000451826
0.0245468	0.00578741	-0.00771364	0.00771364	5.95002e-05
0.0256044	0.00576852	0.0176264	0.0176264	0.000310689
0.0338913	0.00703906	-0.0189829	0.0189829	0.000360352
0.0138495	0.00321192	-0.0028008	0.0028008	7.84448e-06
0.00907993	0.00242458	-0.00585816	0.00585816	3.4318e-05
0.0104267	0.00254629	-0.00332293	0.00332293	1.10419e-05
0.0263455	0.00547634	0.0256696	0.0256696	0.00065893
0.0181085	0.00455943	-0.000862785	0.000862785	7.44397e-07
0.0116215	0.00304425	-0.00438677	0.00438677	1.92438e-05
0.0092744	0.00220095	0.00562934	0.00562934	3.16894e-05
0.0151667	0.0037408	-0.00810721	0.00810721	6.57269e-05
0.0104023	0.00255591	-0.00534285	0.00534285	2.8546e-05
0.0175857	0.00389941	0.0115484	0.0115484	0.000133365
0.0107955	0.00262553	0.00244312	0.00244312	5.96883e-06
0.0223814	0.00519871	0.0244392	0.0244392	0.000597275
0.013682	0.00322492	0.0164177	0.0164177	0.000269541
0.015875	0.00456166	0.009144	0.009144	8.36128e-05
0.0119987	0.00332832	0.011737	0.011737	0.000137757
0.0197836	0.00451731	0.021758	0.021758	0.000473413
0.0124062	0.00281733	0.0235646	0.0235646	0.00055529
0.0288091	0.00626448	-0.0159416	0.0159416	0.000254134
0.0310344	0.00656131	0.0196074	0.0196074	0.000384452
0.0113477	0.00280519	0.00946576	0.00946576	8.96006e-05
0.0407331	0.00825948	-0.0327132	0.0327132	0.00107015
0.0556976	0.0114639	0.0368793	0.0368793	0.00136008
0.0259931	0.00600769	-0.00109187	0.00109187	1.19217e-06
0.0103861	0.00269549	-0.002484	0.002484	6.17023e-06
0.0463476	0.00941659	-0.0492319	0.0492319	0.00242378
0.0343737	0.00774107	0.0062224	0.0062224	3.87182e-05
0.0132825	0.00314444	-0.00617145	0.00617145	3.80868e-05
0.00870796	0.00219479	-0.0114773	0.0114773	0.000131728
0.018364	0.00398198	0.0145795	0.0145795	0.000212562
0.00915788	0.00236656	0.00475194	0.00475194	2.25809e-05
0.0123887	0.00291223	-0.00404806	0.00404806	1.63868e-05
0.0295992	0.00629732	0.0264936	0.0264936	0.00070191
0.0226402	0.00502049	-0.00541081	0.00541081	2.92768e-05
0.0390394	0.00770544	0.0326943	0.0326943	0.00106892
0.0528417	0.01072	-0.0280557	0.0280557	0.000787124
0.016874	0.00403978	-0.0312608	0.0312608	0.000977235
0.0212602	0.00504084	-0.000864828	0.000864828	7.47928e-07
0.0123678	0.00348278	-0.00888654	0.00888654	7.89706e-05
0.0238322	0.00493798	-0.0281262	0.0281262	0.000791083
0.0179771	0.0040193	-0.00677445	0.00677445	4.58932e-05
0.0373426	0.00749571	0.0341246	0.0341246	0.00116449
0.0531637	0.0109606	-0.0277271	0.0277271	0.00076879
0.0261827	0.00587372	0.00999667	0.00999667	9.99335e-05
0.0108021	0.00278077	0.00478146	0.00478146	2.28624e-05
0.0229783	0.00540032	-0.0164063	0.0164063	0.000269168
0.0135712	0.00364831	-0.00426407	0.00426407	1.81823e-05
0.0122211	0.00340403	0.00813053	0.00813053	6.61056e-05
0.0153007	0.00355432	-0.00356875	0.00356875	1.27359e-05
0.00937085	0.00259331	0.00421614	0.00421614	1.77758e-05
0.0081883	0.0022704	-0.00143777	0.00143777	2.06718e-06
0.0416539	0.00829621	0.0387986	0.0387986	0.00150533
0.0318522	0.00722708	-0.00880809	0.00880809	7.75824e-05
0.0110396	0.00278191	0.00139359	0.00139359	1.94208e-06
0.0117225	0.00291758	0.00708809	0.00708809	5.0241e-05
0.0103219	0.00282064	0.013252	0.013252	0.000175616
0.0111646	0.00261691	0.00973563	0.00973563	9.47825e-05
0.0102157	0.00266856	0.00429414	0.00429414	1.84396e-05
0.0334535	0.00699877	-0.0287311	0.0287311	0.000825474
0.0202874	0.00520353	-0.00015941	0.00015941	2.54115e-08
0.0110622	0.00254053	0.00854764	0.00854764	7.30622e-05
0.0159155	0.0035861	-0.00987464	0.00987464	9.75086e-05
0.0121614	0.00327443	-0.00731373	0.00731373	5.34906e-05
0.03055	0.00630608	0.0260486	0.0260486	0.000678528
0.0391396	0.00797241	-0.0224276	0.0224276	0.000502995
0.0157087	0.00366429	-0.0209745	0.0209745	0.000439931
0.0473668	0.00999978	0.0307055	0.0307055	0.000942827
0.020203	0.00473168	0.00194181	0.00194181	3.77062e-06
0.0191584	0.0043018	-0.0163894	0.0163894	0.000268612
0.0347813	0.00810162	0.0235408	0.0235408	0.000554169
0.0418931	0.00869076	-0.0239545	0.0239545	0.00057382
0.017685	0.00417677	0.00312323	0.00312323	9.75459e-06
0.0126507	0.00292304	0.0087578	0.0087578	7.66991e-05
0.0089151	0.00227878	0.010942	0.010942	0.000119728
0.0206587	0.00449193	0.0279189	0.0279189	0.000779467
0.0289304	0.00626637	-0.00860276	0.00860276	7.40074e-05
0.0393805	0.00788742	0.0341683	0.0341683	0.00116748
0.0406468	0.00887918	-0.0121213	0.0121213	0.000146926
0.0384724	0.00798541	-0.0444178	0.0444178	0.00197294
0.0334989	0.00752333	0.000876218	0.000876218	7.67757e-07
0.0122019	0.00329735	-0.00322327	0.00322327	1.03895e-05
0.0139142	0.00345712	-0.00936515	0.00936515	8.77061e-05
0.0152164	0.00339941	-0.0133873	0.0133873	0.00017922
0.0125072	0.00380339	-0.00638387	0.00638387	4.07538e-05
0.013677	0.00311813	-0.0172974	0.0172974	0.000299202
0.0104589	0.00259915	-0.00400433	0.00400433	1.60347e-05
0.0188779	0.00389626	0.0153678	0.0153678	0.000236168
0.0519426	0.0101901	-0.0391876	0.0391876	0.00153567
0.0231501	0.00512333	-0.00889331	0.00889331	7.9091e-05
0.0229704	0.00495116	0.0178309	0.0178309	0.000317943
0.0261842	0.00562926	-0.0129481	0.0129481	0.000167653
0.0267606	0.00551995	0.0188071	0.0188071	0.000353705
0.0241669	0.00520353	-0.0135107	0.0135107	0.000182538
0.028702	0.00621852	0.0167073	0.0167073	0.000279133
0.0229259	0.0049236	-0.0155744	0.0155744	0.000242563
0.0112306	0.00256602	-0.0142736	0.0142736	0.000203734
0.0104864	0.00268521	-0.00740083	0.00740083	5.47722e-05
0.008607	0.00234001	0.000808084	0.000808084	6.53e-07
0.0178383	0.00390338	0.0155451	0.0155451	0.000241651
0.0151025	0.00350486	-0.00303188	0.00303188	9.19232e-06
0.00972527	0.00210633	-0.0104124	0.0104124	0.000108417
0.0103319	0.00257198	-0.00100132	0.00100132	1.00263e-06
0.00612258	0.00159272	-0.00228943	0.00228943	5.24149e-06
0.00748313	0.00187118	-0.000433101	0.000433101	1.87576e-07
0.00836874	0.00192465	-0.00678772	0.00678772	4.60731e-05
0.00964648	0.00250786	-0.00471089	0.00471089	2.21924e-05
0.00658685	0.00190073	-0.00113262	0.00113262	1.28282e-06
0.0274649	0.00556086	0.0281985	0.0281985	0.000795155
0.0141141	0.00326285	0.0188631	0.0188631	0.000355816
0.011401	0.00297937	0.00493614	0.00493614	2.43655e-05
0.00955809	0.00240405	-0.00511675	0.00511675	2.61811e-05
0.0120765	0.00294321	0.00537828	0.00537828	2.89259e-05
0.0218938	0.00455459	-0.0203269	0.0203269	0.000413182
0.0180684	0.00427989	0.00569615	0.00569615	3.24461e-05
0.0133789	0.00306758	0.0132586	0.0132586	0.000175792
0.0167599	0.00376226	0.0229647	0.0229647	0.000527376
0.0215403	0.00483532	-0.00462407	0.00462407	2.1382e-05
0.0256154	0.00515084	0.0206335	0.0206335	0.000425742
0.0195703	0.00475399	-0.00195476	0.00195476	3.82108e-06
0.00625175	0.00194314	0.000227598	0.000227598	5.18008e-08
0.0100514	0.00258519	0.00815874	0.00815874	6.6565e-05
0.0126474	0.00314263	-0.00288167	0.00288167	8.30404e-06
0.0116043	0.00290379	0.00623189	0.00623189	3.88365e-05
0.00840776	0.00220058	-0.00228204	0.00228204	5.2077e-06
0.014861	0.00321509	0.0139209	0.0139209	0.000193791
0.0133853	0.00374729	0.00328426	0.00328426	1.07864e-05
0.0267567	0.00648453	-0.0194358	0.0194358	0.000377752
0.0240883	0.0060564	-0.0270474	0.0270474	0.000731562
0.014938	0.00383451	-0.0161515	0.0161515	0.000260871
0.0140053	0.00349171	0.00093211	0.00093211	8.68829e-07
0.0118736	0.00256395	-0.0101304	0.0101304	0.000102625
0.0116454	0.00263012	-0.0151636	0.0151636	0.000229935
0.0139199	0.00326894	-0.00937106	0.00937106	8.78168e-05
0.0130389	0.00286476	0.00697452	0.00697452	4.86439e-05
0.0114029	0.00254192	-0.00589793	0.00589793	3.47856e-05
0.009682	0.00241786	-0.00904656	0.00904656	8.18402e-05
0.0243476	0.00506282	0.0203703	0.0203703	0.000414951
0.0174189	0.00476706	-0.00202362	0.00202362	4.09503e-06
0.0246207	0.00500861	0.0216483	0.0216483	0.000468647
0.0286575	0.00625063	-0.0147523	0.0147523	0.00021763
0.0179993	0.00399117	0.00649556	0.00649556	4.21924e-05
0.0245127	0.00529439	-0.0221491	0.0221491	0.000490581
0.0433774	0.00872517	0.031681	0.031681	0.00100369
0.0360391	0.00786278	-0.0132668	0.0132668	0.000176008
0.0136366	0.00348159	0.0040107	0.0040107	1.60857e-05
0.00974749	0.00258643	0.00615509	0.00615509	3.78851e-05
0.0256409	0.00528457	-0.0189899	0.0189899	0.000360615
0.0251763	0.00537303	0.00892876	0.00892876	7.97227e-05
0.0331265	0.00679576	-0.0269207	0.0269207	0.000724724
0.0127816	0.00297255	-0.0132644	0.0132644	0.000175945
0.00968847	0.00224124	-0.0148694	0.0148694	0.000221098
0.0195972	0.004156	0.00950339	0.00950339	9.03144e-05
0.0099637	0.00271004	0.00534006	0.00534006	2.85162e-05
0.0105696	0.00317822	0.0131748	0.0131748	0.000173576
0.0131917	0.00353549	-0.00172281	0.00172281	2.96809e-06
0.00840543	0.00221022	-0.00302929	0.00302929	9.17661e-06
0.00587267	0.00160767	-0.00393868	0.00393868	1.55132e-05
0.00944908	0.0023697	-0.00795426	0.00795426	6.32702e-05
0.0109456	0.0029795	-0.0024665	0.0024665	6.0836e-06
0.0128732	0.00290855	-0.0133404	0.0133404	0.000177967
0.0103534	0.00275122	-0.0102873	0.0102873	0.000105829
0.0157387	0.00387198	0.00845607	0.00845607	7.1505e-05
0.00980436	0.00287633	0.00154298	0.00154298	2.38079e-06
0.00471877	0.0012843	0.000916443	0.000916443	8.39869e-07
0.0107795	0.00252952	-0.00855861	0.00855861	7.32499e-05
0.0104036	0.00298888	0.000111896	0.000111896	1.25207e-08
0.00776405	0.00197094	-0.00271241	0.00271241	7.35717e-06
0.0116688	0.00265232	-0.0124073	0.0124073	0.00015394
0.0103518	0.00260391	0.00137281	0.00137281	1.88461e-06
0.0103754	0.00255669	0.00816686	0.00816686	6.66976e-05
0.0117686	0.00265307	0.0154439	0.0154439	0.000238514
0.0159597	0.00376212	0.0151831	0.0151831	0.000230526
0.0126399	0.00322793	-0.00156442	0.00156442	2.4474e-06
0.00926976	0.00252048	-0.00640112	0.00640112	4.09744e-05
0.0132763	0.00311961	0.0076959	0.0076959	5.92268e-05
0.00720172	0.00184353	0.00550221	0.00550221	3.02743e-05
0.0085143	0.00230672	-0.00345872	0.00345872	1.19628e-05
0.0109576	0.00248756	0.00852475	0.00852475	7.26714e-05
0.0123059	0.00318906	-0.00420213	0.00420213	1.76579e-05
0.036261	0.00745259	0.0360509	0.0360509	0.00129967
0.0206218	0.00484292	0.0183226	0.0183226	0.000335717
0.0253653	0.0057024	-0.0109154	0.0109154	0.000119146
0.0218292	0.00516322	0.0106802	0.0106802	0.000114066
0.00936084	0.00229866	0.00302139	0.00302139	9.1288e-06
0.0204177	0.0050129	-0.015988	0.015988	0.000255617
0.019021	0.00456823	0.0112132	0.0112132	0.000125737
0.0440222	0.00922564	-0.0361102	0.0361102	0.00130395
0.0254521	0.00624364	-0.00335858	0.00335858	1.12801e-05
0.0135848	0.00321521	-0.0110581	0.0110581	0.000122282
0.0152	0.00373714	0.00484149	0.00484149	2.344e-05
0.0167472	0.00396963	-0.0156252	0.0156252	0.000244147
0.0374402	0.00839198	0.0230171	0.0230171	0.000529786
0.0274114	0.00635432	-0.0130524	0.0130524	0.000170366
0.0170743	0.00525671	-0.0054672	0.0054672	2.98903e-05
0.00894873	0.00209339	-0.00652098	0.00652098	4.25232e-05
0.00782503	0.00237112	-6.33511e-05	6.33511e-05	4.01336e-09
0.0118259	0.0027989	-0.0088029	0.0088029	7.74911e-05
0.0261859	0.00550255	0.021522	0.021522	0.000463196
0.0110011	0.00283517	0.00336962	0.00336962	1.13544e-05
0.0193636	0.00429702	-0.0173198	0.0173198	0.000299977
0.0178792	0.00425379	0.00663091	0.00663091	4.3969e-05
0.0181026	0.00421639	-0.0118343	0.0118343	0.000140051
0.0258662	0.00566467	0.0149001	0.0149001	0.000222013
0.0117959	0.00289665	0.00365831	0.00365831	1.33832e-05
0.032256	0.00677499	0.0344436	0.0344436	0.00118636
0.0467734	0.0102369	-0.0233207	0.0233207	0.000543854
0.0228488	0.00561413	0.00546116	0.00546116	2.98243e-05
0.0152706	0.00362523	-0.0107471	0.0107471	0.0001155
0.0108133	0.00253561	-0.0132583	0.0132583	0.000175782
0.0138311	0.00340563	0.00230627	0.00230627	5.31887e-06
0.0202782	0.00457796	-0.0146118	0.0146118	0.000213506
0.0122335	0.00302821	-0.00843905	0.00843905	7.12176e-05
0.0139752	0.00315468	0.00833937	0.00833937	6.9545e-05
0.0119836	0.00288699	0.0138318	0.0138318	0.000191319
0.0167549	0.00393235	-0.0101924	0.0101924	0.000103884
0.0189971	0.00433617	0.0103029	0.0103029	0.00010615
0.0103239	0.00254818	0.00900911	0.00900911	8.11641e-05
0.0169181	0.00534466	0.0153179	0.0153179	0.000234639
0.0112163	0.00339561	0.00311491	0.00311491	9.70267e-06
0.0133882	0.00318044	0.0136862	0.0136862	0.000187312
0.0104027	0.00265277	0.00953042	0.00953042	9.08289e-05
0.0246602	0.00525839	-0.0164818	0.0164818	0.000271649
0.0127426	0.0030977	-0.00579535	0.00579535	3.35861e-05
0.0143292	0.00328804	0.00560138	0.00560138	3.13754e-05
0.00987286	0.00250417	-0.00290141	0.00290141	8.41819e-06
0.0104913	0.00242272	0.0085906	0.0085906	7.37984e-05
0.0214313	0.00485712	0.0251772	0.0251772	0.000633892
0.0303012	0.00699261	-0.0119101	0.0119101	0.00014185
0.00959281	0.0023552	-0.00912544	0.00912544	8.32737e-05
0.00986713	0.00278228	-0.00251801	0.00251801	6.34037e-06
0.0122807	0.00311955	0.00388178	0.00388178	1.50682e-05
0.0102927	0.00273432	0.00577439	0.00577439	3.33436e-05
0.0144155	0.00345195	-0.00978211	0.00978211	9.56896e-05
0.0134277	0.00367701	0.00390713	0.00390713	1.52656e-05
0.0157939	0.00412984	0.0137645	0.0137645	0.000189462
0.0292586	0.00675915	0.0362065	0.0362065	0.00131091
0.057722	0.0123452	-0.0333972	0.0333972	0.00111538
0.0303177	0.00696727	0.0059756	0.0059756	3.57078e-05
0.0104837	0.00304307	-0.00378074	0.00378074	1.4294e-05
0.00917794	0.00243347	-0.00366675	0.00366675	1.34451e-05
0.0102171	0.00367646	-0.000211452	0.000211452	4.47118e-08
0.0102423	0.00411777	0.00419775	0.00419775	1.76211e-05
0.00751566	0.00209102	-0.00295224	0.00295224	8.71571e-06
0.00647637	0.0020584	0.00068401	0.00068401	4.6787e-07
0.00896727	0.00239089	-0.0019645	0.0019645	3.85925e-06
0.00769458	0.00237405	0.000922792	0.000922792	8.51545e-07
0.00848264	0.00224395	0.00113425	0.00113425	1.28652e-06
0.0168352	0.00369333	0.0162191	0.0162191	0.000263058
0.0152452	0.00400618	-0.00172053	0.00172053	2.96022e-06
0.0150682	0.00333638	0.0129514	0.0129514	0.000167739
0.0105592	0.00273868	0.0103933	0.0103933	0.000108021
0.012826	0.00423406	-0.00047024	0.00047024	2.21125e-07
0.0135321	0.00347304	0.00963073	0.00963073	9.27509e-05
0.0182942	0.00398832	0.0227912	0.0227912	0.00051944
0.0166005	0.00430247	0.00262412	0.00262412	6.88601e-06
0.0113649	0.00283831	0.00595277	0.00595277	3.54355e-05
0.0298806	0.00638459	-0.0263246	0.0263246	0.000692984
0.0199887	0.00530933	0.000349792	0.000349792	1.22354e-07
0.00755125	0.00194569	0.0038335	0.0038335	1.46957e-05
0.012992	0.00331732	-0.00570229	0.00570229	3.25161e-05
0.0158616	0.00383193	0.0090663	0.0090663	8.21977e-05
0.0167588	0.00460942	-0.0044119	0.0044119	1.94649e-05
0.0264462	0.00648184	-0.0229912	0.0229912	0.000528595
0.0139061	0.00337097	-0.0072065	0.0072065	5.19336e-05
0.00860285	0.00221215	-0.0018689	0.0018689	3.49278e-06
0.00967716	0.00263465	0.00111648	0.00111648	1.24653e-06
0.00952428	0.00328216	0.000206316	0.000206316	4.25665e-08
0.0119494	0.00297482	0.00471128	0.00471128	2.21962e-05
0.0151122	0.00399728	-0.00848409	0.00848409	7.19798e-05
0.0231767	0.00538893	0.0159845	0.0159845	0.000255504
0.0121836	0.00385798	0.00168196	0.00168196	2.82899e-06
0.00881106	0.00225833	0.00655373	0.00655373	4.29514e-05
0.0121156	0.00322027	0.00338409	0.00338409	1.14521e-05
0.0114115	0.00321964	0.00343172	0.00343172	1.17767e-05
0.0132688	0.00378632	-0.00166677	0.00166677	2.77813e-06
0.0176545	0.00428281	0.0122186	0.0122186	0.000149295
0.0166153	0.00413147	0.00633559	0.00633559	4.01398e-05
0.0113841	0.00333713	0.00966844	0.00966844	9.34787e-05
0.0122006	0.00348763	-0.00200762	0.00200762	4.03055e-06
0.0127456	0.0056642	0.000590298	0.000590298	3.48452e-07
0.0126853	0.00309228	0.0138722	0.0138722	0.000192437
0.00893438	0.00232621	0.00708514	0.00708514	5.01993e-05
0.00770198	0.00209619	0.00604856	0.00604856	3.6585e-05
0.0171102	0.00387207	0.0177867	0.0177867	0.000316368
0.00962705	0.00232773	0.0115078	0.0115078	0.00013243
0.0253449	0.0055906	-0.0163101	0.0163101	0.00026602
0.0323471	0.00692367	0.023402	0.023402	0.000547654
0.0165406	0.00449203	4.83014e-05	4.83014e-05	2.33302e-09
0.0126161	0.00314963	-0.0094075	0.0094075	8.8501e-05
0.0124672	0.00325339	-0.0144083	0.0144083	0.000207599
0.0110893	0.00321831	-0.00266878	0.00266878	7.12238e-06
0.010892	0.00254476	0.00889023	0.00889023	7.90362e-05
0.0086719	0.00218083	0.00729557	0.00729557	5.32253e-05
0.0232909	0.0052663	-0.0174652	0.0174652	0.000305034
0.0118827	0.00318465	-0.00292866	0.00292866	8.57706e-06
0.0192891	0.00418684	-0.019528	0.019528	0.000381344
0.00946591	0.00229921	-0.0151891	0.0151891	0.00023071
0.0100758	0.00270673	-0.00407762	0.00407762	1.6627e-05
0.013226	0.00315214	0.00922441	0.00922441	8.50897e-05
0.00906922	0.00232077	0.00801736	0.00801736	6.4278e-05
0.0110006	0.00351093	-0.000533957	0.000533957	2.8511e-07
0.00822695	0.00233563	-0.00201941	0.00201941	4.07803e-06
0.00754973	0.00246296	-0.00103705	0.00103705	1.07548e-06
0.00853429	0.00217179	0.0060657	0.0060657	3.67928e-05
0.00957285	0.00262043	-0.0020531	0.0020531	4.2152e-06
0.0154863	0.00359016	-0.0177269	0.0177269	0.000314242
0.0330461	0.00719696	0.0223827	0.0223827	0.000500986
0.019446	0.00500108	-0.00392254	0.00392254	1.53864e-05
0.0101176	0.0028504	0.00148188	0.00148188	2.19595e-06
0.0137244	0.00316122	-0.014312	0.014312	0.000204834
0.0121334	0.00349563	-0.00538156	0.00538156	2.89612e-05
0.0143202	0.00367627	0.00770711	0.00770711	5.93996e-05
0.00761201	0.00192691	0.00521115	0.00521115	2.71561e-05
0.0264609	0.00592923	-0.020719	0.020719	0.000429277
0.0205184	0.0051172	0.00893467	0.00893467	7.98282e-05
0.0169446	0.00403179	-0.0113284	0.0113284	0.000128334
0.0156248	0.00381708	0.00764079	0.00764079	5.83816e-05
0.0183588	0.00458743	-0.00967676	0.00967676	9.36397e-05
0.0174419	0.00415322	0.00963065	0.00963065	9.27494e-05
0.0123356	0.00299151	-0.00467209	0.00467209	2.18284e-05
0.0279059	0.00605373	0.0227028	0.0227028	0.000515416
0.0201283	0.00531576	-0.00240162	0.00240162	5.76778e-06
0.0184027	0.00487274	-0.0145241	0.0145241	0.000210951
0.0242148	0.00577544	0.0128102	0.0128102	0.000164102
0.0366244	0.00826071	-0.0238102	0.0238102	0.000566927
0.0239423	0.00620145	0.00567107	0.00567107	3.2161e-05
0.00786438	0.002189	-0.000432255	0.000432255	1.86845e-07
0.00842207	0.00228813	0.00379829	0.00379829	1.4427e-05
0.0103086	0.00283839	-0.00399169	0.00399169	1.59336e-05
0.0169074	0.0036818	0.0145174	0.0145174	0.000210756
0.0124726	0.00326485	0.00431078	0.00431078	1.85829e-05
0.0101596	0.0029757	0.00185567	0.00185567	3.44352e-06
0.0085859	0.00262817	0.00243354	0.00243354	5.9221e-06
0.0176172	0.00443677	0.0153744	0.0153744	0.000236373
0.0118162	0.00272762	0.00973289	0.00973289	9.47292e-05
0.0121913	0.003774	-0.0028802	0.0028802	8.29554e-06
0.00960362	0.0023896	0.00664328	0.00664328	4.41331e-05
0.0169039	0.0039258	0.0158728	0.0158728	0.000251946
0.0188713	0.00531176	-0.00443243	0.00443243	1.96464e-05
0.0104295	0.00266138	0.00675194	0.00675194	4.55887e-05
0.0272669	0.00606529	0.0310986	0.0310986	0.000967124
0.0344359	0.0080957	-0.0119743	0.0119743	0.000143383
0.0145043	0.00433068	-0.0126658	0.0126658	0.000160423
0.00935968	0.00229537	-0.0119801	0.0119801	0.000143522
0.0136666	0.00386513	0.0013651	0.0013651	1.8635e-06
0.00995743	0.00284644	0.00845188	0.00845188	7.14342e-05
0.012188	0.00333798	-0.00316859	0.00316859	1.004e-05
0.010351	0.00303255	-0.00493432	0.00493432	2.43475e-05
0.0167701	0.00414438	0.0142957	0.0142957	0.000204366
0.00984881	0.00293474	0.00298845	0.00298845	8.93086e-06
0.00864134	0.00288749	0.00111889	0.00111889	1.25192e-06
0.00903968	0.0021812	0.0104799	0.0104799	0.000109828
0.00809221	0.00217172	0.00143813	0.00143813	2.06823e-06
0.0058406	0.00159839	-0.00226846	0.00226846	5.14593e-06
0.0152239	0.00366026	0.0132774	0.0132774	0.00017629
0.0100997	0.00275821	0.00508445	0.00508445	2.58516e-05
0.0146485	0.00354367	0.0115997	0.0115997	0.000134553
0.0110075	0.00293946	0.0121299	0.0121299	0.000147134
0.0087826	0.00235499	0.00780867	0.00780867	6.09753e-05
0.0203075	0.00552312	-0.0135074	0.0135074	0.000182451
0.0111264	0.00335084	-0.00279835	0.00279835	7.83077e-06
0.0218813	0.0048588	0.0183645	0.0183645	0.000337254
0.0273392	0.00647112	-0.0131877	0.0131877	0.000173915
0.022116	0.00567911	0.00967922	0.00967922	9.36872e-05
0.0113036	0.00286885	0.00984873	0.00984873	9.69975e-05
0.0294579	0.00722181	-0.0234401	0.0234401	0.000549437
0.0145816	0.00349814	-0.0210175	0.0210175	0.000441734
0.0169567	0.00453684	0.00187235	0.00187235	3.50568e-06
0.0275589	0.00620141	0.0255902	0.0255902	0.00065486
0.0260565	0.00663797	-0.00715431	0.00715431	5.11841e-05
0.0117634	0.00294388	-0.0141331	0.0141331	0.000199744
0.0177298	0.00487356	-0.02458	0.02458	0.000604178
0.0281558	0.0067838	0.0122719	0.0122719	0.0001506
0.00830018	0.00270646	0.00479802	0.00479802	2.3021e-05
0.00806135	0.00219581	0.00678972	0.00678972	4.61003e-05
0.0108023	0.00302547	0.00443952	0.00443952	1.97093e-05
0.00860556	0.00239739	0.00233634	0.00233634	5.45847e-06
0.0189926	0.00466598	0.0183102	0.0183102	0.000335262
0.0101609	0.00277563	0.009292	0.009292	8.63412e-05
0.0126796	0.0038452	-0.00442018	0.00442018	1.9538e-05
0.00988595	0.0029305	-0.00130817	0.00130817	1.7113e-06
0.00918485	0.00267754	-0.00236519	0.00236519	5.59411e-06
0.0229678	0.00538461	0.0204231	0.0204231	0.000417101
0.0186891	0.00516425	-0.00366018	0.00366018	1.33969e-05
0.0203193	0.00538567	0.0164165	0.0164165	0.000269501
0.0199199	0.00496586	-0.0088786	0.0088786	7.88295e-05
0.0121745	0.00368309	-0.000636564	0.000636564	4.05214e-07
0.00853013	0.00240149	-0.000653177	0.000653177	4.2664e-07
0.0129588	0.00307433	0.0125707	0.0125707	0.000158022
0.0115975	0.0031945	0.000309852	0.000309852	9.60083e-08
0.00977573	0.00298151	0.00677174	0.00677174	4.58565e-05
0.00821056	0.00228502	0.00440711	0.00440711	1.94226e-05
0.0186396	0.00438761	0.0228467	0.0228467	0.000521973
0.0184711	0.00521261	0.0106298	0.0106298	0.000112992
0.0147926	0.00485415	-0.00432061	0.00432061	1.86677e-05
0.0162027	0.00399044	0.0108078	0.0108078	0.000116808
0.0220162	0.00519849	-0.015738	0.015738	0.000247686
0.0135544	0.0039464	2.55147e-06	2.55147e-06	6.50998e-12
0.00788036	0.00202819	-0.00717454	0.00717454	5.14741e-05
0.00870871	0.00271983	-0.000574064	0.000574064	3.2955e-07
0.0200787	0.00465528	0.0171196	0.0171196	0.000293079
0.029366	0.00663795	-0.0173619	0.0173619	0.000301437
0.0426969	0.00939045	0.0343746	0.0343746	0.00118161
0.0312554	0.00809848	-0.00539513	0.00539513	2.91074e-05
0.00880892	0.00222181	-0.00607132	0.00607132	3.68609e-05
0.0208568	0.00495346	0.0144554	0.0144554	0.000208959
0.0239445	0.00622096	-0.0123904	0.0123904	0.000153523
0.0154753	0.00414589	0.00439957	0.00439957	1.93562e-05
0.0214168	0.00624454	0.0203439	0.0203439	0.000413876
0.0172011	0.00445172	-0.003693	0.003693	1.36382e-05
0.0157468	0.00431914	-0.00933738	0.00933738	8.71866e-05
0.0214416	0.00527334	-0.0189341	0.0189341	0.000358498
0.0220667	0.00581331	-0.0309301	0.0309301	0.000956673
0.0172513	0.00462746	-0.00940984	0.00940984	8.85451e-05
0.01108	0.00337761	0.000234653	0.000234653	5.50619e-08
0.00962965	0.00315482	0.00255248	0.00255248	6.51516e-06
0.0187825	0.0102779	0.00226913	0.00226913	5.14893e-06
0.00933052	0.00241388	0.00576072	0.00576072	3.31859e-05
0.0183153	0.00456313	-0.0161218	0.0161218	0.000259914
0.0139776	0.00335407	-0.0162922	0.0162922	0.000265437
0.00921368	0.002515	-0.00807139	0.00807139	6.51473e-05
0.0170113	0.00467636	0.0100447	0.0100447	0.000100897
0.0336771	0.00760871	-0.0262858	0.0262858	0.000690941
0.0158739	0.00419652	-0.00958888	0.00958888	9.19466e-05
0.0129707	0.0034602	0.00453921	0.00453921	2.06044e-05
0.0138955	0.00343907	-0.00906409	0.00906409	8.21578e-05
0.0113285	0.00355571	-0.0078889	0.0078889	6.22348e-05
0.0142867	0.0041401	0.00660552	0.00660552	4.36329e-05
0.02142	0.00510597	-0.0161355	0.0161355	0.000260353
0.0312533	0.00698638	0.0210174	0.0210174	0.000441729
0.0114478	0.00304301	0.015526	0.015526	0.000241057
0.0187364	0.00478144	-0.00656204	0.00656204	4.30604e-05
0.0277075	0.0065096	-0.0306085	0.0306085	0.00093688
0.0271639	0.00675689	0.00677035	0.00677035	4.58376e-05
0.0110975	0.00284698	-0.00453536	0.00453536	2.05695e-05
0.00977955	0.00304082	-0.00555195	0.00555195	3.08242e-05
0.012566	0.00352513	0.00345417	0.00345417	1.19313e-05
0.00680076	0.00199057	0.00291774	0.00291774	8.51323e-06
0.0119518	0.00290102	0.0102638	0.0102638	0.000105345
0.0108538	0.00333212	0.00837025	0.00837025	7.00612e-05
0.0117747	0.00307103	-0.00650948	0.00650948	4.23733e-05
0.0151728	0.00382701	0.0113167	0.0113167	0.000128068
0.0179912	0.00498647	-0.00955923	0.00955923	9.13789e-05
0.0176295	0.00489784	0.00780873	0.00780873	6.09762e-05
0.0137181	0.00340371	0.015352	0.015352	0.000235683
0.0174419	0.0050918	-0.00350425	0.00350425	1.22798e-05
0.0127851	0.00315796	0.0103897	0.0103897	0.000107946
0.00956562	0.00292681	-0.0011558	0.0011558	1.33587e-06
0.0155605	0.00410465	-0.00957017	0.00957017	9.15882e-05
0.028083	0.00642962	0.0219997	0.0219997	0.000483985
0.0221999	0.00563872	-0.00507515	0.00507515	2.57572e-05
0.0120059	0.00335891	0.00521148	0.00521148	2.71595e-05
0.00955371	0.00277971	0.0044061	0.0044061	1.94137e-05
0.030397	0.00726458	0.0292765	0.0292765	0.000857115
0.0172565	0.00466093	0.0165557	0.0165557	0.00027409
0.0134995	0.00360085	0.0181014	0.0181014	0.000327661
0.0162047	0.00458776	0.00629235	0.00629235	3.95937e-05
0.0140485	0.00353108	-0.00961048	0.00961048	9.23614e-05
0.00988315	0.0027589	-0.00613669	0.00613669	3.76589e-05
0.0116746	0.00299287	-0.00957726	0.00957726	9.1724e-05
0.0142221	0.0033983	-0.0150322	0.0150322	0.000225968
0.0158438	0.00409708	0.00579271	0.00579271	3.35555e-05
0.0266913	0.00599592	0.0319103	0.0319103	0.00101827
0.0211131	0.00590159	0.0126402	0.0126402	0.000159775
0.0150565	0.0044595	-0.000460971	0.000460971	2.12494e-07
0.0133315	0.00355631	0.00636135	0.00636135	4.04668e-05
0.011482	0.00364149	-0.00304468	0.00304468	9.27006e-06
0.0262678	0.00648657	-0.0228048	0.0228048	0.000520061
0.0275602	0.00688139	0.0141022	0.0141022	0.000198873
0.0126971	0.00341452	-0.000985421	0.000985421	9.71054e-07
0.0124372	0.00323451	-0.00916822	0.00916822	8.40563e-05
0.0108133	0.00309316	-0.0094884	0.0094884	9.00298e-05
0.0235922	0.00620601	-0.0250008	0.0250008	0.000625038
0.0204811	0.00590603	0.00687249	0.00687249	4.72312e-05
0.0148033	0.00504184	-0.00499439	0.00499439	2.49439e-05
0.0247001	0.00579924	0.0220426	0.0220426	0.000485877
0.0298218	0.00729264	-0.0159236	0.0159236	0.000253562
0.0138369	0.00366151	-0.00853115	0.00853115	7.27804e-05
0.0114535	0.00317513	-0.00433326	0.00433326	1.87771e-05
0.0287585	0.00680034	0.0244968	0.0244968	0.000600092
0.0382656	0.00977011	-0.0173889	0.0173889	0.000302375
0.0129024	0.00397654	-0.00422571	0.00422571	1.78566e-05
0.0129888	0.00355412	-0.00691495	0.00691495	4.78165e-05
0.0250609	0.00623425	0.0161069	0.0161069	0.000259433
0.0177584	0.00513704	0.00298559	0.00298559	8.91375e-06
0.0144919	0.00437402	-0.00467	0.00467	2.18089e-05
0.030373	0.00678102	0.0278037	0.0278037	0.000773046
0.0273423	0.00767006	-0.00849741	0.00849741	7.22059e-05
0.0149665	0.00359152	-0.0154435	0.0154435	0.000238502
0.0181204	0.00497056	0.00595374	0.00595374	3.5447e-05
0.0146369	0.00358937	0.0176708	0.0176708	0.000312258
0.0614081	0.0132678	-0.0489109	0.0489109	0.00239227
0.0444076	0.0118723	0.00731276	0.00731276	5.34764e-05
0.0120698	0.00299453	0.0139748	0.0139748	0.000195295
0.0409399	0.0091216	-0.0313387	0.0313387	0.000982113
0.0164721	0.00427497	-0.00821631	0.00821631	6.75077e-05
0.0199433	0.00466217	0.0157497	0.0157497	0.000248053
0.0151763	0.00386948	-0.00508011	0.00508011	2.58075e-05
0.00806576	0.00218478	-0.00333334	0.00333334	1.11112e-05
0.0120401	0.00296239	-0.0100047	0.0100047	0.000100094
0.0129871	0.00341049	0.00406742	0.00406742	1.65439e-05
0.0101288	0.00298235	0.00693169	0.00693169	4.80484e-05
0.013448	0.00369318	-0.00605093	0.00605093	3.66138e-05
0.018141	0.0043345	0.0140203	0.0140203	0.000196567
[truncated: 792 more rows]
