# Supplementary material for: ESG performance, herding behavior and stock market returns: evidence from Europe
Source: Oper Res Int J. 2023 Feb 15;23(1):3. doi: 10.1007/s12351-023-00745-1 (PMC9930029; doi:10.1007/s12351-023-00745-1)
Supplement: Supplementary file 1 — Supplementary file1 (ZIP 2622 kb) [file 12351_2023_745_MOESM1_ESM.zip › Supplementary data for ESG Herding/Supplementary Files/IBEX35 CSAD.xlsx]

## Sheet: Sheet1
CSADt	CSSD	Rm	|Rm|	(Rm)²
0.00718209	0.00192027	-0.0098965	0.0098965	9.79407e-05
0.00603553	0.00153152	-0.00249547	0.00249547	6.22739e-06
0.00774863	0.00176169	0.00235421	0.00235421	5.54231e-06
0.0130773	0.00280659	0.00543673	0.00543673	2.9558e-05
0.0113481	0.00236429	0.00469431	0.00469431	2.20366e-05
0.014149	0.00345369	0.0175695	0.0175695	0.000308688
0.0130308	0.00316312	0.0185371	0.0185371	0.000343623
0.0159137	0.00368611	-0.030806	0.030806	0.000949009
0.0150463	0.0036369	-0.0142272	0.0142272	0.000202413
0.0135105	0.00304801	0.00170772	0.00170772	2.91631e-06
0.0104251	0.00230865	-0.00158236	0.00158236	2.50385e-06
0.0192301	0.00459346	0.00142492	0.00142492	2.0304e-06
0.0133511	0.00296454	0.00963649	0.00963649	9.2862e-05
0.012422	0.00271158	-0.014568	0.014568	0.000212228
0.0145443	0.00297288	-0.00643571	0.00643571	4.14184e-05
0.0125313	0.00279584	0.000935874	0.000935874	8.75861e-07
0.0116527	0.00249968	-0.00580018	0.00580018	3.36421e-05
0.0159912	0.00397658	-0.00568312	0.00568312	3.22978e-05
0.0191904	0.00419128	0.0149012	0.0149012	0.000222045
0.0159159	0.00506531	-0.00244502	0.00244502	5.97811e-06
0.0142462	0.00328439	0.00982704	0.00982704	9.65708e-05
0.0210869	0.00480502	0.00791145	0.00791145	6.25911e-05
0.0191773	0.00458948	-0.0138938	0.0138938	0.000193038
0.0154139	0.00529978	0.0106236	0.0106236	0.000112861
0.0114599	0.00296563	-0.00736096	0.00736096	5.41837e-05
0.0121955	0.00281593	0.00264024	0.00264024	6.97087e-06
0.0247	0.00548282	0.0202977	0.0202977	0.000411997
0.0165371	0.00445889	0.000413643	0.000413643	1.711e-07
0.0102544	0.00249937	0.00601498	0.00601498	3.618e-05
0.0157737	0.00340705	-0.00642736	0.00642736	4.1311e-05
0.0111821	0.00270768	0.00594885	0.00594885	3.53889e-05
0.0137205	0.00344684	-0.00649871	0.00649871	4.22332e-05
0.0353416	0.0103644	0.0260159	0.0260159	0.000676827
0.0127067	0.00342245	0.00746829	0.00746829	5.57753e-05
0.013321	0.00294711	-0.0086865	0.0086865	7.54553e-05
0.0239511	0.00530991	0.0106725	0.0106725	0.000113902
0.0343721	0.0077134	0.0337829	0.0337829	0.00114128
0.0780534	0.0172909	0.0857301	0.0857301	0.00734965
0.0148969	0.0032114	-0.00776985	0.00776985	6.03706e-05
0.0157345	0.00341906	0.0209823	0.0209823	0.000440258
0.0214036	0.0049018	0.00448783	0.00448783	2.01406e-05
0.013797	0.00302218	0.0252065	0.0252065	0.000635368
0.014347	0.0035249	0.0206751	0.0206751	0.000427461
0.0166467	0.00403667	0.00630088	0.00630088	3.97011e-05
0.0156981	0.00349747	-0.00966885	0.00966885	9.34867e-05
0.0129004	0.00299189	-0.0265963	0.0265963	0.000707363
0.0157312	0.00339419	-0.0214215	0.0214215	0.000458882
0.0148122	0.00340249	-0.0139989	0.0139989	0.000195969
0.0121731	0.00294489	0.0142424	0.0142424	0.000202846
0.0125476	0.00338745	-0.00218748	0.00218748	4.78506e-06
0.0112178	0.00297145	-0.0167165	0.0167165	0.00027944
0.0142028	0.00337056	0.00978106	0.00978106	9.56691e-05
0.0136676	0.00415464	0.00153291	0.00153291	2.34982e-06
0.0129647	0.00312682	0.00482631	0.00482631	2.32933e-05
0.0121118	0.00377803	-0.0144291	0.0144291	0.000208198
0.0127129	0.00312007	0.00602164	0.00602164	3.62602e-05
0.0167768	0.00401902	-0.0109049	0.0109049	0.000118917
0.0138312	0.0028389	1.43866e-05	1.43866e-05	2.06975e-10
0.0130794	0.00327303	-0.00599188	0.00599188	3.59026e-05
0.0135147	0.00387688	0.011968	0.011968	0.000143233
0.0129195	0.00300297	-0.00376287	0.00376287	1.41592e-05
0.0208842	0.00451082	0.0143758	0.0143758	0.000206662
0.0137005	0.00337094	0.0123473	0.0123473	0.000152456
0.0167435	0.00824775	0.00353604	0.00353604	1.25036e-05
0.0184892	0.00411181	0.00209928	0.00209928	4.40696e-06
0.01596	0.00380602	0.000446854	0.000446854	1.99679e-07
0.0171993	0.00380051	-0.0114702	0.0114702	0.000131566
0.0190778	0.0046664	0.0246217	0.0246217	0.000606228
0.0129607	0.00295253	-0.00227293	0.00227293	5.16622e-06
0.0120495	0.00314338	-0.00162304	0.00162304	2.63424e-06
0.0176176	0.00402305	0.000842283	0.000842283	7.0944e-07
0.0123854	0.00296757	-0.00652989	0.00652989	4.26395e-05
0.0222082	0.00527831	-0.0342723	0.0342723	0.00117459
0.0193357	0.00510312	-0.0220711	0.0220711	0.000487132
0.0128407	0.00285989	-0.00345953	0.00345953	1.19683e-05
0.0163889	0.00399024	0.010631	0.010631	0.000113019
0.0158081	0.00384838	0.0122139	0.0122139	0.000149179
0.0118978	0.0029267	0.0011378	0.0011378	1.2946e-06
0.0141464	0.00392074	-0.00800091	0.00800091	6.40146e-05
0.00787819	0.00189082	-0.00309077	0.00309077	9.55287e-06
0.0177448	0.00424542	0.0094752	0.0094752	8.97794e-05
0.0096541	0.002401	-0.0177525	0.0177525	0.000315151
0.0186471	0.00439625	0.0130192	0.0130192	0.000169498
0.0307912	0.00764606	-0.00232658	0.00232658	5.41296e-06
0.0145912	0.00348447	0.00130058	0.00130058	1.6915e-06
0.0160856	0.00370601	0.00574969	0.00574969	3.30589e-05
0.00918603	0.00211917	-0.00180788	0.00180788	3.26842e-06
0.0164209	0.00361218	-0.0229216	0.0229216	0.000525401
0.0123802	0.00269214	0.00596556	0.00596556	3.55879e-05
0.00953204	0.00258622	-0.00453461	0.00453461	2.05627e-05
0.0106815	0.00244724	0.00205391	0.00205391	4.21854e-06
0.0135421	0.00307246	-9.84653e-05	9.84653e-05	9.69542e-09
0.0101717	0.00233931	0.0181894	0.0181894	0.000330853
0.0109243	0.0025734	-0.00160153	0.00160153	2.56491e-06
0.0127919	0.00326109	-0.0142368	0.0142368	0.000202686
0.0124519	0.00310878	0.00721232	0.00721232	5.20176e-05
0.00819903	0.00192925	-0.00657254	0.00657254	4.31983e-05
0.0169167	0.00436764	-0.00897362	0.00897362	8.05259e-05
0.00689178	0.00170068	-0.0132681	0.0132681	0.000176041
0.00955981	0.00232449	-0.00623629	0.00623629	3.88914e-05
0.0154654	0.00360009	0.00447443	0.00447443	2.00205e-05
0.020814	0.00450768	0.0297141	0.0297141	0.000882925
0.016636	0.00444936	0.0148766	0.0148766	0.000221314
0.0102316	0.00226943	-0.00106354	0.00106354	1.13112e-06
0.00939565	0.00221973	-0.0116198	0.0116198	0.00013502
0.0211145	0.00549359	0.00257776	0.00257776	6.64485e-06
0.0181948	0.00389681	0.006681	0.006681	4.46358e-05
0.0134938	0.00303188	0.0141914	0.0141914	0.000201396
0.024281	0.0062187	-0.0170368	0.0170368	0.000290254
0.0220241	0.00608322	-0.0290861	0.0290861	0.000845999
0.0171798	0.00541352	-0.00554758	0.00554758	3.07757e-05
0.0158523	0.00369544	0.0105709	0.0105709	0.000111745
0.0192633	0.004438	-0.0170124	0.0170124	0.00028942
0.0176791	0.00453145	-0.0122141	0.0122141	0.000149185
0.0169454	0.00468678	-0.000703644	0.000703644	4.95115e-07
0.0146774	0.00314097	-0.0139302	0.0139302	0.000194051
0.0179408	0.00580579	0.00220647	0.00220647	4.86852e-06
0.0106908	0.00243734	0.00505349	0.00505349	2.55378e-05
0.0116583	0.00249483	-0.00458881	0.00458881	2.10572e-05
0.0150926	0.00385988	-0.00172285	0.00172285	2.96821e-06
0.0189295	0.00487155	0.018444	0.018444	0.00034018
0.0148864	0.0031902	-0.010085	0.010085	0.000101706
0.00930407	0.00239974	0.0144514	0.0144514	0.000208842
0.0110934	0.00254407	0.0116348	0.0116348	0.000135369
0.0086718	0.0024226	-0.0122161	0.0122161	0.000149233
0.012818	0.00282258	-0.0162473	0.0162473	0.000263974
0.0140056	0.00342521	-0.0143988	0.0143988	0.000207325
0.013507	0.00317786	0.0206254	0.0206254	0.000425406
0.0147587	0.00570823	-0.0126824	0.0126824	0.000160842
0.0168688	0.0036645	0.0375239	0.0375239	0.00140804
0.0120715	0.00285922	-0.000553143	0.000553143	3.05967e-07
0.0107814	0.00250068	-0.00641651	0.00641651	4.11716e-05
0.017433	0.00401411	0.0138889	0.0138889	0.000192901
0.0140485	0.0031887	-0.0126405	0.0126405	0.000159781
0.0106744	0.00256909	0.0103954	0.0103954	0.000108064
0.016936	0.00388802	-0.0326549	0.0326549	0.00106634
0.0169597	0.00403424	0.0126196	0.0126196	0.000159255
0.0146305	0.00354752	-0.00923903	0.00923903	8.53596e-05
0.0113948	0.00261963	0.00324754	0.00324754	1.05465e-05
0.0140547	0.00343364	-0.0118336	0.0118336	0.000140034
0.00898864	0.0020865	-0.00221472	0.00221472	4.90499e-06
0.0194024	0.0061983	0.03251	0.03251	0.0010569
0.0146085	0.00310584	-0.00457992	0.00457992	2.09757e-05
0.0104576	0.00280546	0.00201979	0.00201979	4.07953e-06
0.0205304	0.0045581	-0.050353	0.050353	0.00253542
0.0176764	0.00414328	-0.0114031	0.0114031	0.00013003
0.0166784	0.00365634	-0.0182115	0.0182115	0.00033166
0.0157247	0.00383213	0.00298504	0.00298504	8.91044e-06
0.0319427	0.00720728	0.0404134	0.0404134	0.00163324
0.0129362	0.003	-0.00781496	0.00781496	6.10736e-05
0.0226412	0.0053239	0.0294677	0.0294677	0.000868348
0.0156262	0.00351563	0.0258537	0.0258537	0.000668414
0.0167443	0.00396189	0.0176002	0.0176002	0.000309768
0.0264047	0.00584468	-0.0176631	0.0176631	0.000311985
0.0198275	0.0045177	0.00691337	0.00691337	4.77947e-05
0.0245142	0.0058506	0.0243579	0.0243579	0.000593305
0.032092	0.00753672	0.0214532	0.0214532	0.000460238
0.0225708	0.0087923	0.023785	0.023785	0.000565726
0.0155531	0.00391006	0.00170503	0.00170503	2.90713e-06
0.0139509	0.0031642	0.00037405	0.00037405	1.39913e-07
0.018544	0.00443684	0.0112723	0.0112723	0.000127066
0.0321938	0.00785744	-0.0251058	0.0251058	0.000630303
0.0243315	0.00566979	0.0470123	0.0470123	0.00221016
0.0138898	0.0034447	-0.0108011	0.0108011	0.000116665
0.0211972	0.00476169	-0.0129384	0.0129384	0.000167403
0.0233115	0.00522244	-0.0194153	0.0194153	0.000376955
0.0230093	0.00531614	0.0135637	0.0135637	0.000183975
0.0198223	0.00577124	-0.0163495	0.0163495	0.000267305
0.0128271	0.00304968	0.00775528	0.00775528	6.01443e-05
0.0150422	0.00372493	0.0088733	0.0088733	7.87355e-05
0.0132507	0.00279298	-0.0112631	0.0112631	0.000126857
0.0204605	0.0053054	0.0111489	0.0111489	0.000124298
0.0197046	0.00448086	-0.0359707	0.0359707	0.00129389
0.0215981	0.00453065	-0.0189067	0.0189067	0.000357463
0.0317187	0.00715236	0.0320783	0.0320783	0.00102902
0.0190985	0.00468907	0.0155382	0.0155382	0.000241435
0.0190989	0.00514581	0.0178261	0.0178261	0.00031777
0.0184568	0.00417435	-0.0196546	0.0196546	0.000386305
0.0211919	0.0053191	0.00397333	0.00397333	1.57874e-05
0.018085	0.0038134	0.012796	0.012796	0.000163737
0.0230219	0.0054148	-0.0287785	0.0287785	0.000828199
0.0151207	0.00365848	-0.00644289	0.00644289	4.15108e-05
0.0214366	0.00479908	0.0166189	0.0166189	0.000276187
0.0182359	0.00440528	-0.0111265	0.0111265	0.0001238
0.0202249	0.00464815	-0.0378556	0.0378556	0.00143304
0.022306	0.00471682	0.00537437	0.00537437	2.88838e-05
0.0186117	0.00412588	0.0170891	0.0170891	0.000292037
0.0125777	0.00293124	-0.00716938	0.00716938	5.14e-05
0.0339041	0.00781956	0.0230411	0.0230411	0.000530891
0.0319265	0.00674279	0.0399143	0.0399143	0.00159315
0.0182842	0.00393916	0.00114084	0.00114084	1.30152e-06
0.0187078	0.00430374	-0.000805545	0.000805545	6.48902e-07
0.0206682	0.0048207	-0.0303593	0.0303593	0.000921687
0.0267887	0.00609575	0.0188441	0.0188441	0.000355101
0.0260004	0.0058741	-0.0174095	0.0174095	0.000303091
0.0258431	0.00620884	-0.0362993	0.0362993	0.00131764
0.0282844	0.00583347	0.0130791	0.0130791	0.000171062
0.0377849	0.00834725	0.0335105	0.0335105	0.00112295
0.0487943	0.0108675	0.0781837	0.0781837	0.00611269
0.0303892	0.00799446	-0.0330731	0.0330731	0.00109383
0.0547602	0.0126879	0.00742675	0.00742675	5.51566e-05
0.0410494	0.00991333	0.0192835	0.0192835	0.000371853
0.0535978	0.0113045	-0.0344233	0.0344233	0.00118497
0.0567034	0.0123219	0.0640719	0.0640719	0.00410521
0.0491323	0.0114733	-0.0787981	0.0787981	0.00620914
0.0443103	0.012262	0.03735	0.03735	0.00139502
0.0262492	0.00591416	-0.140592	0.140592	0.0197662
0.0287897	0.00753309	-0.00336393	0.00336393	1.13161e-05
0.0210176	0.00441348	-0.0320677	0.0320677	0.00102834
0.0293501	0.00665152	-0.0796241	0.0796241	0.00634
0.01954	0.00665149	-0.0354025	0.0354025	0.00125334
0.0150586	0.00342359	-0.025477	0.025477	0.000649077
0.0222535	0.00548824	0.0111671	0.0111671	0.000124704
0.0177292	0.00561764	0.00801922	0.00801922	6.43079e-05
0.0186449	0.00481107	0.00209785	0.00209785	4.40099e-06
0.0256636	0.00624266	-0.0292347	0.0292347	0.000854667
0.0111837	0.00304379	-0.0355165	0.0355165	0.00126142
0.011104	0.00261255	0.00713452	0.00713452	5.09013e-05
0.00925377	0.00213331	-0.0245374	0.0245374	0.000602082
0.0146749	0.00352339	-0.0407335	0.0407335	0.00165922
0.0107124	0.00232102	-0.00451113	0.00451113	2.03503e-05
0.0100992	0.00255855	-0.0151335	0.0151335	0.000229022
0.011344	0.00426639	0.00777549	0.00777549	6.04582e-05
0.0138144	0.00295591	-0.00163637	0.00163637	2.6777e-06
0.0091475	0.00237429	0.00656838	0.00656838	4.31436e-05
0.0109494	0.00243704	0.00474278	0.00474278	2.2494e-05
0.00807795	0.00200655	-0.00307835	0.00307835	9.47622e-06
0.0114228	0.00269211	0.00584866	0.00584866	3.42069e-05
0.0128848	0.00335548	0.00678484	0.00678484	4.60341e-05
0.00635285	0.00163826	0.000509632	0.000509632	2.59725e-07
0.0115326	0.00271455	-3.0577e-05	3.0577e-05	9.34952e-10
0.0151993	0.00455518	0.00962152	0.00962152	9.25736e-05
0.0120236	0.00276909	0.016198	0.016198	0.000262376
0.0120825	0.00267135	0.0168214	0.0168214	0.000282959
0.00920947	0.00239805	0.00392831	0.00392831	1.54316e-05
0.0123436	0.0044995	-0.0116059	0.0116059	0.000134698
0.0121262	0.00344099	-0.00720668	0.00720668	5.19362e-05
0.0102265	0.00274445	0.00658991	0.00658991	4.34269e-05
0.00826884	0.00190251	0.0125877	0.0125877	0.00015845
0.0107191	0.00268381	-0.0204664	0.0204664	0.000418875
0.00907637	0.00213872	0.00457005	0.00457005	2.08853e-05
0.0140672	0.00316821	-0.0057658	0.0057658	3.32444e-05
0.00841742	0.0022537	-0.00391206	0.00391206	1.53042e-05
0.00864509	0.00190181	-0.0049178	0.0049178	2.41847e-05
0.0107476	0.00249701	-0.00232407	0.00232407	5.40129e-06
0.00920839	0.00229486	0.0113659	0.0113659	0.000129183
0.0112564	0.00278704	0.00639213	0.00639213	4.08593e-05
0.0118337	0.00256397	-0.00174218	0.00174218	3.03519e-06
0.00889426	0.00201408	-0.00163455	0.00163455	2.67176e-06
0.00908063	0.00207901	-0.00310228	0.00310228	9.62415e-06
0.0134598	0.00315965	-0.000855789	0.000855789	7.32375e-07
0.0103006	0.00226207	-0.0010009	0.0010009	1.00179e-06
0.00601034	0.00143753	0.00121088	0.00121088	1.46623e-06
0.0104957	0.00235766	-0.00219771	0.00219771	4.82993e-06
0.00608874	0.00142918	-0.00473742	0.00473742	2.24432e-05
0.0100112	0.00222273	-0.00460211	0.00460211	2.11794e-05
0.0129551	0.00328215	0.0148704	0.0148704	0.000221127
0.00721283	0.00160235	-0.00659551	0.00659551	4.35008e-05
0.00790831	0.00221025	-0.00906139	0.00906139	8.21088e-05
0.00746806	0.00226248	0.00400546	0.00400546	1.60437e-05
0.00631769	0.00157862	0.000227753	0.000227753	5.18713e-08
0.0135013	0.00386812	-0.00164333	0.00164333	2.70052e-06
0.00885288	0.00196661	0.00606206	0.00606206	3.67485e-05
0.0148939	0.0063779	-0.000478081	0.000478081	2.28561e-07
0.00730617	0.00167637	0.000613567	0.000613567	3.76465e-07
0.00791283	0.00193027	-0.00668347	0.00668347	4.46688e-05
0.0102025	0.00257659	0.0122233	0.0122233	0.000149409
0.0135876	0.00483466	0.0100544	0.0100544	0.000101091
0.0163243	0.00350152	0.00809156	0.00809156	6.54734e-05
0.0103899	0.00238261	0.00766004	0.00766004	5.86762e-05
0.00627737	0.00134751	-0.00358113	0.00358113	1.28245e-05
0.00721	0.00166864	-0.00299487	0.00299487	8.96927e-06
0.0069046	0.0015202	0.0150702	0.0150702	0.000227111
0.00534138	0.00144872	-0.00295552	0.00295552	8.73508e-06
0.00896351	0.00188312	0.0147881	0.0147881	0.000218689
0.00782684	0.00192562	-0.00224982	0.00224982	5.06168e-06
0.0089087	0.00209031	-0.020926	0.020926	0.000437898
0.00625002	0.00162972	-0.000747943	0.000747943	5.59419e-07
0.00897022	0.00250292	-0.000395185	0.000395185	1.56171e-07
0.00814113	0.00261601	0.00406443	0.00406443	1.65196e-05
0.010438	0.00336233	0.000525757	0.000525757	2.7642e-07
0.00908386	0.00293638	0.00704507	0.00704507	4.9633e-05
0.0107555	0.00275988	0.00441719	0.00441719	1.95116e-05
0.0122066	0.00361462	-0.00123572	0.00123572	1.527e-06
0.00653357	0.00169713	-0.00365042	0.00365042	1.33256e-05
0.00689327	0.00153329	0.000129618	0.000129618	1.68007e-08
0.0107529	0.00244427	-0.000367115	0.000367115	1.34774e-07
0.00751748	0.00182783	0.00960396	0.00960396	9.2236e-05
0.00725691	0.00203014	-0.00230573	0.00230573	5.31637e-06
0.0151322	0.00413164	-0.0120558	0.0120558	0.000145343
0.00835304	0.00206543	-0.00871279	0.00871279	7.59127e-05
0.00601615	0.00135343	-0.000553562	0.000553562	3.06431e-07
0.011634	0.00267136	-0.00567358	0.00567358	3.21895e-05
0.0152748	0.00342852	0.00520301	0.00520301	2.70713e-05
0.011524	0.00256895	-0.00100979	0.00100979	1.01968e-06
0.0133933	0.00364064	-0.00090268	0.00090268	8.14832e-07
0.0135482	0.00293436	0.00947684	0.00947684	8.98106e-05
0.0130522	0.0031205	0.00761545	0.00761545	5.7995e-05
0.0161297	0.00371985	-0.00290807	0.00290807	8.45689e-06
0.0162557	0.00362929	-0.0122977	0.0122977	0.000151234
0.00789454	0.00189389	-0.00348776	0.00348776	1.21644e-05
0.00818625	0.00203377	0.000296918	0.000296918	8.81605e-08
0.0122733	0.00550274	0.00408867	0.00408867	1.67172e-05
0.00900959	0.00217067	0.00072456	0.00072456	5.24988e-07
0.00834966	0.0018448	0.000511716	0.000511716	2.61853e-07
0.00821862	0.00197965	-0.00235049	0.00235049	5.5248e-06
0.0143217	0.00320709	0.0077708	0.0077708	6.03853e-05
0.0109939	0.00300806	-0.00109208	0.00109208	1.19263e-06
0.0091271	0.00209145	-0.00497512	0.00497512	2.47519e-05
0.00940221	0.00237391	0.00327059	0.00327059	1.06968e-05
0.0122498	0.00271289	0.0118531	0.0118531	0.000140497
0.0114847	0.003058	-0.00294378	0.00294378	8.66582e-06
0.0188056	0.00465058	0.0186064	0.0186064	0.000346198
0.015917	0.00410383	0.0125113	0.0125113	0.000156532
0.00618652	0.00156259	0.00579412	0.00579412	3.35718e-05
0.00976052	0.00244173	-0.0114992	0.0114992	0.000132232
0.00674208	0.00170094	0.00918342	0.00918342	8.43353e-05
0.00592591	0.00141909	0.00669497	0.00669497	4.48227e-05
0.0107651	0.00280656	-0.00112206	0.00112206	1.25901e-06
0.0110292	0.00239744	-0.0276787	0.0276787	0.000766109
0.00719083	0.00157818	-0.00851308	0.00851308	7.24725e-05
0.00812379	0.00203846	0.00658747	0.00658747	4.33948e-05
0.00833581	0.0018433	0.00595857	0.00595857	3.55046e-05
0.0110764	0.00279223	0.00488702	0.00488702	2.38829e-05
0.0117422	0.0025107	-0.00360817	0.00360817	1.30189e-05
0.0089972	0.00189249	0.0027052	0.0027052	7.3181e-06
0.0152838	0.00342256	-0.00930385	0.00930385	8.65615e-05
0.0128355	0.00297038	0.00470665	0.00470665	2.21526e-05
0.0160889	0.00359995	0.0115482	0.0115482	0.000133361
0.00801007	0.00193569	0.00305413	0.00305413	9.32771e-06
0.0155875	0.00325479	-0.0052806	0.0052806	2.78847e-05
0.00957614	0.00211445	-0.00940041	0.00940041	8.83677e-05
0.0167146	0.00409507	0.0061218	0.0061218	3.74764e-05
0.0101781	0.00242417	0.0025167	0.0025167	6.33375e-06
0.0137093	0.00326172	-0.00205988	0.00205988	4.2431e-06
0.0165378	0.00360633	0.00750228	0.00750228	5.62841e-05
0.0173127	0.0036743	0.00228029	0.00228029	5.1997e-06
0.0110543	0.00286362	-0.000289123	0.000289123	8.35923e-08
0.0189819	0.00420709	0.0153671	0.0153671	0.000236147
0.00945548	0.00255827	0.00538074	0.00538074	2.89523e-05
0.00646265	0.00163395	-0.00071465	0.00071465	5.10725e-07
0.0105681	0.00243707	0.000295022	0.000295022	8.7038e-08
0.00951185	0.00217853	0.00211501	0.00211501	4.47325e-06
0.00985058	0.00233442	0.00539607	0.00539607	2.91176e-05
0.00896806	0.00238835	0.00208503	0.00208503	4.34734e-06
0.00673448	0.00148963	0.00572633	0.00572633	3.27909e-05
0.00738688	0.00198264	0.00343372	0.00343372	1.17905e-05
0.00872746	0.00205051	-0.00767519	0.00767519	5.89085e-05
0.0121313	0.00267618	0.00171235	0.00171235	2.93214e-06
0.0091519	0.00290087	0.00965388	0.00965388	9.31973e-05
0.00945085	0.00262023	-0.013168	0.013168	0.000173396
0.0184242	0.00909967	0.00725457	0.00725457	5.26287e-05
0.010648	0.00245479	0.017772	0.017772	0.000315845
0.00715068	0.00170711	-0.000434135	0.000434135	1.88473e-07
0.0164617	0.0035082	-0.0198273	0.0198273	0.00039312
0.00921416	0.00240114	0.00215527	0.00215527	4.6452e-06
0.0106838	0.00242706	-0.00929457	0.00929457	8.63891e-05
0.0132934	0.00336472	-0.0125381	0.0125381	0.000157203
0.0111849	0.00328996	0.014052	0.014052	0.000197458
0.00755924	0.00186137	0.00536819	0.00536819	2.88174e-05
0.0117757	0.00288064	-0.00886387	0.00886387	7.85683e-05
0.0115836	0.00257868	-0.0135317	0.0135317	0.000183108
0.0159941	0.0040551	-0.0155562	0.0155562	0.000241995
0.0132833	0.00326193	0.0074908	0.0074908	5.61121e-05
0.0102595	0.00242372	-0.00173592	0.00173592	3.01341e-06
0.0154925	0.00540354	-0.024828	0.024828	0.00061643
0.00911966	0.00231034	-0.00109479	0.00109479	1.19857e-06
0.0153128	0.00406323	-0.00693226	0.00693226	4.80562e-05
0.0121327	0.00299773	-0.00426595	0.00426595	1.81983e-05
0.00888974	0.002446	0.0051823	0.0051823	2.68562e-05
0.0117921	0.00255284	0.0128881	0.0128881	0.000166103
0.00927908	0.00239607	-0.000763317	0.000763317	5.82653e-07
0.0096438	0.00229456	-0.00598329	0.00598329	3.57997e-05
0.0102256	0.00245265	-0.00630103	0.00630103	3.97029e-05
0.0139724	0.00306326	-0.00990711	0.00990711	9.81509e-05
0.0109628	0.0024777	0.00573813	0.00573813	3.29261e-05
0.00737975	0.00186822	0.00327121	0.00327121	1.07008e-05
0.00859769	0.00195449	0.00139004	0.00139004	1.93221e-06
0.0068636	0.00162269	0.00296123	0.00296123	8.76891e-06
0.00705904	0.00151842	-0.00226442	0.00226442	5.1276e-06
0.0104836	0.00271104	-0.0011632	0.0011632	1.35304e-06
0.0109165	0.00255117	-0.00538832	0.00538832	2.9034e-05
0.0129806	0.00349156	-0.00702053	0.00702053	4.92878e-05
0.0141999	0.0036836	0.000702546	0.000702546	4.93571e-07
0.00894828	0.00229149	0.012164	0.012164	0.000147962
0.0115548	0.00267927	0.00182415	0.00182415	3.32752e-06
0.00890482	0.00235628	0.00715311	0.00715311	5.11669e-05
0.0119341	0.00289912	0.00557511	0.00557511	3.10819e-05
0.0144227	0.00361238	-0.00104833	0.00104833	1.099e-06
0.0164198	0.00452889	-0.000262014	0.000262014	6.86516e-08
0.00761406	0.00187162	-0.00355725	0.00355725	1.2654e-05
0.00988933	0.00236664	-0.00376062	0.00376062	1.41423e-05
0.0105411	0.00238248	0.00203073	0.00203073	4.12387e-06
0.0106065	0.00265185	-0.00245905	0.00245905	6.04694e-06
0.0107025	0.00289623	-0.00102806	0.00102806	1.05691e-06
0.0118414	0.00279285	0.0119364	0.0119364	0.000142479
0.0104604	0.00272978	-0.00679776	0.00679776	4.62096e-05
0.00734319	0.00185474	-0.00572071	0.00572071	3.27266e-05
0.00811028	0.00208714	0.000930887	0.000930887	8.66551e-07
0.0119185	0.00240472	-0.00469721	0.00469721	2.20638e-05
0.0100506	0.0028707	-0.00129114	0.00129114	1.66705e-06
0.0128139	0.00289403	0.00627971	0.00627971	3.94347e-05
0.00906159	0.00222599	0.00729617	0.00729617	5.3234e-05
0.0109823	0.00296114	0.0020436	0.0020436	4.17632e-06
0.0109579	0.00250844	0.00360841	0.00360841	1.30206e-05
0.0160444	0.00340698	0.0105067	0.0105067	0.000110391
0.0135601	0.00398081	0.0020657	0.0020657	4.26713e-06
0.0115974	0.00256749	-0.0167726	0.0167726	0.00028132
0.00882298	0.00222972	0.00851275	0.00851275	7.24669e-05
0.00933855	0.00206762	-0.0121086	0.0121086	0.000146619
0.0105529	0.00295707	-0.00266915	0.00266915	7.12439e-06
0.0059995	0.00170827	0.00455606	0.00455606	2.07577e-05
0.0082518	0.00183485	0.00664911	0.00664911	4.42107e-05
0.00877408	0.00215392	-0.012803	0.012803	0.000163917
0.0103681	0.00260782	-0.000746826	0.000746826	5.57749e-07
0.00836994	0.00197502	0.00428275	0.00428275	1.83419e-05
0.00902475	0.00216748	-0.0086637	0.0086637	7.50597e-05
0.00890683	0.00210127	-0.00260095	0.00260095	6.76493e-06
0.0113096	0.00288294	0.0138606	0.0138606	0.000192116
0.00597544	0.00152703	0.00542311	0.00542311	2.94101e-05
0.0107941	0.00266052	0.00893133	0.00893133	7.97687e-05
0.012834	0.00325771	-0.00775432	0.00775432	6.01295e-05
0.0127803	0.00314261	0.00245184	0.00245184	6.01153e-06
0.0132237	0.00302598	-0.0142842	0.0142842	0.000204037
0.0178515	0.00495135	-0.000877088	0.000877088	7.69284e-07
0.0141299	0.00342798	-0.0102776	0.0102776	0.000105628
0.00818295	0.00185712	-0.00835317	0.00835317	6.97755e-05
0.00809236	0.00190167	-0.000913126	0.000913126	8.33798e-07
0.0139834	0.00338736	-0.0159238	0.0159238	0.000253566
0.0102684	0.00230166	0.00561089	0.00561089	3.14821e-05
0.00860586	0.00210182	0.0011782	0.0011782	1.38816e-06
0.00914926	0.00233489	0.000505199	0.000505199	2.55226e-07
0.00858612	0.00213287	0.00473753	0.00473753	2.24442e-05
0.00848298	0.00189202	-0.00743135	0.00743135	5.5225e-05
0.0133009	0.00335378	-0.00570868	0.00570868	3.2589e-05
0.00570164	0.00136426	0.00336133	0.00336133	1.12985e-05
0.0118081	0.0027293	0.00552789	0.00552789	3.05575e-05
0.00930857	0.0018981	2.10591e-05	2.10591e-05	4.43484e-10
0.00543268	0.00175475	0.00302054	0.00302054	9.12367e-06
0.0126417	0.00258197	0.00244563	0.00244563	5.98113e-06
0.0147404	0.00358424	0.00413544	0.00413544	1.71018e-05
0.00990411	0.0032969	-0.000138183	0.000138183	1.90946e-08
0.0082092	0.00233869	-0.00316814	0.00316814	1.00371e-05
0.00699575	0.00178053	-0.00763383	0.00763383	5.82753e-05
0.00687873	0.00157586	-0.0024963	0.0024963	6.23153e-06
0.00926401	0.00220797	0.00487995	0.00487995	2.38139e-05
0.0108038	0.00277581	0.013275	0.013275	0.000176224
0.00785108	0.00197472	0.00233362	0.00233362	5.44579e-06
0.0142262	0.00314925	0.0109737	0.0109737	0.000120421
0.00927008	0.00203632	0.0071501	0.0071501	5.11239e-05
0.00877955	0.00210323	-0.00598056	0.00598056	3.57671e-05
0.00821693	0.00177047	0.00509632	0.00509632	2.59725e-05
0.0104601	0.00233336	0.000348588	0.000348588	1.21513e-07
0.00658609	0.00187921	-0.0021197	0.0021197	4.49314e-06
0.0113633	0.00252847	-0.0166959	0.0166959	0.000278752
0.00937451	0.00201271	-0.00531598	0.00531598	2.82597e-05
0.0107964	0.0023322	-0.00913372	0.00913372	8.34248e-05
0.0082984	0.00198869	0.0088425	0.0088425	7.81899e-05
0.00919072	0.0021299	0.00716105	0.00716105	5.12807e-05
0.00944831	0.0022195	0.014376	0.014376	0.000206669
0.00558357	0.00145332	0.00186017	0.00186017	3.46024e-06
0.00978476	0.00239217	0.00338365	0.00338365	1.14491e-05
0.0073082	0.0016187	-0.00111209	0.00111209	1.23675e-06
0.00726871	0.00166507	0.00466629	0.00466629	2.17743e-05
0.011462	0.00241308	-0.013038	0.013038	0.000169989
0.0205727	0.00468932	-0.00503404	0.00503404	2.53416e-05
0.00826317	0.00194983	0.00415848	0.00415848	1.72929e-05
0.00750013	0.00186771	-0.00017279	0.00017279	2.98564e-08
0.0104724	0.00295602	-0.000852423	0.000852423	7.26625e-07
0.0153367	0.00397027	-0.00107785	0.00107785	1.16177e-06
0.0127627	0.00310741	0.0071648	0.0071648	5.13344e-05
0.0110853	0.00255681	-0.00167982	0.00167982	2.82178e-06
0.00922438	0.00229127	0.00248797	0.00248797	6.18998e-06
0.0089182	0.00224977	-3.25924e-05	3.25924e-05	1.06226e-09
0.00742825	0.00177985	0.00145792	0.00145792	2.12552e-06
0.0070831	0.00173344	0.00110009	0.00110009	1.21019e-06
0.00790856	0.0018259	0.00489252	0.00489252	2.39367e-05
0.00479132	0.00126915	-0.00208618	0.00208618	4.35214e-06
0.00803315	0.00295474	0.00354042	0.00354042	1.25346e-05
0.0142397	0.00297723	0.0190673	0.0190673	0.000363562
0.00929168	0.00212801	-0.00332873	0.00332873	1.10805e-05
0.0123461	0.00278818	-7.79241e-05	7.79241e-05	6.07217e-09
0.00896966	0.00215172	0.00522582	0.00522582	2.73092e-05
0.00978605	0.00270273	0.00898744	0.00898744	8.07742e-05
0.00871047	0.00213788	-0.00911806	0.00911806	8.31391e-05
0.0124186	0.00275197	-0.0178664	0.0178664	0.000319207
0.00758535	0.00182118	0.000978883	0.000978883	9.58211e-07
0.0099167	0.0029739	0.0130136	0.0130136	0.000169355
0.0113916	0.00283548	-0.00490055	0.00490055	2.40154e-05
0.0164227	0.00474856	-0.0041185	0.0041185	1.6962e-05
0.0117354	0.00252287	-0.00163148	0.00163148	2.66174e-06
0.00921924	0.00208485	-0.00521981	0.00521981	2.72465e-05
0.0134993	0.00440008	0.00625662	0.00625662	3.91453e-05
0.0111339	0.00225568	-0.0133693	0.0133693	0.000178739
0.0122055	0.00296327	0.00384699	0.00384699	1.47994e-05
0.0104692	0.00305397	0.00232232	0.00232232	5.39317e-06
0.00850263	0.00205978	0.0101024	0.0101024	0.000102058
0.00800055	0.00218137	-0.00180035	0.00180035	3.24126e-06
0.00850478	0.0021441	-0.00168705	0.00168705	2.84613e-06
0.00899322	0.00191705	0.0180163	0.0180163	0.000324587
0.011629	0.00247616	-0.000460018	0.000460018	2.11616e-07
0.0142949	0.00319063	0.00707337	0.00707337	5.00325e-05
0.00738672	0.00175405	0.003572	0.003572	1.27592e-05
0.00895318	0.00213164	-0.00658999	0.00658999	4.3428e-05
0.0079458	0.00183456	0.00229202	0.00229202	5.25337e-06
0.0111234	0.00228965	0.00376264	0.00376264	1.41574e-05
0.0119045	0.00284381	-0.00267878	0.00267878	7.17588e-06
0.0103792	0.00241261	0.00808997	0.00808997	6.54476e-05
0.00918558	0.00349825	0.00440614	0.00440614	1.94141e-05
0.015951	0.00354344	0.0251663	0.0251663	0.000633343
0.0123017	0.00287108	-0.00312281	0.00312281	9.75192e-06
0.0144013	0.00405479	0.00118268	0.00118268	1.39874e-06
0.00962308	0.00210281	0.00543933	0.00543933	2.95863e-05
0.0109335	0.00310065	0.0155191	0.0155191	0.000240842
0.0114302	0.00266695	-0.0137608	0.0137608	0.00018936
0.0108414	0.00239938	-0.0089052	0.0089052	7.93026e-05
0.0103857	0.00226941	-0.00461816	0.00461816	2.13274e-05
0.0131317	0.00304397	-0.0196827	0.0196827	0.000387411
0.0103205	0.00267376	0.00784985	0.00784985	6.16202e-05
0.0122906	0.00301793	-0.0126752	0.0126752	0.00016066
0.00874295	0.00208117	-0.0082826	0.0082826	6.86014e-05
0.00938019	0.00232596	-0.00450355	0.00450355	2.02819e-05
0.0120237	0.00308876	0.00823412	0.00823412	6.78008e-05
0.0109744	0.00307328	0.0134967	0.0134967	0.00018216
0.0139927	0.00400252	0.00871824	0.00871824	7.60078e-05
0.010483	0.0028129	-0.0176394	0.0176394	0.000311148
0.00847732	0.00191439	0.00581893	0.00581893	3.38599e-05
0.0138548	0.00317013	-0.027485	0.027485	0.000755423
0.00778893	0.00195635	-0.00546255	0.00546255	2.98395e-05
0.0171849	0.00411261	-0.0128437	0.0128437	0.000164961
0.0135847	0.00316152	0.011281	0.011281	0.000127261
0.011798	0.00319893	-0.0023849	0.0023849	5.68777e-06
0.00920963	0.00209343	-0.000417459	0.000417459	1.74272e-07
0.0112891	0.0026043	0.0018821	0.0018821	3.5423e-06
0.0132236	0.00358742	-0.00061598	0.00061598	3.79432e-07
0.00863561	0.0019761	0.01957	0.01957	0.000382986
0.00783516	0.00191109	0.00117895	0.00117895	1.38993e-06
0.00774003	0.00173022	-0.00607102	0.00607102	3.68573e-05
0.00988069	0.0022328	0.010613	0.010613	0.000112635
0.012018	0.00275102	-0.0155225	0.0155225	0.000240947
0.00970118	0.00245883	-0.00557592	0.00557592	3.10909e-05
0.00670667	0.00176148	-0.00184052	0.00184052	3.38753e-06
0.010787	0.00276812	-0.00363473	0.00363473	1.32112e-05
0.0118979	0.00496915	-0.00424257	0.00424257	1.79994e-05
0.0103284	0.00264734	0.00761323	0.00761323	5.79613e-05
0.00916525	0.00272668	-0.00640408	0.00640408	4.10123e-05
0.0192125	0.00471573	-0.00459845	0.00459845	2.11458e-05
0.0113104	0.00350094	0.000992594	0.000992594	9.85242e-07
0.0137681	0.00322973	0.0199134	0.0199134	0.000396545
0.0157639	0.00524135	-0.00241935	0.00241935	5.85323e-06
0.00896359	0.00210751	0.0019682	0.0019682	3.8738e-06
0.0144654	0.00459059	0.00426587	0.00426587	1.81976e-05
0.0161723	0.00557638	0.00689267	0.00689267	4.7509e-05
0.0161916	0.00436328	0.00992494	0.00992494	9.85044e-05
0.0119679	0.00288892	-0.00171179	0.00171179	2.93021e-06
0.014879	0.00369465	0.0104004	0.0104004	0.000108169
0.0178472	0.00704939	-0.00623776	0.00623776	3.89097e-05
0.0116632	0.00260463	0.0124231	0.0124231	0.000154333
0.012944	0.00291419	-0.00558096	0.00558096	3.11471e-05
0.0159853	0.00389167	-0.00912962	0.00912962	8.335e-05
0.0116724	0.00300731	-0.00962652	0.00962652	9.26699e-05
0.0129107	0.00309055	0.000281228	0.000281228	7.90889e-08
0.01848	0.00415446	-0.0119593	0.0119593	0.000143024
0.008677	0.00313322	-0.00854023	0.00854023	7.29355e-05
0.0112957	0.00256271	0.0169212	0.0169212	0.000286328
0.00958557	0.00221793	0.00243765	0.00243765	5.94216e-06
0.012872	0.00296198	-0.0117563	0.0117563	0.000138212
0.0135661	0.00288151	-0.016916	0.016916	0.000286152
0.0151205	0.00358292	-0.0105394	0.0105394	0.000111079
0.00875697	0.00236163	0.00666362	0.00666362	4.44039e-05
0.0110651	0.00248925	-0.00591102	0.00591102	3.49402e-05
0.0117655	0.00293688	-0.00650599	0.00650599	4.23278e-05
0.0122853	0.00277274	-0.00497805	0.00497805	2.4781e-05
0.00934095	0.00266004	0.00597496	0.00597496	3.57002e-05
0.0109642	0.00256573	-0.0107898	0.0107898	0.000116421
0.0118094	0.00273018	0.0018958	0.0018958	3.59404e-06
0.0108739	0.00239543	-0.0145159	0.0145159	0.000210711
0.00634325	0.00134685	0.000283471	0.000283471	8.03555e-08
0.00744057	0.00180897	0.00328642	0.00328642	1.08006e-05
0.0111828	0.00269243	-0.00201833	0.00201833	4.07367e-06
0.00712608	0.00177111	-0.00809142	0.00809142	6.54712e-05
0.0120106	0.00289676	0.000699104	0.000699104	4.88746e-07
0.0104348	0.00259427	0.0102674	0.0102674	0.00010542
0.0113382	0.00249065	0.00410691	0.00410691	1.68667e-05
0.00785006	0.00182224	0.0045616	0.0045616	2.08082e-05
0.0104099	0.00244297	0.00419634	0.00419634	1.76093e-05
0.00623707	0.00149342	0.00386957	0.00386957	1.49736e-05
0.0137893	0.00376341	0.00240684	0.00240684	5.79289e-06
0.010959	0.00253138	0.00244504	0.00244504	5.97822e-06
0.00627741	0.00158917	0.00143461	0.00143461	2.05811e-06
0.00784396	0.00181216	0.0108601	0.0108601	0.000117941
0.00875506	0.00193644	-0.00407224	0.00407224	1.65831e-05
0.0081405	0.00184701	-0.0099556	0.0099556	9.91139e-05
0.0113193	0.00245215	-0.00799889	0.00799889	6.39823e-05
0.0106685	0.00251746	2.13308e-05	2.13308e-05	4.55004e-10
0.00804407	0.00214971	-0.00244704	0.00244704	5.98802e-06
0.00599334	0.00151127	-0.0072352	0.0072352	5.23482e-05
0.00982081	0.00225845	-0.0106484	0.0106484	0.000113389
0.0091089	0.00236666	-0.00385156	0.00385156	1.48345e-05
0.00839914	0.00220889	-0.00551771	0.00551771	3.04452e-05
0.00777954	0.00202335	0.00733093	0.00733093	5.37426e-05
0.006351	0.00183426	0.0023204	0.0023204	5.38427e-06
0.00523009	0.00153312	-0.00134653	0.00134653	1.81314e-06
0.00798442	0.00196393	0.00326736	0.00326736	1.06756e-05
0.00671607	0.00168145	0.00849122	0.00849122	7.21009e-05
0.00700418	0.0016106	0.00544742	0.00544742	2.96744e-05
0.00677583	0.00164937	-0.00107135	0.00107135	1.14778e-06
0.00652198	0.00153267	0.00432522	0.00432522	1.87076e-05
0.00993052	0.00255536	-0.0126433	0.0126433	0.000159853
0.00710407	0.00192643	-0.0024553	0.0024553	6.0285e-06
0.0085502	0.00192129	-0.00746712	0.00746712	5.57578e-05
0.0103726	0.00237656	-0.0156336	0.0156336	0.000244411
0.00591615	0.00133002	0.00076946	0.00076946	5.92068e-07
0.00610533	0.00185812	-0.00262975	0.00262975	6.91557e-06
0.00586058	0.00145618	0.00515289	0.00515289	2.65523e-05
0.00848242	0.00405486	-0.00175568	0.00175568	3.08242e-06
0.00836173	0.00273598	0.00428946	0.00428946	1.83994e-05
0.00801275	0.00178084	-0.0103171	0.0103171	0.000106442
0.00902388	0.00216744	-0.00723353	0.00723353	5.23239e-05
0.0110712	0.00261534	0.00168458	0.00168458	2.8378e-06
0.00975312	0.00255702	-0.00139847	0.00139847	1.95573e-06
0.0150077	0.0037132	0.00898773	0.00898773	8.07793e-05
0.00987737	0.00258706	0.0079253	0.0079253	6.28104e-05
0.00891606	0.00197336	-0.00716252	0.00716252	5.13017e-05
0.0141951	0.00331849	0.00483236	0.00483236	2.33517e-05
0.00664133	0.00154803	0.000133679	0.000133679	1.787e-08
0.00951912	0.00258741	0.000380615	0.000380615	1.44868e-07
0.00979033	0.00289921	-0.00329123	0.00329123	1.08322e-05
0.0104087	0.00261231	0.00347758	0.00347758	1.20936e-05
0.00921511	0.00201432	0.000257284	0.000257284	6.61949e-08
0.00575699	0.00128376	-0.00183876	0.00183876	3.38105e-06
0.0075148	0.00229153	-0.00333763	0.00333763	1.11398e-05
0.0111415	0.00427038	0.00347251	0.00347251	1.20583e-05
0.00986364	0.00213534	-0.0157443	0.0157443	0.000247883
0.00814657	0.00184405	-0.00379772	0.00379772	1.44227e-05
0.0076457	0.0017331	0.0022211	0.0022211	4.93329e-06
0.00782483	0.00179496	0.00393262	0.00393262	1.54655e-05
0.0124463	0.00294282	0.0111401	0.0111401	0.000124103
0.00911706	0.00222747	0.00999907	0.00999907	9.99814e-05
0.00806159	0.00228184	0.0107341	0.0107341	0.000115221
0.00787069	0.00176667	-0.00669251	0.00669251	4.47897e-05
0.00903038	0.00238978	0.00351444	0.00351444	1.23513e-05
0.0133861	0.00320171	-0.00720601	0.00720601	5.19266e-05
0.00830825	0.00222873	0.00219976	0.00219976	4.83896e-06
0.00970238	0.00221935	0.00202747	0.00202747	4.11063e-06
0.0113743	0.00258497	-0.0177899	0.0177899	0.000316479
0.00772133	0.00204736	0.00927634	0.00927634	8.60505e-05
0.00671042	0.0018552	-0.00886719	0.00886719	7.8627e-05
0.0081773	0.00205945	0.003434	0.003434	1.17923e-05
0.00894901	0.00254841	-0.00143305	0.00143305	2.05362e-06
0.00673321	0.00156457	-0.00828342	0.00828342	6.86151e-05
0.0106936	0.00221527	-0.0107153	0.0107153	0.000114818
0.010266	0.00220064	0.00591973	0.00591973	3.50432e-05
0.0116474	0.00260616	-0.00154321	0.00154321	2.3815e-06
0.00832777	0.00197112	0.00162654	0.00162654	2.64564e-06
0.0127964	0.00362082	0.0155957	0.0155957	0.000243225
0.00940631	0.00231746	-0.00841388	0.00841388	7.07933e-05
0.0101272	0.00231232	0.0038196	0.0038196	1.45893e-05
0.00800038	0.00168859	0.0108606	0.0108606	0.000117952
0.010734	0.00240557	-0.00655364	0.00655364	4.29503e-05
0.0109831	0.00232848	0.0122399	0.0122399	0.000149816
0.0109177	0.00261834	0.0176325	0.0176325	0.000310903
0.00876283	0.00201227	-0.0105266	0.0105266	0.00011081
0.009847	0.00239662	0.00471574	0.00471574	2.22382e-05
0.0145724	0.0031661	-0.0248966	0.0248966	0.000619839
0.00974246	0.00236779	-0.00631965	0.00631965	3.99379e-05
0.0104549	0.00234379	-0.0169568	0.0169568	0.000287532
0.00783764	0.00194541	-0.00289277	0.00289277	8.36811e-06
0.0100345	0.00232691	-0.0112242	0.0112242	0.000125983
0.00825749	0.00178801	0.00718224	0.00718224	5.15845e-05
0.00670397	0.00146688	-0.00453898	0.00453898	2.06024e-05
0.0102804	0.00219671	-0.0101797	0.0101797	0.000103627
0.00882618	0.00215995	0.0104243	0.0104243	0.000108666
0.0118969	0.0027519	-0.00946354	0.00946354	8.95585e-05
0.0116666	0.0030038	-0.00489384	0.00489384	2.39496e-05
0.00675612	0.00166721	-0.00132406	0.00132406	1.75315e-06
0.0071209	0.00165732	0.00242032	0.00242032	5.85792e-06
0.00608708	0.00134462	0.00248503	0.00248503	6.17538e-06
0.00824748	0.00203734	0.00522221	0.00522221	2.72715e-05
0.0072402	0.00185725	0.00268221	0.00268221	7.19424e-06
0.00569503	0.0014082	0.00364209	0.00364209	1.32648e-05
0.0100909	0.00264685	0.00650476	0.00650476	4.23119e-05
0.00924363	0.00209873	-0.00496585	0.00496585	2.46597e-05
0.00967677	0.00210684	0.0108511	0.0108511	0.000117745
0.00882241	0.00237046	0.00556149	0.00556149	3.09302e-05
0.00946998	0.00258341	0.00233279	0.00233279	5.44192e-06
0.00769596	0.00168201	0.00449381	0.00449381	2.01943e-05
0.0100851	0.00251987	-0.00256997	0.00256997	6.60472e-06
0.0102673	0.00222848	-0.00389034	0.00389034	1.51348e-05
0.00693514	0.00158497	0.00382429	0.00382429	1.46252e-05
0.00677387	0.00218656	0.00164167	0.00164167	2.69508e-06
0.00786505	0.00189117	0.00108549	0.00108549	1.17829e-06
0.00929611	0.00229228	0.00544681	0.00544681	2.96678e-05
0.00956844	0.00239174	0.00387053	0.00387053	1.4981e-05
0.00566905	0.00128825	-0.000122859	0.000122859	1.50943e-08
0.00701829	0.00180797	0.00208269	0.00208269	4.33761e-06
0.00795277	0.00199707	0.00115039	0.00115039	1.3234e-06
0.00997281	0.00225393	-0.0028371	0.0028371	8.04912e-06
0.00890073	0.00219997	0.00212465	0.00212465	4.51412e-06
0.00761408	0.00247511	0.00619655	0.00619655	3.83973e-05
0.00966521	0.00222437	-0.00596454	0.00596454	3.55758e-05
0.0109233	0.00244491	0.0239244	0.0239244	0.000572377
0.00760623	0.00196768	-0.00380121	0.00380121	1.44492e-05
0.00947924	0.00230319	-0.00529145	0.00529145	2.79994e-05
0.0109417	0.00245178	0.00475144	0.00475144	2.25762e-05
0.0134839	0.00291278	0.0085923	0.0085923	7.38276e-05
0.00771682	0.00181026	0.00987102	0.00987102	9.7437e-05
0.00844166	0.00188685	-0.00128818	0.00128818	1.65941e-06
0.0104246	0.00238518	-0.0099395	0.0099395	9.87936e-05
0.00901902	0.00197903	-0.0149	0.0149	0.000222009
0.0105316	0.00258992	-0.00523674	0.00523674	2.74234e-05
0.00955847	0.00208255	0.00181083	0.00181083	3.27909e-06
0.0096318	0.00231722	-0.00992726	0.00992726	9.85505e-05
0.0119586	0.00248102	0.00793044	0.00793044	6.28919e-05
0.00714849	0.0018848	-0.000443825	0.000443825	1.96981e-07
0.0110584	0.00336403	-0.000330179	0.000330179	1.09018e-07
0.00669143	0.00153812	-0.00368029	0.00368029	1.35445e-05
0.00680152	0.00188605	0.00427417	0.00427417	1.82685e-05
0.00894232	0.00223805	0.00413634	0.00413634	1.71093e-05
0.0109441	0.00331999	0.00488577	0.00488577	2.38708e-05
0.00952854	0.00219739	0.00130388	0.00130388	1.70009e-06
0.00947108	0.00214202	-0.000417066	0.000417066	1.73944e-07
0.00995587	0.00220704	0.00626371	0.00626371	3.9234e-05
0.00738788	0.00164917	-0.021307	0.021307	0.000453987
0.0113453	0.00262168	-0.0103351	0.0103351	0.000106813
0.012616	0.00362983	-0.00605038	0.00605038	3.66071e-05
0.00762656	0.00178559	-0.000222168	0.000222168	4.93588e-08
0.00696567	0.001909	0.00814465	0.00814465	6.63353e-05
0.0177665	0.0042373	-0.00547765	0.00547765	3.00046e-05
0.00944803	0.00205123	0.0054157	0.0054157	2.93298e-05
0.00815537	0.00202951	-0.00727618	0.00727618	5.29428e-05
0.0106189	0.00236162	0.00908609	0.00908609	8.2557e-05
0.00726738	0.00224816	-0.00263423	0.00263423	6.93916e-06
0.00631683	0.00150621	0.0120639	0.0120639	0.000145539
0.00701586	0.00197764	0.00296298	0.00296298	8.77924e-06
0.00965301	0.00236472	0.00367849	0.00367849	1.35313e-05
0.0091167	0.00216407	-0.0123221	0.0123221	0.000151833
0.00561775	0.00126958	0.0136416	0.0136416	0.000186094
0.00769983	0.00184956	-0.0119615	0.0119615	0.000143078
0.010579	0.00247418	-0.0221111	0.0221111	0.0004889
0.0083705	0.00196093	0.0170133	0.0170133	0.000289451
0.00993583	0.00224472	-0.0252869	0.0252869	0.000639427
0.00731124	0.0018118	-0.0143666	0.0143666	0.000206399
0.00644777	0.00150144	-0.0180594	0.0180594	0.000326143
0.00945632	0.00217053	-0.0050232	0.0050232	2.52326e-05
0.00755784	0.0018875	0.00223433	0.00223433	4.99221e-06
0.00839188	0.00224826	-0.0120694	0.0120694	0.000145671
0.00785256	0.00198986	-0.00375635	0.00375635	1.41101e-05
0.00800515	0.00202137	9.43815e-06	9.43815e-06	8.90786e-11
0.0137431	0.00318284	0.00305784	0.00305784	9.35041e-06
0.00527555	0.00124221	-0.00438286	0.00438286	1.92095e-05
0.00877201	0.00194854	0.0024093	0.0024093	5.80471e-06
0.0112318	0.00270226	0.00997185	0.00997185	9.94378e-05
0.0171992	0.0108931	0.0044859	0.0044859	2.01233e-05
0.00777732	0.00176574	-0.00400015	0.00400015	1.60012e-05
0.00706428	0.00171752	-0.00435345	0.00435345	1.89525e-05
0.00897478	0.00197841	0.00508254	0.00508254	2.58322e-05
0.00754052	0.00196512	0.000458786	0.000458786	2.10484e-07
0.00615416	0.00158179	0.00260656	0.00260656	6.79417e-06
0.00883511	0.00215409	0.000661661	0.000661661	4.37795e-07
0.0145745	0.0033923	0.000172637	0.000172637	2.98035e-08
0.00822132	0.00204589	0.00270234	0.00270234	7.30264e-06
0.00708235	0.00203972	-0.00124863	0.00124863	1.55908e-06
0.00685431	0.00150398	0.00940433	0.00940433	8.84414e-05
0.00986196	0.00225511	0.0196125	0.0196125	0.00038465
0.00812338	0.00182021	0.00366104	0.00366104	1.34032e-05
0.0122498	0.002749	0.00350461	0.00350461	1.22823e-05
0.00627154	0.00176799	-0.00487462	0.00487462	2.37619e-05
0.00638141	0.00195965	-0.00709283	0.00709283	5.03082e-05
0.00578424	0.00181253	-0.00164997	0.00164997	2.7224e-06
0.0103062	0.00230783	-0.0118976	0.0118976	0.000141553
0.00675136	0.00144165	0.00949283	0.00949283	9.01139e-05
0.00590664	0.00123308	-0.0025991	0.0025991	6.75534e-06
0.00941183	0.00210312	-0.000956648	0.000956648	9.15176e-07
0.0073674	0.00164923	0.00923116	0.00923116	8.52144e-05
0.00777437	0.00188007	-0.00256473	0.00256473	6.57785e-06
0.0106062	0.00258013	-0.00818674	0.00818674	6.70226e-05
0.00662102	0.00160727	-0.0027021	0.0027021	7.30134e-06
0.0085766	0.00233565	-0.00180462	0.00180462	3.25664e-06
0.0100068	0.00391125	-0.00137582	0.00137582	1.89289e-06
0.00982729	0.00234745	0.00570031	0.00570031	3.24935e-05
0.00792253	0.0024013	0.00771799	0.00771799	5.95674e-05
0.00893842	0.00200652	-0.00267351	0.00267351	7.14765e-06
0.00899977	0.00206296	0.000264483	0.000264483	6.99512e-08
0.00921287	0.00223887	0.0122558	0.0122558	0.000150205
0.00827911	0.00190177	-0.0123396	0.0123396	0.000152267
0.00862474	0.00223148	-0.00552217	0.00552217	3.04944e-05
0.0100595	0.00226778	0.0121545	0.0121545	0.000147732
0.00829581	0.00312955	0.00807902	0.00807902	6.52706e-05
0.00778697	0.00192287	0.000954891	0.000954891	9.11817e-07
0.00739069	0.00148295	0.00206323	0.00206323	4.25693e-06
0.00488831	0.00132543	0.00188738	0.00188738	3.56219e-06
0.00750732	0.0018932	0.00205135	0.00205135	4.20805e-06
0.00943657	0.00224664	-0.00320184	0.00320184	1.02517e-05
0.00898954	0.00262285	0.00150843	0.00150843	2.27536e-06
0.00564036	0.00150891	-0.00776116	0.00776116	6.02356e-05
0.0128634	0.00351301	0.00746962	0.00746962	5.57952e-05
0.0104712	0.00235158	0.00235226	0.00235226	5.53312e-06
0.00866804	0.00238842	-0.00592046	0.00592046	3.50518e-05
0.00883598	0.00228888	-0.00424069	0.00424069	1.79834e-05
0.00971319	0.00281426	-0.00477266	0.00477266	2.27783e-05
0.0188577	0.0103154	-0.00856414	0.00856414	7.33445e-05
0.00960301	0.00232989	-0.00019549	0.00019549	3.82164e-08
0.00873055	0.00273025	-0.00831677	0.00831677	6.91687e-05
0.0149389	0.00681759	-0.00398733	0.00398733	1.58988e-05
0.0110853	0.00262347	-0.00956224	0.00956224	9.14364e-05
0.00794628	0.00193132	-0.00465417	0.00465417	2.16613e-05
0.00980836	0.00249609	-0.00159643	0.00159643	2.54858e-06
0.0143852	0.00396683	0.00741911	0.00741911	5.50432e-05
0.0108125	0.0026514	0.0243687	0.0243687	0.000593834
0.0125985	0.00285632	-0.0145248	0.0145248	0.000210971
0.0125777	0.00282282	0.0191563	0.0191563	0.000366965
0.00883606	0.00195545	-0.00513439	0.00513439	2.63619e-05
0.00806196	0.00185755	0.00435964	0.00435964	1.90064e-05
0.00855684	0.00191471	-0.00599646	0.00599646	3.59575e-05
0.00984419	0.00244541	0.00247119	0.00247119	6.1068e-06
0.00811582	0.00191186	-0.00738801	0.00738801	5.45827e-05
0.00786416	0.00205811	0.0055399	0.0055399	3.06904e-05
0.00858624	0.00185357	0.00347693	0.00347693	1.2089e-05
0.00999081	0.00253886	-0.00746734	0.00746734	5.57612e-05
0.00964812	0.00300591	-0.00174194	0.00174194	3.03435e-06
0.00628927	0.0016671	-0.000243229	0.000243229	5.91601e-08
0.0085731	0.00187891	0.013419	0.013419	0.000180071
0.00950641	0.00238729	-0.00915397	0.00915397	8.37951e-05
0.00955249	0.00217421	0.00495803	0.00495803	2.4582e-05
0.0085009	0.00198346	-0.00285863	0.00285863	8.17174e-06
0.0119932	0.00282299	0.025068	0.025068	0.000628404
0.0136383	0.00313637	-0.0285255	0.0285255	0.000813702
0.00859138	0.00225897	0.000175512	0.000175512	3.08045e-08
0.0115554	0.00277686	-0.0121177	0.0121177	0.000146839
0.00592046	0.0013807	0.00513143	0.00513143	2.63316e-05
0.00859085	0.0020461	-0.00389627	0.00389627	1.51809e-05
0.015594	0.00333309	0.0175964	0.0175964	0.000309632
0.00757974	0.00195639	-0.002633	0.002633	6.93267e-06
0.0102335	0.00237118	-0.00858806	0.00858806	7.37548e-05
0.00653039	0.0015323	0.000776925	0.000776925	6.03613e-07
0.0104203	0.00225075	0.000476093	0.000476093	2.26665e-07
0.00800044	0.00206052	-0.00831535	0.00831535	6.9145e-05
0.00850637	0.00203679	0.00386907	0.00386907	1.49697e-05
0.00742039	0.00175862	0.0020354	0.0020354	4.14284e-06
0.00875663	0.00217018	-0.0042177	0.0042177	1.7789e-05
0.009839	0.0023215	-0.000954585	0.000954585	9.11232e-07
0.00883822	0.00222843	0.00336681	0.00336681	1.13354e-05
0.00940496	0.00227847	0.0013175	0.0013175	1.7358e-06
0.00869254	0.00213977	0.0190531	0.0190531	0.00036302
0.00916925	0.00225632	0.000464202	0.000464202	2.15484e-07
0.00741419	0.00192305	-0.000602112	0.000602112	3.62539e-07
0.00869307	0.0027608	-0.00479381	0.00479381	2.29806e-05
0.011409	0.0026697	-0.00618947	0.00618947	3.83096e-05
0.00430497	0.00118065	-0.00797056	0.00797056	6.35298e-05
0.00632008	0.00160014	0.00252439	0.00252439	6.37257e-06
0.00809101	0.00218085	0.00524117	0.00524117	2.74699e-05
0.00803109	0.00209249	0.00521947	0.00521947	2.72429e-05
0.00940004	0.00198946	-0.00907067	0.00907067	8.2277e-05
0.00456917	0.00108499	-0.00574174	0.00574174	3.29676e-05
0.00628636	0.00165823	-0.00116825	0.00116825	1.3648e-06
0.00662023	0.00156954	0.00186688	0.00186688	3.48524e-06
0.0059841	0.00154571	-0.00688774	0.00688774	4.7441e-05
0.0044673	0.00108462	0.00478755	0.00478755	2.29207e-05
0.00602775	0.00127573	-0.0024553	0.0024553	6.02849e-06
0.00775036	0.00199859	-0.00556311	0.00556311	3.09482e-05
0.0104147	0.0026329	-0.00953122	0.00953122	9.08441e-05
0.00696543	0.00195001	0.00599151	0.00599151	3.58982e-05
0.00716543	0.00159107	0.0019405	0.0019405	3.76556e-06
0.00784466	0.00188262	0.0173395	0.0173395	0.000300657
0.0083814	0.00221206	-0.0159904	0.0159904	0.000255694
0.00666059	0.00143485	-0.0137788	0.0137788	0.000189855
0.00712703	0.00156449	-0.0129207	0.0129207	0.000166945
0.00441092	0.000981762	0.00545122	0.00545122	2.97159e-05
0.00716109	0.0022583	0.00169819	0.00169819	2.88385e-06
0.00765461	0.00212378	0.0103611	0.0103611	0.000107352
0.00632082	0.00141121	0.00334795	0.00334795	1.12088e-05
0.00636303	0.00160402	-0.00687655	0.00687655	4.7287e-05
0.0129931	0.00349477	0.00804593	0.00804593	6.4737e-05
0.010524	0.00275257	-0.00321751	0.00321751	1.03524e-05
0.012212	0.0026846	-0.00634702	0.00634702	4.02847e-05
0.0126124	0.0057692	0.00264765	0.00264765	7.01007e-06
0.00869237	0.00211951	0.00494137	0.00494137	2.44171e-05
0.0114906	0.00248237	0.00736132	0.00736132	5.4189e-05
0.00854506	0.00207084	0.00190858	0.00190858	3.64268e-06
0.0078537	0.00221486	-0.0130812	0.0130812	0.000171117
0.00865859	0.00228246	-0.00220058	0.00220058	4.84257e-06
0.00853515	0.00210683	0.00604304	0.00604304	3.65184e-05
0.00725002	0.00158858	-0.0118954	0.0118954	0.0001415
0.00717553	0.00183167	-0.000366022	0.000366022	1.33972e-07
0.00747272	0.00174095	-0.000300235	0.000300235	9.01414e-08
0.00862892	0.00189798	0.00927048	0.00927048	8.59418e-05
0.00721598	0.00182299	0.0106516	0.0106516	0.000113457
0.00981843	0.00329351	-0.00574718	0.00574718	3.30301e-05
0.0130968	0.00795344	0.00197353	0.00197353	3.89484e-06
0.00859667	0.00198161	-0.000914425	0.000914425	8.36173e-07
0.0106781	0.00272113	-0.00239462	0.00239462	5.73419e-06
0.00696309	0.001592	-0.00407885	0.00407885	1.6637e-05
0.00527137	0.00120236	-0.00353633	0.00353633	1.25057e-05
0.0149697	0.0030327	0.0152903	0.0152903	0.000233795
0.00974289	0.00210851	-0.00822326	0.00822326	6.7622e-05
0.011143	0.00274634	-0.0160333	0.0160333	0.000257068
0.0123985	0.00281819	0.00514655	0.00514655	2.6487e-05
0.014166	0.00309893	-0.00455285	0.00455285	2.07284e-05
0.006665	0.00156837	0.00618956	0.00618956	3.83107e-05
0.00794202	0.0018746	-0.00738569	0.00738569	5.45484e-05
0.00783497	0.00198836	-0.0028676	0.0028676	8.22311e-06
0.00602576	0.00153888	-0.000502508	0.000502508	2.52514e-07
0.00800441	0.00178508	-0.00947562	0.00947562	8.97873e-05
0.00856222	0.00197634	0.00831831	0.00831831	6.91942e-05
0.00815964	0.00187041	0.00558899	0.00558899	3.12369e-05
0.00817525	0.00185952	-0.0070714	0.0070714	5.00047e-05
0.0118884	0.00245714	-0.00976834	0.00976834	9.54204e-05
0.00790355	0.00191257	0.00366155	0.00366155	1.3407e-05
0.00640655	0.00137428	-0.012379	0.012379	0.000153239
0.00798718	0.00181703	0.00230072	0.00230072	5.29331e-06
0.0107169	0.00243255	0.00748733	0.00748733	5.60601e-05
0.00778681	0.00197321	-0.000735314	0.000735314	5.40687e-07
0.00873022	0.00212005	-0.00045936	0.00045936	2.11012e-07
0.00436552	0.00105352	-0.0019439	0.0019439	3.77875e-06
0.00738906	0.00187431	0.00228839	0.00228839	5.23674e-06
0.00882585	0.00224815	9.19118e-05	9.19118e-05	8.44777e-09
0.010643	0.00248318	0.000285008	0.000285008	8.12294e-08
0.0112014	0.00259916	-0.000652334	0.000652334	4.25539e-07
0.00771403	0.00195161	-0.0018525	0.0018525	3.43175e-06
0.00750084	0.00194254	-0.0030628	0.0030628	9.38075e-06
0.00817826	0.00195638	0.00277793	0.00277793	7.7169e-06
0.00472051	0.00119937	-0.000815295	0.000815295	6.64705e-07
0.00824858	0.00176385	0.0113866	0.0113866	0.000129654
0.00659965	0.00153295	-0.00387618	0.00387618	1.50248e-05
0.00569605	0.001308	0.0140853	0.0140853	0.000198396
0.0123865	0.00301373	-0.00938245	0.00938245	8.80303e-05
0.00947179	0.00192184	-0.0178741	0.0178741	0.000319482
0.0065619	0.00144827	0.00224498	0.00224498	5.03992e-06
0.00808795	0.00188721	0.00557952	0.00557952	3.1131e-05
0.0119353	0.00358979	0.00327766	0.00327766	1.07431e-05
0.00992496	0.00225674	-0.0157139	0.0157139	0.000246927
0.00591595	0.00151041	-0.00130326	0.00130326	1.69849e-06
0.0106554	0.0025658	-0.00424466	0.00424466	1.80171e-05
0.00769932	0.00210411	-0.00351132	0.00351132	1.23294e-05
0.0111876	0.00272009	0.0111233	0.0111233	0.000123728
0.00790702	0.00195854	0.0162314	0.0162314	0.000263459
0.00822867	0.00205172	0.0015434	0.0015434	2.38207e-06
0.00941688	0.00275742	0.00975196	0.00975196	9.51006e-05
0.0116922	0.00279735	0.0029858	0.0029858	8.91501e-06
0.0150506	0.00340356	-0.00738614	0.00738614	5.45551e-05
0.00897101	0.0022708	-0.00182693	0.00182693	3.33768e-06
0.00765126	0.00210663	0.00151391	0.00151391	2.29193e-06
0.0133641	0.00274199	0.0375638	0.0375638	0.00141104
0.0099559	0.00235768	0.000433839	0.000433839	1.88217e-07
0.00873591	0.00193978	0.000212144	0.000212144	4.50052e-08
0.0115788	0.00248771	0.0103074	0.0103074	0.000106242
0.00810284	0.00226744	-0.00596547	0.00596547	3.55868e-05
0.00727393	0.00190139	-0.0033203	0.0033203	1.10244e-05
0.01004	0.00246173	-0.00535699	0.00535699	2.86973e-05
0.00895861	0.00290459	-0.00205026	0.00205026	4.20357e-06
0.0100046	0.00309471	-0.00867129	0.00867129	7.51912e-05
0.00805191	0.00253987	0.000960176	0.000960176	9.21939e-07
0.00693058	0.00157817	0.0111702	0.0111702	0.000124773
0.00665755	0.00178197	0.00400533	0.00400533	1.60426e-05
0.00662328	0.0016407	0.0034769	0.0034769	1.20888e-05
0.00954795	0.00222974	-0.0131512	0.0131512	0.000172955
0.00706202	0.00147797	0.00547766	0.00547766	3.00048e-05
0.00638781	0.00163217	0.0036942	0.0036942	1.36471e-05
0.00542414	0.00126478	-0.00205987	0.00205987	4.24307e-06
0.00772092	0.00169981	0.00835687	0.00835687	6.98373e-05
0.00902849	0.00239327	-0.000630493	0.000630493	3.97521e-07
0.00663331	0.00153058	-0.00150123	0.00150123	2.25368e-06
0.00714713	0.00184046	0.0093457	0.0093457	8.73422e-05
0.00776678	0.00182503	0.00170389	0.00170389	2.90326e-06
0.00788607	0.00200941	-0.0002056	0.0002056	4.22714e-08
0.00697061	0.00201456	-0.00310371	0.00310371	9.63302e-06
0.00756058	0.00188459	0.00765146	0.00765146	5.85448e-05
0.00913384	0.00210426	0.0185111	0.0185111	0.000342661
0.00706509	0.00153609	0.00788483	0.00788483	6.21705e-05
0.00570858	0.00123193	-0.00908372	0.00908372	8.2514e-05
0.00606716	0.00173147	-0.00104933	0.00104933	1.10109e-06
0.00890594	0.00219043	0.000800128	0.000800128	6.40205e-07
0.0135765	0.00285839	0.0150145	0.0150145	0.000225434
0.00728262	0.00159946	0.00497873	0.00497873	2.47877e-05
0.00593917	0.00150693	-0.000244796	0.000244796	5.99249e-08
0.0054285	0.001377	0.000571516	0.000571516	3.26631e-07
0.0125855	0.0027356	0.00849115	0.00849115	7.20996e-05
0.0113664	0.00288639	-0.00364047	0.00364047	1.3253e-05
0.0129726	0.00305648	0.0205117	0.0205117	0.000420732
0.00944181	0.00226756	0.00963621	0.00963621	9.28566e-05
0.00863807	0.00212813	0.00114243	0.00114243	1.30516e-06
0.014933	0.00450183	-0.00420292	0.00420292	1.76645e-05
0.00957398	0.00222387	0.00170937	0.00170937	2.92193e-06
0.00657618	0.00147265	-0.00876477	0.00876477	7.68213e-05
0.00880414	0.00260338	0.00361094	0.00361094	1.30389e-05
0.00496275	0.0010886	0.00276833	0.00276833	7.66367e-06
0.00840155	0.00207843	-0.00569353	0.00569353	3.24163e-05
0.00574618	0.00126403	-0.00306758	0.00306758	9.41005e-06
0.00833997	0.00176118	0.0077706	0.0077706	6.03823e-05
0.00785131	0.00170964	0.00275197	0.00275197	7.57336e-06
0.00683953	0.00186797	0.0113029	0.0113029	0.000127756
0.00928187	0.00331328	-0.00638879	0.00638879	4.08167e-05
0.00702533	0.00150498	0.011651	0.011651	0.000135745
0.00991706	0.00218369	-0.000192895	0.000192895	3.72085e-08
0.00869626	0.00190112	-0.00275721	0.00275721	7.60218e-06
0.00731836	0.00148447	-0.0111385	0.0111385	0.000124066
0.00736011	0.00173835	0.00598529	0.00598529	3.58237e-05
0.00914449	0.00218575	0.0081022	0.0081022	6.56456e-05
0.0114949	0.00295397	0.00167468	0.00167468	2.80456e-06
0.00699666	0.00205995	-0.00492453	0.00492453	2.4251e-05
0.00831865	0.00186272	-0.0150251	0.0150251	0.000225753
0.00648771	0.00156596	-0.000914557	0.000914557	8.36415e-07
0.00795216	0.00174962	-0.00382227	0.00382227	1.46097e-05
0.016313	0.00349768	0.0172682	0.0172682	0.000298191
0.0105549	0.00215585	0.00885564	0.00885564	7.84224e-05
0.00639233	0.0013977	-0.00802763	0.00802763	6.44429e-05
0.00697033	0.00158977	0.00010662	0.00010662	1.13678e-08
0.0106116	0.00262743	-0.00075643	0.00075643	5.72186e-07
0.00661301	0.00156161	-0.000926034	0.000926034	8.5754e-07
0.00635571	0.00179654	-0.00160468	0.00160468	2.57498e-06
0.00832103	0.001804	-0.0106817	0.0106817	0.000114099
0.00649233	0.00149495	0.0110764	0.0110764	0.000122686
0.0115506	0.00299685	-0.000127543	0.000127543	1.62672e-08
0.00922751	0.00224543	-0.00459162	0.00459162	2.1083e-05
0.00923347	0.00245789	-0.00429799	0.00429799	1.84728e-05
0.00713009	0.00171619	-0.00242752	0.00242752	5.89283e-06
0.00480849	0.00109391	0.00291942	0.00291942	8.52299e-06
0.00879546	0.00232036	0.0026736	0.0026736	7.14813e-06
0.00748506	0.00184746	-0.00334924	0.00334924	1.12174e-05
0.0132523	0.00286914	0.00806905	0.00806905	6.51096e-05
0.00530675	0.00119373	0.0071214	0.0071214	5.07143e-05
0.00560115	0.00135152	0.00268036	0.00268036	7.18434e-06
0.00640231	0.00158685	-0.00190478	0.00190478	3.6282e-06
0.00509097	0.00125024	-0.00338076	0.00338076	1.14295e-05
0.00578531	0.00130925	0.000950073	0.000950073	9.02639e-07
0.0064075	0.00183401	0.00365347	0.00365347	1.33478e-05
0.0102722	0.00373416	-0.00406543	0.00406543	1.65277e-05
0.00921269	0.00253339	-0.00384783	0.00384783	1.48058e-05
0.00781516	0.00182212	0.00762582	0.00762582	5.81531e-05
0.0139458	0.0030469	-0.00808474	0.00808474	6.5363e-05
0.0090425	0.00202113	0.00770812	0.00770812	5.94151e-05
0.0134826	0.00313344	0.0132778	0.0132778	0.0001763
0.00944043	0.00216857	-0.0120991	0.0120991	0.000146387
0.0114119	0.0028705	0.0157733	0.0157733	0.000248798
0.00784031	0.00167838	0.00183214	0.00183214	3.35674e-06
0.0134954	0.00328319	0.00264614	0.00264614	7.00205e-06
0.0183932	0.00369314	0.0206464	0.0206464	0.000426274
0.014191	0.00302666	0.00754501	0.00754501	5.69271e-05
0.0182561	0.00375857	0.0263829	0.0263829	0.000696058
0.0124267	0.00300312	0.00669215	0.00669215	4.47849e-05
0.00857343	0.00182823	-0.00716329	0.00716329	5.13127e-05
0.0130323	0.00287556	-0.00218687	0.00218687	4.78242e-06
0.00975049	0.00227409	0.00244606	0.00244606	5.98321e-06
0.0102277	0.00225257	0.00553409	0.00553409	3.06262e-05
0.00848927	0.00204038	-0.00635202	0.00635202	4.03482e-05
0.00997725	0.00214613	0.00198679	0.00198679	3.94732e-06
0.00768289	0.00177057	0.00344248	0.00344248	1.18507e-05
0.00657609	0.0016589	-0.00277409	0.00277409	7.69555e-06
0.0109966	0.00291257	0.00428343	0.00428343	1.83477e-05
0.00780893	0.00170125	-0.000962553	0.000962553	9.26509e-07
0.00808229	0.00192914	-0.0109085	0.0109085	0.000118995
0.00814058	0.00181578	0.00920299	0.00920299	8.4695e-05
0.00950643	0.00225598	-0.0055945	0.0055945	3.12985e-05
0.0133794	0.0045434	0.00333788	0.00333788	1.11414e-05
0.0150806	0.00350113	0.00219928	0.00219928	4.83682e-06
0.0145535	0.00343375	-0.0134296	0.0134296	0.000180353
0.0197929	0.00427949	-0.0162557	0.0162557	0.000264247
0.024446	0.00632442	-0.00397225	0.00397225	1.57788e-05
0.00814487	0.00227628	0.00204063	0.00204063	4.16418e-06
0.0100325	0.00232452	0.0144684	0.0144684	0.000209333
0.00848105	0.0020962	-0.00994381	0.00994381	9.88793e-05
0.0122664	0.00253747	0.000732526	0.000732526	5.36595e-07
0.0074295	0.00168341	-0.0185052	0.0185052	0.000342443
0.00679758	0.00162242	-0.0112213	0.0112213	0.000125918
0.00705431	0.00169945	-0.00630346	0.00630346	3.97336e-05
0.0126054	0.00383824	0.000445788	0.000445788	1.98727e-07
0.0116865	0.0026674	0.00260539	0.00260539	6.78804e-06
0.00955351	0.00258249	0.00367627	0.00367627	1.3515e-05
0.00648609	0.00159577	-0.0083006	0.0083006	6.89e-05
0.0117932	0.00259584	0.0127247	0.0127247	0.000161918
0.00844211	0.00205832	0.00432614	0.00432614	1.87155e-05
0.0102909	0.00218063	0.0124133	0.0124133	0.000154089
0.0103924	0.00232989	0.00956538	0.00956538	9.14966e-05
0.00653986	0.00148538	0.0142552	0.0142552	0.000203209
0.00663632	0.00161786	-0.00310223	0.00310223	9.6238e-06
0.00860723	0.00197675	0.0184929	0.0184929	0.000341988
0.0122507	0.00264452	-0.00895643	0.00895643	8.02176e-05
0.00637377	0.0013779	-0.000770717	0.000770717	5.94005e-07
0.00927244	0.00222204	-0.000953859	0.000953859	9.09846e-07
0.00901522	0.00194413	0.00895145	0.00895145	8.01285e-05
0.0117438	0.00271544	-0.0151986	0.0151986	0.000230997
0.00933999	0.0022146	-0.00238087	0.00238087	5.66855e-06
0.0114693	0.00237899	0.00106055	0.00106055	1.12478e-06
0.00561344	0.00130091	0.00198821	0.00198821	3.95297e-06
0.00706126	0.00177798	-0.0031665	0.0031665	1.00267e-05
0.00913046	0.00225839	-0.00192126	0.00192126	3.69125e-06
0.00858581	0.00219644	0.00639559	0.00639559	4.09035e-05
0.00711213	0.00186176	0.00600815	0.00600815	3.60979e-05
0.00669715	0.00151991	-0.00266318	0.00266318	7.09251e-06
0.00946316	0.00242205	-0.0127159	0.0127159	0.000161694
0.00982557	0.00237762	-0.0124568	0.0124568	0.000155171
0.0113222	0.00284866	0.0201404	0.0201404	0.000405637
0.0129178	0.00258138	0.00833516	0.00833516	6.94748e-05
0.00717847	0.00178467	-0.0033733	0.0033733	1.13792e-05
0.00705372	0.001826	0.00950958	0.00950958	9.04321e-05
0.00837944	0.00205423	-0.00998796	0.00998796	9.97593e-05
0.00704514	0.00170406	0.00207989	0.00207989	4.32593e-06
0.00684143	0.00150815	-0.0024988	0.0024988	6.24398e-06
0.0109002	0.00228167	-0.0160603	0.0160603	0.000257932
0.00841239	0.00215385	-0.0176057	0.0176057	0.00030996
0.0093906	0.00206371	-0.00830669	0.00830669	6.90011e-05
0.010435	0.00214716	0.00951715	0.00951715	9.05762e-05
0.00944324	0.00198712	0.013012	0.013012	0.000169311
0.00915064	0.00190281	-0.00600896	0.00600896	3.61076e-05
0.00560397	0.00133293	0.00498378	0.00498378	2.48381e-05
0.00729202	0.0016474	0.0166728	0.0166728	0.000277981
0.00832259	0.00190263	0.00527717	0.00527717	2.78485e-05
0.0107946	0.00245057	0.00361526	0.00361526	1.30701e-05
0.00867454	0.00193931	0.00800798	0.00800798	6.41278e-05
0.00749178	0.0026866	-0.00497719	0.00497719	2.47724e-05
0.0064221	0.00175125	0.00697715	0.00697715	4.86806e-05
0.00587369	0.00136552	-0.00646987	0.00646987	4.18593e-05
0.0116112	0.0023398	0.00869373	0.00869373	7.55809e-05
0.00788142	0.00169425	0.0133325	0.0133325	0.000177757
0.00642873	0.00150696	0.00205903	0.00205903	4.23959e-06
0.0061373	0.00167092	-0.0116373	0.0116373	0.000135427
0.00899572	0.00275459	0.0074349	0.0074349	5.52777e-05
0.00651134	0.00172418	-0.0156234	0.0156234	0.00024409
0.0100448	0.00327487	-0.011341	0.011341	0.000128617
0.00649899	0.00194018	0.00048185	0.00048185	2.3218e-07
0.00552804	0.00164679	-0.000355525	0.000355525	1.26398e-07
0.00558528	0.00137975	0.00699858	0.00699858	4.89801e-05
0.00743324	0.00212928	-0.00075011	0.00075011	5.62664e-07
0.00538096	0.00121857	0.0120175	0.0120175	0.000144421
0.00854621	0.00177747	0.00270511	0.00270511	7.31761e-06
0.0123761	0.00258936	0.0183531	0.0183531	0.000336837
0.0119362	0.00261844	0.0147637	0.0147637	0.000217967
0.00722476	0.00168306	-0.00166721	0.00166721	2.77959e-06
0.0189364	0.00438516	-0.0277328	0.0277328	0.000769105
0.0112324	0.00244508	-0.00859419	0.00859419	7.386e-05
0.0169255	0.00430293	0.0127371	0.0127371	0.000162232
0.018756	0.00425456	-0.0210359	0.0210359	0.000442507
0.0111232	0.00266849	0.0118222	0.0118222	0.000139763
0.0102789	0.00321059	-0.00180743	0.00180743	3.26681e-06
0.0110793	0.00270488	-0.00281399	0.00281399	7.91852e-06
0.00962041	0.00296489	0.00189897	0.00189897	3.60609e-06
0.00897478	0.0023586	0.000944551	0.000944551	8.92177e-07
0.00890688	0.00206521	0.0106421	0.0106421	0.000113253
0.0105558	0.00263962	-0.00459856	0.00459856	2.11468e-05
0.00730994	0.00180416	-0.000773649	0.000773649	5.98533e-07
0.0054369	0.00140362	-0.00249056	0.00249056	6.20288e-06
0.0101037	0.00234913	0.00925194	0.00925194	8.55984e-05
0.0104842	0.00244271	-0.00377381	0.00377381	1.42416e-05
0.0232719	0.00477526	0.02419	0.02419	0.000585154
0.0108443	0.00274032	0.0145616	0.0145616	0.000212041
0.0129935	0.00297453	0.0221898	0.0221898	0.000492385
0.00998617	0.00237528	0.0103454	0.0103454	0.000107028
0.010487	0.00298216	-0.0175269	0.0175269	0.000307192
0.0142501	0.00310699	-0.0228079	0.0228079	0.000520202
0.0119248	0.0029383	-0.00157216	0.00157216	2.47167e-06
0.0124196	0.00310345	0.0129359	0.0129359	0.000167339
0.01363	0.00289325	0.00715581	0.00715581	5.12056e-05
0.0152824	0.00367387	0.034499	0.034499	0.00119018
0.0133958	0.00310319	0.0247858	0.0247858	0.000614337
0.0239991	0.00689484	-0.0182596	0.0182596	0.000333412
0.0496981	0.0104351	-0.12353	0.12353	0.0152596
0.014239	0.00319901	0.0210641	0.0210641	0.000443697
0.00825551	0.00190837	0.00400355	0.00400355	1.60284e-05
0.0109881	0.00280419	0.00233604	0.00233604	5.4571e-06
0.0119771	0.00305788	0.0340947	0.0340947	0.00116245
0.0172117	0.00422647	0.0197685	0.0197685	0.000390795
0.0116014	0.00279494	-0.0061691	0.0061691	3.80578e-05
0.0132261	0.00303025	0.0152707	0.0152707	0.000233193
0.00726102	0.00164936	-0.0213276	0.0213276	0.000454866
0.00812938	0.00185021	-0.0219893	0.0219893	0.000483529
0.0147595	0.00308703	-0.0318148	0.0318148	0.00101218
0.00968213	0.00219557	-0.00700908	0.00700908	4.91272e-05
0.0095849	0.00213337	-0.00709427	0.00709427	5.03287e-05
0.00776841	0.00192251	0.00804669	0.00804669	6.47493e-05
0.00875416	0.00237029	0.00248818	0.00248818	6.19106e-06
0.0111553	0.00240538	-0.0174483	0.0174483	0.000304443
0.00855886	0.00231574	0.00459801	0.00459801	2.11417e-05
0.0118171	0.00313493	-0.0129621	0.0129621	0.000168017
0.0158793	0.00377671	-0.009093	0.009093	8.26827e-05
0.00385401	0.000881158	0.0010541	0.0010541	1.11113e-06
0.00679731	0.00172947	0.00309499	0.00309499	9.57894e-06
0.0146582	0.00371648	-0.00501918	0.00501918	2.51921e-05
0.0178095	0.00398732	0.0232	0.0232	0.00053824
0.0109412	0.00230845	0.0234221	0.0234221	0.000548594
0.00971119	0.00220272	-0.00652134	0.00652134	4.25279e-05
0.00736104	0.00187447	0.0111243	0.0111243	0.00012375
0.0104631	0.00264505	-0.0114415	0.0114415	0.000130907
0.0114606	0.00304965	0.00878292	0.00878292	7.71397e-05
0.00656498	0.00155938	0.00191198	0.00191198	3.65567e-06
0.0108444	0.00249614	-0.00451757	0.00451757	2.04085e-05
0.00855253	0.00215377	0.00674124	0.00674124	4.54443e-05
0.00957668	0.00241972	-9.23372e-05	9.23372e-05	8.52615e-09
0.0116087	0.00303977	-0.0126835	0.0126835	0.00016087
0.0119632	0.00301969	0.0132089	0.0132089	0.000174476
0.0180336	0.00515764	-0.00474598	0.00474598	2.25243e-05
0.00802273	0.00170312	0.00146155	0.00146155	2.13613e-06
0.00864398	0.00223282	0.00405579	0.00405579	1.64494e-05
0.00940276	0.00213138	-0.0126185	0.0126185	0.000159227
0.0149861	0.00315999	-0.0285078	0.0285078	0.000812693
0.00865128	0.00183071	-0.000398861	0.000398861	1.5909e-07
0.0189636	0.00504577	-0.0262488	0.0262488	0.000688999
0.0144604	0.0038431	-0.00681482	0.00681482	4.64418e-05
0.0094959	0.00231171	0.0053431	0.0053431	2.85487e-05
0.01496	0.00334279	0.0156455	0.0156455	0.000244782
0.0153516	0.00328139	-0.0100511	0.0100511	0.000101025
0.00992383	0.00234788	0.00387074	0.00387074	1.49827e-05
0.014848	0.00330582	0.00546615	0.00546615	2.98788e-05
0.016196	0.0035871	0.019607	0.019607	0.000384433
0.0126095	0.00287698	0.0100995	0.0100995	0.000102001
0.00798202	0.00222037	0.00346857	0.00346857	1.2031e-05
0.00884715	0.00192536	-0.00119619	0.00119619	1.43086e-06
0.00807522	0.00191746	0.00462548	0.00462548	2.13951e-05
0.0267459	0.00547812	0.0321075	0.0321075	0.00103089
0.00976694	0.00261712	0.00573103	0.00573103	3.28447e-05
0.011089	0.00332101	0.00830604	0.00830604	6.89903e-05
0.0121094	0.00287628	0.0162428	0.0162428	0.000263829
0.00947908	0.00210868	-0.0125854	0.0125854	0.000158393
0.00834264	0.00241036	0.00129952	0.00129952	1.68876e-06
0.0130902	0.00299147	-0.0244024	0.0244024	0.000595479
0.00917241	0.00215364	-0.00055799	0.00055799	3.11353e-07
0.0139461	0.00340851	-0.0138483	0.0138483	0.000191775
0.0120961	0.00405768	-0.0165836	0.0165836	0.000275016
0.0110316	0.00249226	0.00702746	0.00702746	4.93852e-05
0.00941812	0.00207999	0.00210471	0.00210471	4.42981e-06
0.0078683	0.00168545	-0.0153801	0.0153801	0.000236549
0.00993604	0.0021104	-0.00721753	0.00721753	5.20927e-05
0.00975202	0.00233496	-0.00321472	0.00321472	1.03344e-05
0.0110897	0.0025604	-0.00332556	0.00332556	1.10594e-05
0.00938155	0.00220663	0.0080523	0.0080523	6.48396e-05
0.0119131	0.00366108	0.00178516	0.00178516	3.18678e-06
0.00865868	0.00204566	-0.00283702	0.00283702	8.04869e-06
0.0123552	0.00274927	-0.0168878	0.0168878	0.000285197
0.00765303	0.00186625	0.00573119	0.00573119	3.28466e-05
0.0218057	0.00496783	0.036923	0.036923	0.00136331
0.0137609	0.00313074	0.000662017	0.000662017	4.38267e-07
0.0118154	0.00264775	0.00237978	0.00237978	5.66336e-06
0.0111339	0.00319891	-0.00529203	0.00529203	2.80056e-05
0.0109846	0.00273939	-0.00281447	0.00281447	7.92125e-06
0.0166393	0.00428455	0.00508726	0.00508726	2.58802e-05
0.0132414	0.00326268	0.000285242	0.000285242	8.13628e-08
0.023454	0.00490381	0.017826	0.017826	0.000317768
0.0199019	0.00605231	0.0176803	0.0176803	0.000312593
0.0139477	0.00379346	0.0134384	0.0134384	0.000180591
0.0232096	0.00508648	0.0162617	0.0162617	0.000264444
0.0137385	0.00317461	0.0251944	0.0251944	0.000634756
0.013839	0.00283789	-0.0307102	0.0307102	0.000943119
0.0117977	0.00284777	-0.0142363	0.0142363	0.000202673
0.0145094	0.00341228	0.0235288	0.0235288	0.000553606
0.0120654	0.00273868	-0.0121995	0.0121995	0.000148829
0.021742	0.00493481	-0.00830853	0.00830853	6.90316e-05
0.0182497	0.00446614	0.0279321	0.0279321	0.0007802
0.0101802	0.00252892	-0.00508607	0.00508607	2.58681e-05
0.011932	0.00287818	0.032623	0.032623	0.00106426
0.0204644	0.00525565	0.0225269	0.0225269	0.00050746
0.0158694	0.00338918	-0.0487985	0.0487985	0.00238129
0.021728	0.00470711	0.0272592	0.0272592	0.000743064
0.0227771	0.00523906	-0.023947	0.023947	0.000573459
0.0164384	0.00328181	-0.0444026	0.0444026	0.00197159
0.0184475	0.0039451	0.00370803	0.00370803	1.37495e-05
0.0253965	0.00553192	0.0184738	0.0184738	0.000341279
0.0176777	0.00422032	-0.0251152	0.0251152	0.000630773
0.0166424	0.00354792	-0.0295614	0.0295614	0.000873874
0.0124405	0.00271103	-0.00309671	0.00309671	9.58963e-06
0.0228512	0.00718825	0.0262147	0.0262147	0.00068721
0.0206499	0.00496434	-0.0172063	0.0172063	0.000296056
0.0110871	0.00254375	0.00557952	0.00557952	3.11311e-05
0.0179564	0.00389086	0.0145663	0.0145663	0.000212178
0.0178623	0.00364399	-0.0177922	0.0177922	0.000316564
0.0143576	0.00354008	0.0330049	0.0330049	0.00108932
0.019065	0.00462783	0.0196585	0.0196585	0.000386457
0.0146222	0.00367726	-0.03197	0.03197	0.00102208
0.0156917	0.00395321	0.0101071	0.0101071	0.000102153
0.0106621	0.0026523	-0.00869657	0.00869657	7.56303e-05
0.0120097	0.00282987	-0.0277775	0.0277775	0.000771587
0.015083	0.00408893	-0.0164307	0.0164307	0.000269968
0.0111133	0.00312188	0.00214236	0.00214236	4.58971e-06
0.0129625	0.00338	0.00329728	0.00329728	1.08721e-05
0.0089332	0.0022982	-0.00259283	0.00259283	6.72274e-06
0.0118882	0.00257888	-0.0165686	0.0165686	0.000274519
0.0127655	0.00275777	-0.0150151	0.0150151	0.000225454
0.0123963	0.00283407	-0.0147613	0.0147613	0.000217897
0.0107154	0.00287183	0.00236224	0.00236224	5.58017e-06
0.0154935	0.00348975	-0.0242032	0.0242032	0.000585794
0.00767281	0.00185715	-0.0101329	0.0101329	0.000102675
0.00727456	0.00218386	-0.00294714	0.00294714	8.68562e-06
0.00934282	0.00245559	0.0123423	0.0123423	0.000152333
0.0124488	0.00271286	-0.013467	0.013467	0.000181361
0.00744705	0.00171342	0.00434602	0.00434602	1.88879e-05
0.0137157	0.00393481	0.023939	0.023939	0.000573075
0.00838291	0.00242757	0.00531722	0.00531722	2.82728e-05
0.0143771	0.00319637	-0.0361528	0.0361528	0.00130702
0.0110386	0.00302275	-0.0163385	0.0163385	0.000266947
0.00960911	0.00242733	0.0172485	0.0172485	0.00029751
0.00852815	0.00207791	-6.17818e-05	6.17818e-05	3.81699e-09
0.0135306	0.0030772	0.030026	0.030026	0.00090156
0.0147044	0.00328244	-0.0209954	0.0209954	0.000440805
0.00921494	0.00243356	-0.0151349	0.0151349	0.000229066
0.0081403	0.00189415	-0.005775	0.005775	3.33506e-05
0.0113109	0.00277333	-0.00016265	0.00016265	2.64549e-08
0.00959451	0.00240433	-0.0204433	0.0204433	0.000417929
0.0123097	0.00290189	-0.00360165	0.00360165	1.29719e-05
0.00989911	0.0021899	-0.00140693	0.00140693	1.97945e-06
0.0125411	0.00288583	-0.0240863	0.0240863	0.000580147
0.0117226	0.00331432	-0.00358409	0.00358409	1.28457e-05
0.00889959	0.00227269	-0.000741318	0.000741318	5.49553e-07
0.00725243	0.00164282	0.00739038	0.00739038	5.46177e-05
0.0074782	0.00195697	-0.00209053	0.00209053	4.37032e-06
0.00820666	0.00219829	0.0102666	0.0102666	0.000105404
0.0132639	0.0030408	0.0019692	0.0019692	3.87774e-06
0.0106052	0.00246781	-0.00683052	0.00683052	4.6656e-05
0.0106862	0.00246856	-0.00125361	0.00125361	1.57153e-06
0.00939567	0.00218393	-0.0062194	0.0062194	3.86809e-05
0.0106071	0.00247018	0.00912183	0.00912183	8.32078e-05
0.0136586	0.00325155	-0.00990949	0.00990949	9.8198e-05
0.00958515	0.00221432	0.0236357	0.0236357	0.000558648
0.0103828	0.00246053	0.00129557	0.00129557	1.67849e-06
0.00856416	0.00185443	-0.00321372	0.00321372	1.0328e-05
0.0136004	0.00307631	-0.0224723	0.0224723	0.000505006
0.00791262	0.00182588	0.00390837	0.00390837	1.52753e-05
0.00957456	0.00227863	0.00112346	0.00112346	1.26217e-06
0.00676734	0.0015594	-0.0122451	0.0122451	0.000149941
0.0145723	0.00336913	0.00210906	0.00210906	4.44812e-06
0.0146711	0.00324021	-0.00403876	0.00403876	1.63116e-05
0.0115436	0.00309793	0.000793105	0.000793105	6.29015e-07
0.0113212	0.00318675	0.00451134	0.00451134	2.03522e-05
0.00874148	0.00215173	0.00554982	0.00554982	3.08005e-05
0.0115248	0.00286594	-0.00351056	0.00351056	1.2324e-05
0.0109348	0.00260488	-0.00237001	0.00237001	5.61694e-06
0.00999882	0.00258243	0.00963923	0.00963923	9.29148e-05
0.0130495	0.00305529	-0.0148784	0.0148784	0.000221366
0.0118886	0.00303314	0.000190907	0.000190907	3.64455e-08
0.0119802	0.00274497	0.0106991	0.0106991	0.00011447
0.0154941	0.00352557	0.0204676	0.0204676	0.000418924
0.00653286	0.00146333	0.00563333	0.00563333	3.17344e-05
0.0116124	0.00244396	-0.0104533	0.0104533	0.000109272
0.0124936	0.00336826	-0.00236524	0.00236524	5.59438e-06
0.011132	0.00256069	0.0128493	0.0128493	0.000165105
0.0108454	0.00273146	0.00638599	0.00638599	4.07809e-05
0.0110142	0.0023673	-0.00768143	0.00768143	5.90044e-05
0.0119669	0.0024967	-0.0127947	0.0127947	0.000163705
0.00995559	0.00237843	-0.00613021	0.00613021	3.75795e-05
0.0153091	0.00353678	0.0126115	0.0126115	0.000159049
0.0106608	0.00330584	0.00110128	0.00110128	1.21281e-06
0.0196142	0.004508	0.0066018	0.0066018	4.35838e-05
0.00729724	0.00162802	0.013238	0.013238	0.000175244
0.0189417	0.0041213	0.0382877	0.0382877	0.00146595
0.0100268	0.00269234	0.00379417	0.00379417	1.43958e-05
0.00948253	0.00235701	0.000774067	0.000774067	5.99179e-07
0.0102082	0.00233738	0.017671	0.017671	0.000312266
0.015573	0.00336375	-3.19346e-05	3.19346e-05	1.01982e-09
0.0135446	0.00332256	-0.0131625	0.0131625	0.00017325
0.0100928	0.00259548	0.0245496	0.0245496	0.000602682
0.0128207	0.00286517	-0.0193359	0.0193359	0.000373877
0.011145	0.00267722	-0.00791606	0.00791606	6.26641e-05
0.0120592	0.00293866	-0.0311054	0.0311054	0.000967548
0.00689345	0.00185698	0.000974896	0.000974896	9.50423e-07
0.0150285	0.00310683	-0.0256664	0.0256664	0.000658764
0.0119926	0.00289974	0.0130102	0.0130102	0.000169265
0.0112488	0.00274788	0.019862	0.019862	0.000394499
0.00528631	0.00136926	0.00887958	0.00887958	7.8847e-05
0.00686323	0.00189594	-0.0042617	0.0042617	1.81621e-05
0.008391	0.00197255	-0.0122832	0.0122832	0.000150877
0.0138053	0.00289292	-0.0178127	0.0178127	0.000317291
0.00765363	0.00173378	0.0173927	0.0173927	0.000302507
0.00811384	0.00209708	0.00620066	0.00620066	3.84482e-05
0.00507966	0.00117641	-0.00166976	0.00166976	2.78808e-06
0.0110002	0.00241429	-0.0219669	0.0219669	0.000482543
0.0113567	0.00320411	0.0104746	0.0104746	0.000109718
0.00804942	0.00186619	-0.00545393	0.00545393	2.97453e-05
0.00728488	0.00170648	-0.0259479	0.0259479	0.000673296
0.010063	0.00238368	-0.00906992	0.00906992	8.22635e-05
0.00659558	0.00199536	0.00609318	0.00609318	3.71268e-05
0.0114839	0.00291318	0.0306175	0.0306175	0.000937429
0.00815643	0.00190253	-0.0129407	0.0129407	0.000167461
0.0125071	0.00316746	0.0367751	0.0367751	0.00135241
0.0129755	0.00308734	-0.0501475	0.0501475	0.00251477
0.0073552	0.00201515	-0.0297818	0.0297818	0.000886956
0.0116955	0.00326025	-0.0181221	0.0181221	0.000328411
0.00859263	0.0018834	-0.0105984	0.0105984	0.000112325
0.0063847	0.00167664	-0.000220177	0.000220177	4.84781e-08
0.00481207	0.00109866	0.00193027	0.00193027	3.72595e-06
0.00754143	0.00183824	-0.00626604	0.00626604	3.92633e-05
0.00922852	0.00203736	0.00623156	0.00623156	3.88323e-05
0.00998503	0.00227674	-0.0244075	0.0244075	0.000595727
0.00950641	0.00231108	-0.0140916	0.0140916	0.000198573
0.0057883	0.00146621	0.0119429	0.0119429	0.000142633
0.00908341	0.00204081	-0.00670008	0.00670008	4.4891e-05
0.00625176	0.00169597	-0.0022962	0.0022962	5.27254e-06
0.0117335	0.00340148	0.011569	0.011569	0.000133841
0.012283	0.00289963	-0.0102433	0.0102433	0.000104925
0.00986569	0.00264749	0.00762027	0.00762027	5.80686e-05
0.0114426	0.00285227	0.00108339	0.00108339	1.17374e-06
0.0131339	0.00385297	-0.0101304	0.0101304	0.000102624
0.0121823	0.00318277	0.00271053	0.00271053	7.34699e-06
0.00748468	0.00173042	0.00960037	0.00960037	9.21672e-05
0.00901364	0.00233773	-0.0144925	0.0144925	0.000210032
0.0129918	0.00325167	-0.011589	0.011589	0.000134305
0.00726261	0.00185203	-0.003692	0.003692	1.36308e-05
0.00794473	0.00200297	0.00224286	0.00224286	5.03041e-06
0.0112328	0.00268701	-0.0084371	0.0084371	7.11847e-05
0.00607015	0.00149693	0.00656754	0.00656754	4.31326e-05
0.00651695	0.00162441	-0.00259761	0.00259761	6.74756e-06
0.00677015	0.00155984	0.0154291	0.0154291	0.000238058
0.00799994	0.00211269	0.00687493	0.00687493	4.72646e-05
0.0078906	0.00202424	0.00303808	0.00303808	9.22992e-06
0.00809724	0.00184753	0.0170441	0.0170441	0.0002905
0.00960226	0.00238742	0.0307947	0.0307947	0.000948311
0.0100931	0.00237972	0.026471	0.026471	0.000700711
0.0113431	0.00411365	0.00814808	0.00814808	6.63912e-05
0.0101921	0.00245895	-0.0184154	0.0184154	0.000339126
0.0104293	0.00236738	-0.022236	0.022236	0.000494441
0.00665362	0.00181395	-0.00614029	0.00614029	3.77031e-05
0.011117	0.0024455	-0.00596618	0.00596618	3.55953e-05
0.0110776	0.00276242	0.0131854	0.0131854	0.000173854
0.00870702	0.00203779	-0.00777601	0.00777601	6.04663e-05
0.0120831	0.0025773	-0.0455844	0.0455844	0.00207794
0.00542844	0.00132547	0.00565067	0.00565067	3.193e-05
0.00710009	0.00189474	-0.00119238	0.00119238	1.42177e-06
0.00871273	0.00193253	-0.00706863	0.00706863	4.99655e-05
0.00801006	0.00185339	0.00301719	0.00301719	9.10343e-06
0.0130282	0.00283619	0.0387325	0.0387325	0.00150021
0.00847189	0.00175594	0.00665937	0.00665937	4.43472e-05
0.00832797	0.00198479	0.00540995	0.00540995	2.92676e-05
0.00790569	0.0017672	-0.0053351	0.0053351	2.84633e-05
0.0113051	0.00310183	0.00270243	0.00270243	7.30312e-06
0.00600765	0.00154813	-0.0170799	0.0170799	0.000291723
0.00744334	0.00168168	-0.0113116	0.0113116	0.000127952
0.00881949	0.00222729	0.00533453	0.00533453	2.84573e-05
0.00790728	0.00213893	0.0145729	0.0145729	0.00021237
0.0079661	0.00202368	0.00190523	0.00190523	3.62991e-06
0.00633067	0.0013687	-0.0130808	0.0130808	0.000171108
0.00645462	0.00161246	-0.00754524	0.00754524	5.69306e-05
0.00741103	0.00176823	-0.0107831	0.0107831	0.000116276
0.0128795	0.00387344	-0.000337136	0.000337136	1.13661e-07
0.00974487	0.00220022	0.00296313	0.00296313	8.78017e-06
0.00637415	0.00168104	0.00182749	0.00182749	3.3397e-06
0.00896522	0.0024007	-0.0145131	0.0145131	0.000210631
0.00810273	0.0018575	-0.00422532	0.00422532	1.78533e-05
0.00742945	0.00216261	0.0169746	0.0169746	0.000288138
0.0085811	0.00206205	-0.00724234	0.00724234	5.24516e-05
0.0088164	0.0019882	-0.0200706	0.0200706	0.00040283
0.00557885	0.00143207	-0.00355313	0.00355313	1.26248e-05
0.00627396	0.00141829	0.00184032	0.00184032	3.38676e-06
0.00598384	0.0014224	0.00664481	0.00664481	4.41535e-05
0.00832236	0.00189444	0.0134597	0.0134597	0.000181163
0.00633425	0.00154988	0.00244758	0.00244758	5.99065e-06
0.0100764	0.00230212	-0.00714117	0.00714117	5.09962e-05
0.00928999	0.00249554	0.00654328	0.00654328	4.28145e-05
0.00871122	0.00231521	0.000176638	0.000176638	3.12009e-08
0.012775	0.00326754	-0.0107638	0.0107638	0.000115859
0.00566471	0.00129991	0.00184688	0.00184688	3.41095e-06
0.0101723	0.00224256	0.0218599	0.0218599	0.000477854
0.0130809	0.00397461	0.00149593	0.00149593	2.23782e-06
0.00834915	0.00193194	0.00431826	0.00431826	1.86473e-05
0.0135071	0.00343612	-0.02743	0.02743	0.000752404
0.00923993	0.00259975	0.00387352	0.00387352	1.50041e-05
0.00999454	0.00246072	0.00053608	0.00053608	2.87382e-07
0.0102576	0.0023725	-0.0197111	0.0197111	0.000388526
0.00946255	0.0023528	-0.00279205	0.00279205	7.79553e-06
0.00936836	0.00221725	0.0117162	0.0117162	0.00013727
0.0122082	0.00329043	0.00696669	0.00696669	4.85348e-05
0.010299	0.00251485	0.0023335	0.0023335	5.44521e-06
0.00636987	0.00145062	-0.00202236	0.00202236	4.08994e-06
0.00955601	0.00222721	0.00331149	0.00331149	1.0966e-05
0.00714075	0.00191197	0.00221843	0.00221843	4.92142e-06
0.0102782	0.00224975	-0.0217281	0.0217281	0.00047211
0.00882986	0.00200034	-0.014153	0.014153	0.000200308
0.00803035	0.00194518	0.00629662	0.00629662	3.96474e-05
0.0111781	0.00281593	-0.0136267	0.0136267	0.000185687
0.00840598	0.00189334	0.00996655	0.00996655	9.93321e-05
0.00917342	0.00240333	0.00125271	0.00125271	1.56927e-06
0.00765508	0.00181362	0.0067865	0.0067865	4.60565e-05
0.00704495	0.0017627	-0.00639359	0.00639359	4.0878e-05
0.0111478	0.00244325	0.00829465	0.00829465	6.88013e-05
0.0048562	0.00122856	0.00554893	0.00554893	3.07906e-05
0.00782962	0.0019655	0.00422703	0.00422703	1.78678e-05
0.0068194	0.00200556	-0.000693896	0.000693896	4.81492e-07
0.0111913	0.00325064	0.00889966	0.00889966	7.9204e-05
0.00903299	0.00292227	-0.00230491	0.00230491	5.31262e-06
0.00769046	0.00200361	-0.000950744	0.000950744	9.03915e-07
0.00910399	0.0025676	-0.00989697	0.00989697	9.795e-05
0.0114112	0.00312929	0.0110453	0.0110453	0.000121999
0.00799631	0.00214124	0.00290728	0.00290728	8.45229e-06
0.0134512	0.00295241	0.0296276	0.0296276	0.000877796
0.00728961	0.00186123	0.00371041	0.00371041	1.37671e-05
0.00799432	0.00197913	0.00198584	0.00198584	3.94355e-06
0.00781355	0.00191971	-0.00779148	0.00779148	6.07072e-05
0.00825485	0.0019928	0.00733202	0.00733202	5.37585e-05
0.00957005	0.00252174	0.00199786	0.00199786	3.99143e-06
0.00899018	0.00269753	-0.000907293	0.000907293	8.2318e-07
0.00916405	0.00234272	0.0109703	0.0109703	0.000120347
0.00904731	0.00194373	-0.0137504	0.0137504	0.000189074
0.00940634	0.00252454	-0.00339888	0.00339888	1.15524e-05
0.0127638	0.00336933	-0.00292151	0.00292151	8.5352e-06
0.0112158	0.00389261	0.00661461	0.00661461	4.3753e-05
0.00859414	0.00190476	0.00332283	0.00332283	1.10412e-05
0.00701076	0.00189978	-0.0146531	0.0146531	0.000214714
0.00829164	0.002525	1.78918e-05	1.78918e-05	3.20117e-10
0.0130716	0.0032439	0.0034831	0.0034831	1.2132e-05
0.00865901	0.00227826	0.00814516	0.00814516	6.63437e-05
0.0106517	0.00286411	-0.00135569	0.00135569	1.83789e-06
0.00950957	0.00219175	0.00676973	0.00676973	4.58292e-05
0.0127309	0.00554801	0.0101845	0.0101845	0.000103724
0.00729397	0.00180871	-0.00285049	0.00285049	8.1253e-06
0.00908759	0.00230298	0.00972671	0.00972671	9.46089e-05
0.010919	0.00264587	0.0100299	0.0100299	0.000100599
0.00806468	0.00209932	0.000795173	0.000795173	6.323e-07
0.00774296	0.00208909	-0.00465571	0.00465571	2.16756e-05
0.0165245	0.00381887	0.0167863	0.0167863	0.000281779
0.0110262	0.00245234	0.0190452	0.0190452	0.000362721
0.00834308	0.00237027	-0.0128856	0.0128856	0.000166038
0.00973244	0.00266348	0.013044	0.013044	0.000170147
0.011624	0.00308218	-0.0196915	0.0196915	0.000387754
0.00907775	0.0026073	0.00356889	0.00356889	1.27369e-05
0.0118299	0.00357032	-0.00399894	0.00399894	1.59915e-05
0.00910774	0.00243091	-0.00192486	0.00192486	3.70507e-06
0.014241	0.00323317	0.026152	0.026152	0.000683925
0.0105108	0.0028056	-0.00722848	0.00722848	5.22509e-05
0.0115084	0.0028208	-0.00992615	0.00992615	9.85284e-05
0.0164518	0.00680602	0.00484847	0.00484847	2.35077e-05
0.0171338	0.00381772	-0.0133976	0.0133976	0.000179496
0.00842383	0.00203895	-0.00908742	0.00908742	8.25813e-05
0.0109523	0.00264156	0.0108302	0.0108302	0.000117294
0.0172698	0.00481786	0.00674557	0.00674557	4.55027e-05
0.0131018	0.00316562	0.0169613	0.0169613	0.000287685
0.00695266	0.00184649	0.0049981	0.0049981	2.4981e-05
0.0109141	0.00239752	0.012444	0.012444	0.000154853
0.00846564	0.00221568	0.011814	0.011814	0.000139572
0.0115013	0.00312845	0.00564989	0.00564989	3.19212e-05
0.00938481	0.00225736	0.0138635	0.0138635	0.000192197
0.0155251	0.00406568	-0.0120409	0.0120409	0.000144984
0.0146074	0.00341345	0.0171983	0.0171983	0.00029578
0.011904	0.00289485	0.00807696	0.00807696	6.52373e-05
0.0304219	0.00674332	-0.0391498	0.0391498	0.00153271
0.0138717	0.00338069	0.0226055	0.0226055	0.000511008
0.00899892	0.0021668	0.00205651	0.00205651	4.22923e-06
0.00824519	0.00194215	-0.0122282	0.0122282	0.000149529
0.015892	0.00392583	-0.0345384	0.0345384	0.0011929
0.0137647	0.00379353	0.00693614	0.00693614	4.811e-05
0.00715582	0.00217084	2.91852e-05	2.91852e-05	8.51773e-10
0.0082325	0.0023563	-0.0110639	0.0110639	0.000122409
0.00727667	0.00170999	-0.00835734	0.00835734	6.98452e-05
0.00434208	0.00114493	0.000391307	0.000391307	1.53121e-07
0.00622533	0.00155541	0.0102883	0.0102883	0.000105849
0.0067206	0.00179277	0.000714038	0.000714038	5.0985e-07
0.0116507	0.00380302	-0.00266569	0.00266569	7.10591e-06
0.0114088	0.00284749	0.0340116	0.0340116	0.00115679
0.0129528	0.00381099	-0.00321368	0.00321368	1.03277e-05
0.01278	0.00336822	0.0179727	0.0179727	0.000323019
0.0087717	0.00216427	-0.0237654	0.0237654	0.000564794
0.014601	0.00368234	-0.0274929	0.0274929	0.000755857
0.0090522	0.00239001	0.00335677	0.00335677	1.12679e-05
0.00670114	0.00158292	-0.00618452	0.00618452	3.82483e-05
0.010375	0.00258704	-0.0317995	0.0317995	0.00101121
0.00750639	0.00186132	-0.00876091	0.00876091	7.67535e-05
0.0151702	0.00355874	0.0264409	0.0264409	0.000699123
0.0143511	0.00363705	-0.0235383	0.0235383	0.000554051
0.00713659	0.00171956	0.0117869	0.0117869	0.000138932
0.0115294	0.00293617	0.00715838	0.00715838	5.12425e-05
0.0100062	0.00276046	-0.00908947	0.00908947	8.26185e-05
0.00802847	0.00210692	0.00401767	0.00401767	1.61417e-05
0.00795715	0.00218664	0.00757021	0.00757021	5.7308e-05
0.00676903	0.00190598	-0.00491607	0.00491607	2.41678e-05
0.0101567	0.00295315	0.00536528	0.00536528	2.87862e-05
0.00921419	0.00219028	0.0115676	0.0115676	0.000133808
0.0139765	0.00334061	0.0305215	0.0305215	0.000931561
0.0107149	0.002695	-0.0161514	0.0161514	0.000260868
0.0111174	0.00324399	-0.00537722	0.00537722	2.89145e-05
0.00778545	0.00203464	0.0120186	0.0120186	0.000144447
0.0115613	0.00276471	0.0158652	0.0158652	0.000251704
0.00898873	0.00291877	0.000749477	0.000749477	5.61716e-07
0.00789604	0.00192158	-0.00166383	0.00166383	2.76832e-06
0.0110619	0.0026965	-0.0175552	0.0175552	0.000308186
0.00783579	0.00173712	0.00640514	0.00640514	4.10258e-05
0.0113421	0.00293719	0.014487	0.014487	0.000209874
0.0101764	0.00262323	-0.0132043	0.0132043	0.000174354
0.00861263	0.0020604	-0.00146931	0.00146931	2.15889e-06
0.0106124	0.00296666	0.0120637	0.0120637	0.000145534
0.0164824	0.00469184	-0.021206	0.021206	0.000449696
0.0117369	0.00273164	-0.00986848	0.00986848	9.7387e-05
0.0134548	0.00464969	0.0208599	0.0208599	0.000435136
0.00889115	0.00225741	0.00155155	0.00155155	2.40732e-06
0.0122245	0.00284932	-0.0141417	0.0141417	0.000199987
0.0111269	0.0027131	0.0195778	0.0195778	0.000383292
0.0105924	0.00254109	-0.0139371	0.0139371	0.000194243
0.00654303	0.00189323	0.000541916	0.000541916	2.93673e-07
0.00780278	0.0025298	0.00817569	0.00817569	6.68419e-05
0.0105248	0.00253198	0.00963347	0.00963347	9.28038e-05
0.0118465	0.00313355	0.0238926	0.0238926	0.000570857
0.0084447	0.00225336	-0.00417805	0.00417805	1.74561e-05
0.0154319	0.00346346	0.0296907	0.0296907	0.000881537
0.0117577	0.00319441	-0.0171571	0.0171571	0.000294366
0.0114521	0.00297455	-0.0359043	0.0359043	0.00128912
0.00822276	0.00215701	0.00172764	0.00172764	2.98474e-06
0.00745589	0.00212117	0.00362544	0.00362544	1.31438e-05
0.0126573	0.00297345	-0.0119918	0.0119918	0.000143803
0.00731599	0.00188661	-0.00631589	0.00631589	3.98905e-05
0.0105342	0.00252198	-0.00879136	0.00879136	7.72879e-05
0.00968839	0.00263081	-0.0201959	0.0201959	0.000407876
0.00906771	0.00229615	0.00739051	0.00739051	5.46197e-05
0.0125376	0.003251	0.01435	0.01435	0.000205923
0.0118061	0.00293459	-0.0311628	0.0311628	0.000971121
0.00950758	0.00234319	-0.00667868	0.00667868	4.46047e-05
0.00819117	0.0020482	0.0130545	0.0130545	0.000170419
0.0109053	0.0025743	-0.0152423	0.0152423	0.000232327
0.0109847	0.0035818	0.00633399	0.00633399	4.01194e-05
0.00955049	0.00247233	-0.00679752	0.00679752	4.62063e-05
0.00776528	0.00205391	0.005101	0.005101	2.60202e-05
0.00862825	0.00234109	-0.013345	0.013345	0.00017809
0.00991132	0.00251226	-0.00490824	0.00490824	2.40909e-05
0.00700751	0.00181621	0.00099172	0.00099172	9.8351e-07
0.00608132	0.00154337	0.00766452	0.00766452	5.87449e-05
0.00891988	0.00226197	0.010066	0.010066	0.000101325
0.00688721	0.00187631	-0.00392942	0.00392942	1.54403e-05
0.00971264	0.00271601	-0.00437142	0.00437142	1.91093e-05
0.00515588	0.00126029	0.000238832	0.000238832	5.70409e-08
0.00601924	0.00149826	-0.00470844	0.00470844	2.21694e-05
0.00781542	0.00188674	-0.00126009	0.00126009	1.58783e-06
0.00806218	0.00213435	-0.0136004	0.0136004	0.000184971
0.00672213	0.00185075	-0.00415288	0.00415288	1.72464e-05
0.0114796	0.00280424	0.00439636	0.00439636	1.9328e-05
0.0102022	0.00228943	0.0195925	0.0195925	0.000383867
0.00594933	0.0016232	0.0122548	0.0122548	0.000150179
0.00496642	0.0011223	0.000790955	0.000790955	6.2561e-07
0.00430143	0.00124783	0.00164977	0.00164977	2.72172e-06
0.00580961	0.00176805	0.000615545	0.000615545	3.78896e-07
0.00793345	0.00179146	-0.0106299	0.0106299	0.000112994
0.00453197	0.00127871	0.000969807	0.000969807	9.40525e-07
0.00870925	0.00213846	0.0127969	0.0127969	0.00016376
0.00648121	0.00159456	0.0180854	0.0180854	0.000327081
0.00546953	0.00153555	-0.00532378	0.00532378	2.83427e-05
0.00751958	0.00193382	0.0130027	0.0130027	0.000169071
0.00740929	0.00198021	0.00331199	0.00331199	1.09693e-05
0.00559317	0.00155456	0.00319702	0.00319702	1.02209e-05
0.00707938	0.00162646	0.0128348	0.0128348	0.000164732
0.00567841	0.00166441	-0.0070521	0.0070521	4.97322e-05
0.00530602	0.00138105	-0.000892857	0.000892857	7.97194e-07
0.00908373	0.00292504	0.00610262	0.00610262	3.7242e-05
0.00998862	0.0030119	0.00470888	0.00470888	2.21736e-05
0.00815693	0.00232373	0.00877801	0.00877801	7.70534e-05
0.00728833	0.00171284	0.00259957	0.00259957	6.75775e-06
0.0119098	0.00335882	-0.0163573	0.0163573	0.000267561
0.0102172	0.00303528	-0.0103923	0.0103923	0.000108
0.0113303	0.00279075	-0.0135668	0.0135668	0.000184058
0.00964862	0.00253003	-0.00169298	0.00169298	2.86618e-06
0.00976051	0.00275407	-0.0180439	0.0180439	0.000325584
0.0115782	0.00440949	-0.021047	0.021047	0.000442978
0.01137	0.00335921	0.00332074	0.00332074	1.10273e-05
0.00737576	0.00172557	0.00196695	0.00196695	3.86888e-06
0.00710996	0.00204872	-0.0007623	0.0007623	5.81101e-07
0.00798312	0.00229657	0.00252286	0.00252286	6.36481e-06
0.010421	0.0025475	0.0189134	0.0189134	0.000357717
0.00603052	0.00146947	0.000957845	0.000957845	9.17468e-07
0.0112561	0.00285125	0.0159225	0.0159225	0.000253527
0.00909704	0.00267765	-0.00427472	0.00427472	1.82732e-05
0.00639847	0.00168631	-0.00154601	0.00154601	2.39013e-06
0.0102106	0.00254768	-0.0117262	0.0117262	0.000137504
0.0104081	0.00295619	0.0183755	0.0183755	0.000337659
0.00808391	0.00201915	-0.0122946	0.0122946	0.000151157
0.00886515	0.00355561	0.0064049	0.0064049	4.10228e-05
0.00901719	0.0027251	0.000493658	0.000493658	2.43699e-07
0.00929992	0.00213564	-0.0198476	0.0198476	0.000393927
0.00809538	0.00203008	0.00540738	0.00540738	2.92397e-05
0.0142177	0.00352797	-0.0183129	0.0183129	0.000335362
0.00859451	0.00251647	-0.0109815	0.0109815	0.000120594
0.00880157	0.00254764	-0.00726781	0.00726781	5.2821e-05
0.0102085	0.00281941	0.00669922	0.00669922	4.48796e-05
0.00701545	0.00175749	0.000763095	0.000763095	5.82314e-07
0.00884538	0.00247353	0.00771731	0.00771731	5.95568e-05
0.00914745	0.00260558	-0.0033212	0.0033212	1.10304e-05
0.00512348	0.00127464	-0.0026481	0.0026481	7.01245e-06
0.00752588	0.00183126	0.00203343	0.00203343	4.13483e-06
0.00786058	0.00212656	-0.0125339	0.0125339	0.000157098
0.00903954	0.00245634	-0.00111528	0.00111528	1.24385e-06
0.006427	0.00162706	-0.00329894	0.00329894	1.0883e-05
0.00742159	0.00206882	-0.00292283	0.00292283	8.54292e-06
0.00714128	0.00156049	0.00679427	0.00679427	4.61621e-05
0.00712553	0.00171911	0.00486504	0.00486504	2.36686e-05
0.00864387	0.00254017	0.00456932	0.00456932	2.08787e-05
0.00769294	0.00186172	-0.00949279	0.00949279	9.0113e-05
0.00747496	0.00181849	0.00227262	0.00227262	5.16482e-06
0.00645492	0.00153298	0.001228	0.001228	1.50799e-06
0.00728129	0.00181404	-0.00704712	0.00704712	4.96618e-05
0.00766245	0.00195086	-0.000949472	0.000949472	9.01497e-07
0.0068243	0.0018773	0.00902	0.00902	8.13604e-05
0.011113	0.00255854	0.0172759	0.0172759	0.000298458
0.00926556	0.00221677	0.0112314	0.0112314	0.000126143
0.00846401	0.00240325	-0.00195793	0.00195793	3.83348e-06
0.00685978	0.00165493	-0.00468256	0.00468256	2.19264e-05
0.00850408	0.00258237	0.00265773	0.00265773	7.06351e-06
0.00736325	0.00196159	0.0059526	0.0059526	3.54335e-05
0.00755507	0.00248401	-0.00208233	0.00208233	4.33608e-06
0.00525464	0.00118192	0.00401337	0.00401337	1.61071e-05
0.00557807	0.00137984	0.00249825	0.00249825	6.24123e-06
0.0069759	0.00176869	0.0121793	0.0121793	0.000148335
0.0055859	0.00128674	0.00364048	0.00364048	1.32531e-05
0.00688559	0.00169781	-0.0010255	0.0010255	1.05166e-06
0.00838014	0.00233523	0.00742314	0.00742314	5.5103e-05
0.00864104	0.00236085	0.0027145	0.0027145	7.3685e-06
0.00936705	0.00226768	-0.00507697	0.00507697	2.57756e-05
0.0132864	0.0033625	0.0109696	0.0109696	0.000120332
0.0136541	0.00318248	-0.0234504	0.0234504	0.00054992
0.00948797	0.00236516	0.00252191	0.00252191	6.36005e-06
0.00720756	0.00212047	0.00191161	0.00191161	3.65426e-06
0.00728063	0.00184642	0.00760928	0.00760928	5.79011e-05
0.0125032	0.00338501	-0.00981947	0.00981947	9.6422e-05
0.0128809	0.00293564	0.0170351	0.0170351	0.000290194
0.0133603	0.00413404	-0.00644952	0.00644952	4.15963e-05
0.00880774	0.00294594	0.000419968	0.000419968	1.76373e-07
0.00746793	0.00205727	0.000238675	0.000238675	5.69657e-08
0.00883476	0.00235915	0.00148198	0.00148198	2.19626e-06
0.00732053	0.00172154	-0.000191186	0.000191186	3.65522e-08
0.00828083	0.00195556	0.0135744	0.0135744	0.000184264
0.0101434	0.00340231	0.00142633	0.00142633	2.03441e-06
0.0103874	0.00276838	-0.014892	0.014892	0.000221771
0.00800814	0.00206645	0.00360692	0.00360692	1.30099e-05
0.00709543	0.00178058	-0.0012838	0.0012838	1.64813e-06
0.0108533	0.00342871	0.0141269	0.0141269	0.00019957
0.00722415	0.00184198	0.00238608	0.00238608	5.69336e-06
0.0131715	0.00388864	0.0162716	0.0162716	0.000264765
0.0154837	0.00508062	-0.00831354	0.00831354	6.91149e-05
0.0210413	0.00898722	-0.00168538	0.00168538	2.84051e-06
0.0114956	0.00298681	-0.012645	0.012645	0.000159896
0.00900393	0.0019708	-0.01422	0.01422	0.00020221
0.0165516	0.00764942	0.000448452	0.000448452	2.01109e-07
0.0109851	0.00325589	-0.0118516	0.0118516	0.000140459
0.00940717	0.00241956	-0.00664968	0.00664968	4.42183e-05
0.00842838	0.0021409	0.00879621	0.00879621	7.73734e-05
0.0118123	0.00273611	0.0142107	0.0142107	0.000201944
0.00756617	0.00200072	-0.00260917	0.00260917	6.80776e-06
0.0117718	0.00316702	0.0118563	0.0118563	0.000140572
0.00698395	0.00185428	0.00112306	0.00112306	1.26127e-06
0.0107361	0.00260677	0.0127365	0.0127365	0.00016222
0.009398	0.00214293	0.00573919	0.00573919	3.29383e-05
0.00745993	0.00186307	0.0150443	0.0150443	0.000226331
0.0121309	0.00296544	0.00780785	0.00780785	6.09625e-05
0.0134753	0.00326454	-0.0139261	0.0139261	0.000193935
0.00867957	0.00214379	-0.00265876	0.00265876	7.06899e-06
0.00763729	0.00189103	-0.00132761	0.00132761	1.76256e-06
0.00869085	0.00225631	0.00416857	0.00416857	1.7377e-05
0.00962993	0.00250455	0.00765915	0.00765915	5.86625e-05
0.00893037	0.00264566	0.0166123	0.0166123	0.000275969
0.0118225	0.00294213	-0.0138991	0.0138991	0.000193184
0.0115605	0.00269928	-0.011926	0.011926	0.00014223
0.00733733	0.00193385	-0.00914073	0.00914073	8.3553e-05
0.00955597	0.00253134	-0.00307025	0.00307025	9.42645e-06
0.00822498	0.00222088	0.00299089	0.00299089	8.94542e-06
0.0116594	0.00330249	-0.0135675	0.0135675	0.000184078
0.00907437	0.00283818	0.00869293	0.00869293	7.5567e-05
0.00942953	0.00261406	0.00873927	0.00873927	7.63749e-05
0.0131208	0.00360628	0.0251045	0.0251045	0.000630237
0.0136913	0.00311318	-0.0232841	0.0232841	0.000542149
0.0114414	0.00297983	-0.00490944	0.00490944	2.41026e-05
0.0123952	0.00372009	-0.00588793	0.00588793	3.46678e-05
0.00934147	0.00294033	-0.00177691	0.00177691	3.15741e-06
0.00690555	0.00198337	0.00484642	0.00484642	2.34877e-05
0.00996787	0.00273718	0.0121239	0.0121239	0.000146989
0.00720885	0.00230705	0.00087456	0.00087456	7.64856e-07
0.0122592	0.00353546	0.000835505	0.000835505	6.98069e-07
0.00599036	0.00149307	0.00110528	0.00110528	1.22164e-06
0.00922991	0.00230907	-0.00750104	0.00750104	5.62656e-05
0.00670423	0.00200021	-0.00140139	0.00140139	1.96389e-06
0.00836051	0.00260268	0.0033568	0.0033568	1.12681e-05
0.00892398	0.00245755	0.00179549	0.00179549	3.22379e-06
0.00745095	0.00203769	-0.0010306	0.0010306	1.06214e-06
0.00943274	0.00217034	0.0108688	0.0108688	0.000118131
0.00860601	0.00197914	-0.00890552	0.00890552	7.93084e-05
0.0088795	0.0022377	0.0108183	0.0108183	0.000117036
0.0102135	0.00243651	0.0193964	0.0193964	0.000376221
0.013808	0.00479479	0.00212214	0.00212214	4.50348e-06
0.0100465	0.00288354	0.0029716	0.0029716	8.83041e-06
0.00999573	0.00243467	-0.0196367	0.0196367	0.0003856
0.00989645	0.0030712	-0.00444578	0.00444578	1.9765e-05
0.0096803	0.00232124	0.00690164	0.00690164	4.76326e-05
0.00877849	0.00238064	0.00173093	0.00173093	2.99611e-06
0.0113913	0.00317917	0.0123688	0.0123688	0.000152988
0.00935372	0.00215176	-0.0111968	0.0111968	0.000125368
0.0150285	0.00348414	-0.0363532	0.0363532	0.00132155
0.0141043	0.00568641	-0.00374525	0.00374525	1.40269e-05
0.0140867	0.00621157	-0.00750188	0.00750188	5.62782e-05
0.00968632	0.0028591	-0.00924996	0.00924996	8.55617e-05
0.00775968	0.00262559	-0.00110838	0.00110838	1.22851e-06
0.0100974	0.00324219	0.000975563	0.000975563	9.51723e-07
0.0112125	0.00306348	-0.00660333	0.00660333	4.36039e-05
0.0116216	0.00432537	0.0137738	0.0137738	0.000189719
0.00812804	0.00283626	0.00159182	0.00159182	2.53389e-06
0.0150381	0.00468009	0.00727849	0.00727849	5.29764e-05
0.0136547	0.00440971	0.00551093	0.00551093	3.03704e-05
0.0149049	0.00579872	-0.00189202	0.00189202	3.57973e-06
0.0154467	0.00405037	0.0073585	0.0073585	5.41476e-05
0.0226532	0.00567598	0.0293472	0.0293472	0.000861259
0.0125368	0.00433225	0.00923658	0.00923658	8.53144e-05
0.012065	0.00590048	0.00386259	0.00386259	1.49196e-05
0.0183807	0.00664345	-0.0157714	0.0157714	0.000248736
0.00533647	0.00155163	0.00149466	0.00149466	2.23402e-06
0.00533137	0.0014998	0.000181816	0.000181816	3.30572e-08
0.00822942	0.00232518	0.00820816	0.00820816	6.73738e-05
0.00945884	0.0028872	0.00626127	0.00626127	3.92035e-05
0.00858921	0.00262702	0.00706922	0.00706922	4.99738e-05
0.00928849	0.0024443	0.00264892	0.00264892	7.0168e-06
0.0106051	0.0026684	0.0233703	0.0233703	0.000546172
0.0103295	0.00293324	0.0107241	0.0107241	0.000115007
0.00986821	0.00238611	-0.00913092	0.00913092	8.33737e-05
0.0118985	0.00286308	0.0169099	0.0169099	0.000285943
0.00793465	0.00224073	6.47103e-05	6.47103e-05	4.18742e-09
0.00702051	0.00166868	-0.00925342	0.00925342	8.56258e-05
0.00801386	0.00217439	-0.00843372	0.00843372	7.11277e-05
0.0116046	0.0029595	-0.00517529	0.00517529	2.67836e-05
0.0110101	0.00308868	0.00924419	0.00924419	8.5455e-05
0.00689821	0.00185398	0.000894369	0.000894369	7.99895e-07
0.0113905	0.0027281	-0.0155547	0.0155547	0.00024195
0.00960852	0.00283632	-0.00671525	0.00671525	4.50946e-05
0.0086383	0.00229959	-0.0144169	0.0144169	0.000207847
0.0130928	0.00329684	-0.00936204	0.00936204	8.76478e-05
0.00557224	0.00138285	-0.00225157	0.00225157	5.06955e-06
0.00886554	0.00238965	0.00524041	0.00524041	2.74619e-05
0.00936345	0.00251039	0.00965557	0.00965557	9.323e-05
0.00931795	0.00261905	0.00263182	0.00263182	6.92649e-06
0.00849314	0.00228276	0.001209	0.001209	1.46169e-06
0.00844968	0.00232665	0.00813601	0.00813601	6.61947e-05
0.00847069	0.00249476	0.0041634	0.0041634	1.73339e-05
0.0110501	0.00288885	-0.00730026	0.00730026	5.32937e-05
0.00943078	0.00235432	-0.0156699	0.0156699	0.000245545
0.00829819	0.00194703	0.00899349	0.00899349	8.08829e-05
0.00753295	0.00232568	-0.00131841	0.00131841	1.73819e-06
0.0106051	0.00401625	0.00346246	0.00346246	1.19886e-05
0.00667583	0.00163698	-0.00333759	0.00333759	1.11395e-05
0.00768513	0.00177814	-0.00836611	0.00836611	6.99917e-05
0.00680902	0.00203724	0.00433971	0.00433971	1.88331e-05
0.0119628	0.00374861	0.000698123	0.000698123	4.87376e-07
0.0129759	0.00351248	-0.00983013	0.00983013	9.66315e-05
0.0120806	0.00357219	0.00422634	0.00422634	1.7862e-05
0.00873372	0.00220717	-0.00790982	0.00790982	6.25653e-05
0.0164803	0.01063	0.00360835	0.00360835	1.30202e-05
0.00797184	0.00261114	-0.0070247	0.0070247	4.93464e-05
0.0126664	0.003067	0.0132124	0.0132124	0.000174567
0.013331	0.00383669	-0.00863756	0.00863756	7.46074e-05
0.0113761	0.00305025	0.013116	0.013116	0.000172029
0.0153549	0.00421915	-0.00807906	0.00807906	6.52712e-05
0.0103583	0.00244745	-0.0100752	0.0100752	0.00010151
0.0102144	0.00308297	0.00886216	0.00886216	7.85379e-05
0.0149512	0.00377732	-0.0184362	0.0184362	0.000339894
0.0095709	0.0026499	-0.00248062	0.00248062	6.15349e-06
0.0126056	0.00502329	0.00359935	0.00359935	1.29553e-05
0.0111331	0.00293615	0.00844928	0.00844928	7.13904e-05
0.0085936	0.00215203	0.00394777	0.00394777	1.55849e-05
0.00983581	0.00308089	0.00751634	0.00751634	5.64954e-05
0.0114186	0.00316499	0.0112727	0.0112727	0.000127074
0.00710265	0.00179498	0.00284429	0.00284429	8.08998e-06
0.00870345	0.00269688	0.000828114	0.000828114	6.85774e-07
0.0148433	0.00368616	0.0234665	0.0234665	0.000550675
0.0108465	0.00275365	0.0128878	0.0128878	0.000166095
0.00839646	0.00226796	-0.00671506	0.00671506	4.5092e-05
0.00947039	0.00291083	-0.00413973	0.00413973	1.71374e-05
0.0121491	0.00276591	0.0134686	0.0134686	0.000181403
0.00664816	0.0016939	-0.00580749	0.00580749	3.37269e-05
0.00995512	0.00257296	0.000909918	0.000909918	8.27951e-07
0.0107532	0.00282131	0.0169169	0.0169169	0.00028618
0.00704855	0.00184527	-0.00458368	0.00458368	2.10101e-05
0.0104542	0.00309104	-0.00474527	0.00474527	2.25175e-05
0.0102723	0.00299297	0.00319164	0.00319164	1.01866e-05
0.0106461	0.00336139	0.00821371	0.00821371	6.7465e-05
0.00910061	0.00238574	0.00637796	0.00637796	4.06783e-05
0.00856854	0.00235525	-0.00679256	0.00679256	4.61389e-05
0.0106946	0.00313814	0.00197734	0.00197734	3.90988e-06
0.011349	0.00278916	0.0100634	0.0100634	0.000101273
0.0107404	0.00250386	0.0078403	0.0078403	6.14703e-05
0.0067451	0.00169343	-0.00083338	0.00083338	6.94522e-07
0.0100243	0.00255485	0.00647535	0.00647535	4.19302e-05
0.00941264	0.00298466	0.00194975	0.00194975	3.80154e-06
0.0074382	0.00207058	0.005521	0.005521	3.04815e-05
0.0149843	0.0046114	0.00836212	0.00836212	6.9925e-05
0.0106009	0.00280607	0.0195888	0.0195888	0.00038372
0.00740262	0.00196531	-0.00259965	0.00259965	6.7582e-06
0.00989959	0.0028711	0.0122807	0.0122807	0.000150816
0.0107034	0.00274223	0.00703155	0.00703155	4.94427e-05
0.00884498	0.00212941	0.00534031	0.00534031	2.85189e-05
0.00751767	0.00239885	0.00185062	0.00185062	3.4248e-06
0.0106163	0.00240434	0.0167782	0.0167782	0.000281509
0.011109	0.00322022	-0.016793	0.016793	0.000282004
0.00983496	0.00244148	0.00404853	0.00404853	1.63906e-05
0.00971003	0.00248154	0.000488444	0.000488444	2.38578e-07
0.0140044	0.00350786	-0.0295842	0.0295842	0.000875222
0.00599404	0.00151392	-0.00424782	0.00424782	1.8044e-05
0.00810146	0.00258161	0.00661668	0.00661668	4.37805e-05
0.0080387	0.00221212	0.0198421	0.0198421	0.000393709
0.00549504	0.00158735	-0.00477512	0.00477512	2.28018e-05
0.0105084	0.00253693	-0.0178697	0.0178697	0.000319327
0.0159719	0.003737	-0.018614	0.018614	0.000346482
0.00841568	0.00201021	0.00957929	0.00957929	9.17628e-05
0.00941715	0.00321679	-0.00588215	0.00588215	3.45997e-05
0.00771742	0.00187581	0.00351658	0.00351658	1.23664e-05
0.00630646	0.0017623	0.00468013	0.00468013	2.19036e-05
0.00748638	0.00213076	-0.00203766	0.00203766	4.15207e-06
0.0116458	0.00301026	0.00734565	0.00734565	5.39586e-05
0.0123356	0.00375188	0.0113948	0.0113948	0.000129841
0.0103013	0.00299647	0.00522891	0.00522891	2.73415e-05
0.00787399	0.00214594	-0.0036562	0.0036562	1.33678e-05
0.0145592	0.00499573	-0.00153954	0.00153954	2.37018e-06
0.00940446	0.00311489	0.00395775	0.00395775	1.56638e-05
0.0134243	0.00335449	0.0126639	0.0126639	0.000160375
0.0112438	0.0030689	-0.00273163	0.00273163	7.46178e-06
0.00907475	0.00227777	0.00959874	0.00959874	9.21358e-05
0.00837297	0.00217264	0.00269345	0.00269345	7.25467e-06
0.010016	0.00267041	0.00863308	0.00863308	7.453e-05
0.0123876	0.00298229	0.0109368	0.0109368	0.000119614
0.019261	0.00606722	0.0147144	0.0147144	0.000216515
0.0129498	0.0029615	0.01352	0.01352	0.000182789
0.00918292	0.00270473	0.00287038	0.00287038	8.23908e-06
0.00869357	0.00225392	-0.00177196	0.00177196	3.13983e-06
0.0130848	0.0034548	0.0185083	0.0185083	0.000342558
0.0105663	0.00258851	0.0018594	0.0018594	3.45738e-06
0.0133421	0.00397524	-0.0072437	0.0072437	5.24712e-05
0.0119245	0.0037661	0.00132574	0.00132574	1.75758e-06
0.017426	0.00453744	-0.0231611	0.0231611	0.000536437
0.00813774	0.00221337	0.00446529	0.00446529	1.99388e-05
0.0120459	0.00342637	-0.00247043	0.00247043	6.10302e-06
0.00917221	0.00228666	-0.000349232	0.000349232	1.21963e-07
0.00720384	0.00179824	0.0189619	0.0189619	0.000359555
0.0118016	0.00288414	-0.0166958	0.0166958	0.000278751
0.0154192	0.00396639	0.0306809	0.0306809	0.000941315
0.0122646	0.00295866	-0.0155707	0.0155707	0.000242447
0.0135462	0.00543243	-0.00259261	0.00259261	6.72161e-06
0.0165985	0.0041888	0.0186018	0.0186018	0.000346026
0.0117883	0.0027752	-0.0104151	0.0104151	0.000108474
0.016157	0.00440301	0.00273552	0.00273552	7.48309e-06
0.0135603	0.00333799	0.0283003	0.0283003	0.000800906
0.0109982	0.00321963	0.00721548	0.00721548	5.20632e-05
0.00870897	0.00230208	-0.0190904	0.0190904	0.000364444
0.0126208	0.0033946	-0.0155841	0.0155841	0.000242863
0.0148937	0.00354132	-0.0341059	0.0341059	0.00116321
0.0114474	0.00398486	-0.010012	0.010012	0.00010024
0.00937195	0.00258295	0.00539557	0.00539557	2.91122e-05
0.011553	0.0036616	0.00810319	0.00810319	6.56616e-05
0.00597209	0.0016475	-9.91117e-05	9.91117e-05	9.82313e-09
0.00927312	0.00310721	-0.00641325	0.00641325	4.11298e-05
0.00982981	0.00272856	0.00426489	0.00426489	1.81893e-05
0.0119296	0.00317482	-0.0167854	0.0167854	0.000281749
0.0116988	0.00375844	-0.00474197	0.00474197	2.24863e-05
0.0107179	0.00313753	0.006073	0.006073	3.68813e-05
0.0141608	0.0064725	-0.00892566	0.00892566	7.96675e-05
0.0112039	0.00278072	-0.00864522	0.00864522	7.47399e-05
0.00893591	0.00226957	0.00948771	0.00948771	9.00167e-05
0.0121796	0.00560979	-0.00435065	0.00435065	1.89281e-05
0.00817109	0.0017958	-0.0133871	0.0133871	0.000179214
0.00755553	0.00194209	-0.000971368	0.000971368	9.43556e-07
0.0129546	0.00366436	-0.00817736	0.00817736	6.68693e-05
0.0138813	0.00415849	0.0176599	0.0176599	0.000311871
0.013348	0.00416427	0.0119788	0.0119788	0.000143492
0.00893253	0.00205078	-0.00946834	0.00946834	8.96494e-05
0.0127422	0.0033786	-0.0140386	0.0140386	0.000197081
0.00746693	0.00217114	-0.000248095	0.000248095	6.15511e-08
0.00642511	0.00169118	-0.00595406	0.00595406	3.54508e-05
0.00901921	0.00214458	-0.00782998	0.00782998	6.13085e-05
0.00824742	0.00205384	0.00469429	0.00469429	2.20363e-05
0.0100733	0.00279418	-0.00468395	0.00468395	2.19394e-05
0.0128728	0.00428351	0.0127322	0.0127322	0.000162108
0.00993059	0.00262693	0.00198633	0.00198633	3.94552e-06
0.0131618	0.00320699	-0.0101469	0.0101469	0.000102959
0.0114782	0.00281824	-0.00328951	0.00328951	1.08209e-05
0.0109002	0.00315215	-0.00282657	0.00282657	7.98948e-06
0.0128099	0.00400071	0.00620318	0.00620318	3.84795e-05
0.0141913	0.00404323	0.0047273	0.0047273	2.23474e-05
0.00758653	0.00234018	-0.00479824	0.00479824	2.30231e-05
0.0108583	0.00261061	0.0164636	0.0164636	0.000271052
0.0112976	0.00308882	-0.00149661	0.00149661	2.23986e-06
0.00773433	0.001982	-0.00377475	0.00377475	1.42487e-05
0.011361	0.00292939	0.0185489	0.0185489	0.000344061
0.0107875	0.00269988	-0.00814097	0.00814097	6.62753e-05
0.0112136	0.00319423	-0.00288463	0.00288463	8.32107e-06
0.0125675	0.00313515	0.0120637	0.0120637	0.000145534
0.0202925	0.00515362	0.0325872	0.0325872	0.00106192
0.0104405	0.00265469	0.0141747	0.0141747	0.000200923
0.0122084	0.00307519	0.013184	0.013184	0.000173818
0.0110386	0.00305907	0.00121748	0.00121748	1.48226e-06
0.0101452	0.00237367	-0.01833	0.01833	0.00033599
0.00784365	0.0020931	-0.00816062	0.00816062	6.65957e-05
0.00839839	0.00226868	-0.00327098	0.00327098	1.06993e-05
0.0146325	0.00327845	-0.0145965	0.0145965	0.000213057
0.0101406	0.00271002	0.00283909	0.00283909	8.06045e-06
0.0193291	0.00445856	0.0335218	0.0335218	0.00112371
0.0101123	0.00250064	0.0109669	0.0109669	0.000120272
0.00826924	0.00201035	-0.00144902	0.00144902	2.09964e-06
0.0101514	0.00315642	-0.00630742	0.00630742	3.97835e-05
0.00991315	0.00242501	-0.00713536	0.00713536	5.09133e-05
0.016148	0.00399721	-0.0181482	0.0181482	0.000329356
0.0132482	0.00354566	0.0164646	0.0164646	0.000271085
0.00934672	0.00249966	0.00248089	0.00248089	6.1548e-06
0.0121995	0.00288175	-0.0112759	0.0112759	0.000127146
0.0173056	0.00382572	-0.0184384	0.0184384	0.000339976
0.016065	0.00358099	-0.0226784	0.0226784	0.000514311
0.00663879	0.00173458	-0.00259843	0.00259843	6.75183e-06
0.0110688	0.00378695	-0.00773499	0.00773499	5.98301e-05
0.0109839	0.00284541	0.011453	0.011453	0.00013117
0.015838	0.00344924	-0.0219563	0.0219563	0.00048208
0.0107708	0.00252443	-0.0129132	0.0129132	0.00016675
0.0106447	0.00287871	-0.00448146	0.00448146	2.00835e-05
0.0135473	0.00331076	0.0187802	0.0187802	0.000352697
0.0128235	0.00321435	-0.00398486	0.00398486	1.58791e-05
0.010312	0.00300214	-0.00258347	0.00258347	6.6743e-06
0.0104013	0.0025923	-0.00854186	0.00854186	7.29633e-05
0.0169684	0.0036877	0.0284893	0.0284893	0.000811643
0.00819277	0.00268726	0.00361292	0.00361292	1.30532e-05
[truncated: 814 more rows]
