# Supplementary material for: ESG performance, herding behavior and stock market returns: evidence from Europe
Source: Oper Res Int J. 2023 Feb 15;23(1):3. doi: 10.1007/s12351-023-00745-1 (PMC9930029; doi:10.1007/s12351-023-00745-1)
Supplement: Supplementary file 1 — Supplementary file1 (ZIP 2622 kb) [file 12351_2023_745_MOESM1_ESM.zip › Supplementary data for ESG Herding/Supplementary Files/EURONEXT 100 CSAD 10 Y..xlsx]

## Sheet: Ri CSAD
Exchange Date	%Chg	Rlvmh	|Rlvmh-Rm|	Rasml	|Rasml-Rm|	Rorep	|Rorep-Rm|	Rprx	|Rprx-Rm|	Rrds	|Rrds-Rm|	Rulvr	|Rulvr-Rm|	Rtotf	|Rtotf-Rm|	Rsasy	|Rsasy-Rm|	Rabi	|Rabi-Rm|	Rair	|Rair-Rm|	Rschn	|Rschn-Rm|	Rprtp	|Rprtp-Rm|	Rairp	|Rairp-Rm|	Rbnpp	|Rbnpp-Rm|	Radyen	|Radyen-Rm|	Reslx	|Reslx-Rm|	Raxaf	|Raxaf-Rm|	Rsgef	|Rsgef-Rm|	Rhein	|Rhein-Rm|	Rsaf	|Rsaf-Rm|	Rdast	|Rdast-Rm|	Rstla	|Rstla-Rm|	Rphg	|Rphg-Rm|	Rperp	|Rperp-Rm|
2021-01-29	-0.0340501	-0.0258065	0.0082436	-0.0506589	0.0166088	-0.0209247	0.0131253	-0.0336829	0.000367115	-0.0166667	0.0173834	-0.0203852	0.0136648	-0.036582	0.00253195	-0.0529094	0.0188594	-0.0511135	0.0170635	-0.0633795	0.0293294	-0.0351017	0.00105166	-0.00441176	0.0296383	0.02234	0.0563901	-0.0767088	0.0426588	-0.10396	0.0699103	-0.044898	0.0108479	-0.0474703	0.0134203	-0.0482227	0.0141727	-0.0242961	0.00975396	-0.0583446	0.0242946	-0.00151515	0.0325349	-0.0536254	0.0195753	-0.0228582	0.0111919	0.0169824	0.0510324
2021-01-22	0.00164022	0.0355299	0.0338897	0.0620626	0.0604224	-0.00703753	0.00867775	0.0750217	0.0733815	-0.0163934	0.0180337	-0.00428101	0.00592123	-0.0235881	0.0252283	-0.00085858	0.0024988	-0.0345435	0.0361838	-0.0401945	0.0418347	0.00804182	0.0064016	-0.0316839	0.0333241	-0.0026435	0.00428373	-0.0303815	0.0320217	0.0726663	0.0710261	-0.012495	0.0141352	-0.0353485	0.0369887	-0.0502833	0.0519235	-0.0165252	0.0181655	-0.0366013	0.0382415	0.0138249	0.0121847	0.0533015	0.0516613	0.0247141	0.0230739	-0.0157506	0.0173908
2021-01-15	-0.00909814	-0.0596802	0.050582	0.0475904	0.0566886	-0.0257917	0.0166936	0.0612057	0.0703038	-0.016129	0.0070309	-0.0043692	0.00472893	-0.0104042	0.00130603	0.034776	0.0438741	-0.0193571	0.0102589	0.027192	0.0362901	-0.0273758	0.0182777	-0.0417875	0.0326893	-0.0346336	0.0255355	-0.01877	0.00967188	0.0185027	0.0276008	-0.05233	0.0432319	-0.0220476	0.0129495	-0.0109736	0.00187548	-0.0369892	0.0278911	-0.0137516	0.00465348	-0.0263237	0.0172255	-0.00917042	7.22843e-05	-0.0323041	0.023206	-0.0151947	0.00609655
2021-01-08	0.0258803	0.0281856	0.00230521	0.046535	0.0206547	-0.0144788	0.0403591	-0.016297	0.0421773	-0.0882353	0.114116	0.00233535	0.023545	0.061898	0.0360177	0.00114358	0.0247368	0.0149097	0.0109707	0.00356427	0.0223161	0.080727	0.0548466	-0.0136272	0.0395075	0.0216015	0.00427886	0.0505742	0.0246938	-0.0779528	0.103833	0.0262642	0.000383861	0.0437167	0.0178363	0.0528515	0.0269712	0.0195133	0.00636708	0.00344976	0.0224306	0.00601866	0.0198617	-0.00995907	0.0358394	0.0343363	0.008456	0.00733418	0.0185462
2021-01-01	0.00299935	0.0291067	0.0261073	0.0102922	0.0072929	0.0281178	0.0251184	-0.0138393	0.0168386	0.0149254	0.011926	0.0215777	0.0185784	-0.0164391	0.0194385	0.00459535	0.00159601	-0.0212876	0.0242869	-0.0245545	0.0275539	0.0115434	0.00854405	0.0754478	0.0724485	-0.00185874	0.00485808	-0.0157552	0.0187546	-0.0327494	0.0357488	-0.00855033	0.0115497	-0.00712396	0.0101233	-0.0121418	0.0151412	0.0173991	0.0143997	-0.022756	0.0257554	0.0171411	0.0141418	-0.00217806	0.0051774	0.00706451	0.00406516	-0.00602219	0.00902153
2020-12-25	-0.000336177	-0.00620559	0.00586941	0.0101399	0.0104761	-0.0101506	0.00981444	-0.00422316	0.00388698	-0.0694444	0.0691083	-0.00873965	0.00840347	-0.00277855	0.00244237	-0.00847994	0.00814376	0.00379114	0.00412732	0.0341573	0.0344935	-0.00340861	0.00307243	-0.00949821	0.00916203	0.000744048	0.00108022	0.00527947	0.00561564	0.010259	0.0105952	-0.00885978	0.00852361	-0.0116677	0.0113315	-0.018823	0.0184868	0.00335721	0.00369338	0.0312907	0.0316269	0.0111421	0.0114782	0.0112885	0.0116247	-0.0214663	0.0211301	0.00222363	0.00255981
2020-12-18	0.00575705	-0.00169864	0.00745569	0.0419955	0.0362384	0.00958678	0.00382972	-0.0308057	0.0365627	0.0588235	0.0530665	-0.0162896	0.0220466	-0.0278228	0.0335799	0.00624045	0.000483396	0.0143332	0.00857611	-0.0346025	0.0403595	0.0235499	0.0177929	-0.027027	0.0327841	-0.00811808	0.0138751	0.0104372	0.00468015	0.0670498	0.0612928	0.0124805	0.00672345	0.0114966	0.00573954	-0.0075668	0.0133239	-0.0173741	0.0231311	-0.0428453	0.0486023	0.0432677	0.0375106	0.0651026	0.0593456	0.0616068	0.0558497	-0.00694006	0.0126971
2020-12-11	-0.0128901	0.0165566	0.0294468	-0.0117632	0.00112698	-0.0124061	0.000483994	-0.00214961	0.0107405	0	0.0128901	0.0217291	0.0346192	-0.0177766	0.00488647	-0.0607656	0.0478754	-0.0141306	0.00124049	-0.0420823	0.0291922	0.00614305	0.0190332	-0.0471839	0.0342938	0.00668648	0.0195766	-0.0573896	0.0444995	0.101266	0.114156	0.011041	0.0239311	-0.0171	0.00420987	-0.0440778	0.0311876	-0.00241334	0.0104768	-0.0337621	0.0208719	0.0117609	0.024651	0.00664207	0.0195322	-0.0097533	0.00313683	0.00475436	0.0176445
2020-12-04	0.00500417	-0.00756048	0.0125647	0.0326191	0.0276149	-0.00969932	0.0147035	-0.002145	0.00714917	0.030303	0.0252989	-0.0566943	0.0616985	-0.000265252	0.00526942	-0.0188945	0.0238987	0.0136245	0.00862028	0.0693333	0.0643292	-0.0297999	0.0348041	-0.00709337	0.0120975	-0.025344	0.0303481	0.0436965	0.0386924	0.0266089	0.0216047	0.0483671	0.0433629	0.013582	0.00857783	0.00568311	0.00067894	0.021515	0.0165108	0.0113821	0.00637794	-0.0144881	0.0194923	0.0244972	0.019493	0.0123911	0.00738692	-0.0122104	0.0172146
2020-11-27	0.0177235	0.00700437	0.0107192	0.0143984	0.00332508	-0.00897148	0.026695	0.0246154	0.00689186	0.047619	0.0298955	0.0291741	0.0114506	0.0927536	0.0750301	-0.00745486	0.0251784	0.043946	0.0262225	0.015343	0.00238057	-0.0257155	0.043439	-0.012221	0.0299445	-0.0100358	0.0277594	0.0702076	0.052484	0.00497512	0.0127484	0.0485479	0.0308244	0.0495745	0.0318509	0.0234993	0.00577577	0.00157127	0.0161523	0.0123457	0.00537785	-0.0204983	0.0382218	0.0268634	0.00913983	-0.000580495	0.018304	0.0299903	0.0122668
2020-11-20	0.014698	0.0485365	0.0338384	0.0236678	0.00896977	-0.00668364	0.0213817	0.0247748	0.0100767	0.016129	0.001431	-0.0616972	0.0763952	0.0568234	0.0421254	0.000582751	0.0141153	-0.0127813	0.0274793	0.0359981	0.0213001	0.0263942	0.0116962	0.00771757	0.00698047	0.00359712	0.0111009	0.0259301	0.0112321	-0.0128913	0.0275894	-0.0187154	0.0334135	0.0245232	0.00982513	0.0025659	0.0121321	-0.0145985	0.0292966	0.0704846	0.0557865	0.0430921	0.0283941	0.0547003	0.0400023	-0.0329341	0.0476322	-0.0233071	0.0380051
2020-11-13	0.066698	0.0786452	0.0119473	0.039941	0.0267569	0.0579125	0.0087855	-0.0837804	0.150478	-0.0606061	0.127304	0.0127959	0.0539021	0.181506	0.114808	0.0297648	0.0369332	0.165548	0.0988497	0.222286	0.155588	0.0370861	0.0296119	0.0731278	0.0064298	0.00797679	0.0587212	0.201174	0.134476	0.0118012	0.0548967	0.0467498	0.0199482	0.166412	0.0997145	0.165896	0.0991982	0.112999	0.0463006	0.144846	0.0781477	-0.0142672	0.0809651	0.0868637	0.0201657	0.0447703	0.0219277	0.0759065	0.00920852
2020-11-06	0.0757001	0.0825255	0.00682536	0.0873397	0.0116396	0.0694995	0.00620066	0.129867	0.054167	0.0645161	0.011184	0.0647379	0.0109622	0.0701007	0.00559942	0.0769032	0.00120307	0.0695691	0.006131	0.11839	0.0426894	0.0868522	0.0111521	0.0945034	0.0188033	0.0988048	0.0231047	0.113046	0.0373463	0.112263	0.0365624	0.0574388	0.0182613	0.14	0.0642999	0.0843409	0.00864078	0.0661417	0.00955839	0.0952276	0.0195275	0.0522006	0.0234995	0.0658319	0.00986821	0.1	0.0242999	0.0661127	0.0095874
2020-10-30	-0.0500628	-0.0600467	0.00998397	-0.0145294	0.0355334	-0.0377685	0.0122942	0.0803526	0.130415	-0.0461538	0.00390891	-0.0606036	0.0105408	-0.0804843	0.0304216	-0.067157	0.0170942	-0.0814265	0.0313638	-0.0799647	0.029902	-0.0544465	0.0043837	-0.067446	0.0173833	-0.0588676	0.00880488	-0.108806	0.0587432	-0.0771438	0.027081	-0.0821089	0.0320461	-0.0782795	0.0282167	-0.0689182	0.0188554	-0.0611138	0.0110511	-0.0627459	0.0126832	-0.0107999	0.0392629	-0.0502703	0.000207513	-0.0718563	0.0217935	-0.0642326	0.0141698
2020-10-23	-0.0111801	-0.0106334	0.000546682	-0.0423472	0.0311672	-0.00960879	0.00157128	-0.0482675	0.0370874	-0.133333	0.122153	-0.0365781	0.0253981	-0.0131787	0.00199864	-0.0359177	0.0247376	0.0228782	0.0340583	0.0573516	0.0685316	0.014266	0.0254461	-0.0566678	0.0454877	-0.0107567	0.000423385	0.0402111	0.0513912	-0.0356594	0.0244793	-0.00601375	0.00516632	-0.0117492	0.000569113	0.00607735	0.0172574	0.0276019	0.038782	0.0643597	0.0755398	-0.0673591	0.0561791	0.0294936	0.0406737	0.026429	0.0376091	0.0452297	0.0564097
2020-10-16	-0.00248611	0.0502549	0.052741	0.00761963	0.0101057	0.0318697	0.0343558	0.04425	0.0467361	0.136364	0.13885	0.00544905	0.00793516	-0.0499165	0.0474304	-0.00324412	0.00075801	-0.0608911	0.058405	-0.0365379	0.0340518	0.000460405	0.00294652	0.0130629	0.015549	0.00935979	0.0118459	-0.0363555	0.0338694	-0.0452011	0.0427149	-0.0419753	0.0394892	-0.0645838	0.0620977	-0.0364653	0.0339792	-0.0239743	0.0214882	0.0234604	0.0259465	-0.0121269	0.00964076	0.0237372	0.0262233	0.0202759	0.022762	0.024249	0.0267351
2020-10-09	0.0291705	0.0104256	0.0187449	0.025633	0.00353745	0.00426743	0.024903	0.0108668	0.0183036	0.157895	0.128724	0.000406936	0.0287635	0.0616803	0.0325098	0.00267193	0.0264985	0.102379	0.0732089	0.0334262	0.00425572	0.0178069	0.0113635	0.00692281	0.0222477	-0.0118387	0.0410092	0.0960971	0.0669266	0.0630265	0.0338561	0.0253165	0.00385401	0.0340953	0.0049248	0.0245432	0.00462724	0.0641767	0.0350063	0.0504739	0.0213035	0.0157928	0.0133777	0.0175845	0.0115859	0.0120584	0.0171121	0.0256125	0.00355799
2020-10-02	0.0220317	0.0186157	0.00341596	0.0413411	0.0193095	0.0387883	0.0167567	0.0159178	0.00611381	-0.123077	0.145109	0.015675	0.00635666	0.00534569	0.016686	-0.00611939	0.028151	0.0166445	0.00538718	0.0766411	0.0546095	0.0374332	0.0154015	0.0208481	0.0011836	0.0052064	0.0168253	0.00793388	0.0140978	0.00438734	0.0176443	0.0936779	0.0716462	0.0059088	0.0161229	0.0326669	0.0106352	0.017666	0.0043657	-0.00962215	0.0316538	0.00476039	0.0172713	0.0117302	0.0103015	0.0485803	0.0265486	0.017756	0.00427571
2020-09-25	-0.0388901	-0.032983	0.00590711	-0.00405252	0.0348376	-0.0213304	0.0175596	-0.010668	0.0282221	-0.0714286	0.0325385	0.00546344	0.0443535	-0.0980392	0.0591491	-0.020692	0.0181981	-0.0737924	0.0349023	-0.125073	0.0861828	-0.0255803	0.0133098	-0.0369236	0.00196648	-0.0379249	0.00096521	-0.125596	0.0867061	0.0476034	0.0864935	-0.033021	0.0058691	-0.0652017	0.0263117	-0.0642951	0.025405	-0.0553729	0.0164829	-0.104832	0.0659419	-0.0150047	0.0238854	-0.0142609	0.0246291	-0.0301205	0.00876959	-0.0447492	0.00585911
2020-09-18	-0.00535393	-0.00660106	0.00124713	0.00308943	0.00844336	-0.0198441	0.0144902	-0.0230769	0.017723	-0.0277778	0.0224239	-0.00627818	0.00092425	-0.0432108	0.0378569	0.010281	0.0156349	0.020558	0.0259119	-0.00319675	0.00215718	-0.00984991	0.00449598	0.0299685	0.0353224	-0.0158451	0.0104911	-0.0419551	0.0366012	0.107636	0.11299	0.00448229	0.00983622	-0.0349942	0.0296403	-0.0198864	0.0145324	0.021436	0.0267899	-0.0203746	0.0150206	0.0246637	0.0300176	0.0468025	0.0521564	-0.0135823	0.00822842	-0.0266948	0.0213408
2020-09-11	0.0144145	0.0341318	0.0197173	0.00885827	0.00555622	0.030303	0.0158885	0.00498753	0.00942696	0.0909091	0.0764946	0.0770554	0.062641	-0.0136508	0.0280653	0.0475051	0.0330906	-0.0312945	0.0457089	-0.0137575	0.028172	0.0339476	0.0195331	0.0281081	0.0136936	0.0230548	0.00864027	-0.029953	0.0443675	0.0484178	0.0340034	0.00405041	0.0103641	0.00465658	0.00975791	-0.0273801	0.0417945	0.00885878	0.00555571	-0.00061703	0.0150315	0.0262985	0.011884	0.0512141	0.0367996	0.0102916	0.00412289	0.007431	0.00698349
2020-09-04	-0.0176695	0.0163996	0.0340691	-0.037575	0.0199055	-0.0119048	0.00576472	-0.0730467	0.0553772	0.1	0.117669	-0.0181899	0.000520401	-0.0100601	0.00760942	-0.0171704	0.000499073	-0.0078629	0.00980658	-0.0232363	0.0055668	-0.0180952	0.000425754	0.0749564	0.0926259	-0.00573066	0.0119388	-0.0153419	0.0023276	-0.0731449	0.0554754	-0.020714	0.00304449	-0.0172749	0.000394572	-0.0230675	0.005398	-0.0211681	0.00349859	-0.0489976	0.0313281	-0.0376463	0.0199768	0.00169942	0.0193689	-0.0529949	0.0353254	-0.028866	0.0111965
2020-08-28	0.0202918	0.0282786	0.00798681	0.0098852	0.0104066	0.0120482	0.00824363	0.0718533	0.0515615	-0.0322581	0.0525499	0.00222321	0.0180686	0.0290482	0.00875638	-0.0151726	0.0354644	0.054646	0.0343541	0.0341633	0.0138715	0.0149831	0.00530874	0.0419778	0.021686	0.0104958	0.00979599	0.0691459	0.0488541	0.0343567	0.0140649	0.0408257	0.0205339	0.0160409	0.00425091	0.0139338	0.00635801	0.0173845	0.00290729	0.051522	0.0312302	0.0370735	0.0167817	0.00943497	0.0108568	-0.0177503	0.0380421	0.0135841	0.00670771
2020-08-21	-0.0128496	-0.0015542	0.0112954	-0.00127389	0.0115757	-0.0165171	0.0036675	0.0171371	0.0299867	0.0163934	0.029243	-0.00587814	0.00697141	-0.0340299	0.0211803	0.0102972	0.0231468	-0.0154909	0.00264134	-0.0420191	0.0291696	0.00877621	0.0216258	-0.00221506	0.0106345	-0.0128617	1.21828e-05	-0.035461	0.0226114	-0.033557	0.0207075	-0.00864029	0.00420926	-0.0197129	0.0068633	0	0.0128496	-0.0105263	0.00232324	-0.0419704	0.0291209	0.0109453	0.0237948	-0.0374613	0.0246117	-0.0396476	0.026798	0.00490025	0.0177498
2020-08-14	0.0118403	0.0322193	0.020379	0.00127551	0.0105648	0.00324207	0.0085982	-0.0144064	0.0262466	-0.128571	0.140412	-0.00396898	0.0158093	0.0214972	0.0096569	-0.021973	0.0338133	0.0452954	0.0334551	0.0405483	0.0287081	-0.00533463	0.0171749	0.0231791	0.0113389	-0.000714031	0.0125543	0.0332582	0.0214179	-0.0484034	0.0602436	0.00594694	0.00589334	0.0306518	0.0188115	0.0244711	0.0126308	0.0183007	0.00646037	0.0386819	0.0268417	-0.00920145	0.0210417	0.0436187	0.0317785	-0.00741445	0.0192547	-0.00798611	0.0198264
2020-08-07	0.0195859	0.0197682	0.000182377	0.0463797	0.0267939	-0.0190813	0.0386671	-0.0192448	0.0388307	0.09375	0.0741641	-0.00846556	0.0280514	0.0477636	0.0281777	-0.0132129	0.0327987	-0.00910668	0.0286925	0.117562	0.0979758	0.0494707	0.0298848	0.00747276	0.0121131	0.0032235	0.0163624	0.0400117	0.0204259	0.049753	0.0301671	-0.0258467	0.0454326	0.00984345	0.0097424	0.0777473	0.0581614	-0.0697957	0.0893816	0.092576	0.0729902	-0.0126541	0.03224	0.0771462	0.0575603	0.0164251	0.00316074	-0.0136986	0.0332845
2020-07-31	-0.0331222	-0.0810574	0.0479351	-0.0708417	0.0377195	-0.00666901	0.0264532	-0.00121655	0.0319057	0.0322581	0.0653803	-0.0160965	0.0170258	-0.0413476	0.00822538	-0.0029276	0.0301946	-0.0179921	0.0151301	-0.0300328	0.0030894	-0.00947772	0.0236445	-0.0267677	0.00635457	0.00359454	0.0367168	-0.0814486	0.0483263	0.0457565	0.0788787	-0.0226481	0.0104742	-0.058298	0.0251757	-0.0831234	0.0500012	-0.00772201	0.0254002	0.0101649	0.0432871	0.0569273	0.0900495	-0.0502424	0.0171202	0.000386623	0.0335089	0.0121317	0.045254
2020-07-24	-0.0191509	-0.0271785	0.00802767	-0.0316722	0.0125213	-0.0186014	0.000549435	-0.0272189	0.00806805	0.0508475	0.0699983	0.0626109	0.0817618	-0.0347376	0.0155867	-0.0473074	0.0281566	-0.000319285	0.0188316	-0.0298938	0.0107429	-0.0175334	0.00161745	-0.0395809	0.02043	0.00216138	0.0213123	-0.0219882	0.00283727	-0.0338681	0.0147172	-0.0275307	0.00837983	-0.0251497	0.00599882	-0.0371089	0.017958	-0.0114504	0.0077005	-0.0491838	0.030033	-0.0581395	0.0389887	-0.0093866	0.00976428	0.03959	0.0587409	0.0366511	0.055802
2020-07-17	0.0125994	0.0238333	0.0112339	-0.0447376	0.057337	0.00589051	0.00670887	-0.0215377	0.0341371	-0.106061	0.11866	0.0463228	0.0337235	0.0151561	0.00255669	0.0483581	0.0357587	-0.00423908	0.0168385	0.00687548	0.0057239	0.0422259	0.0296265	0.0313157	0.0187163	0.0281481	0.0155488	0.0353053	0.022706	0.0166727	0.00407333	0.00940573	0.00319365	0.00492341	0.00767596	0.0243478	0.0117485	-0.00781065	0.02041	0.0472335	0.0346341	-0.00959693	0.0221963	0.0372467	0.0246473	0.0535676	0.0409683	-0.0152159	0.0278152
2020-07-10	0.00083596	0.0100832	0.00924723	0.0441683	0.0433323	-0.00345304	0.004289	0.0280952	0.0272593	0.0645161	0.0636802	-0.0373469	0.0381829	-0.0381062	0.0389422	-0.0228571	0.0236931	0.0513649	0.0505289	-0.00274265	0.00357861	-0.0102187	0.0110546	0.010004	0.00916808	0.0356732	0.0348372	0.0110254	0.0101894	0.0207177	0.0198818	-0.0114117	0.0122476	-0.0330089	0.0338448	-0.0412101	0.0420461	0.0234981	0.0226621	-0.0196251	0.0204611	0.0155945	0.0147586	-0.00752809	0.00836405	-0.0115111	0.0123471	-0.00807301	0.00890897
2020-07-03	0.0224495	0.0232138	0.000764362	0.0307099	0.00826041	0.0157839	0.00666553	0.0507881	0.0283386	0.192308	0.169858	-0.034195	0.0566445	-0.014369	0.0368185	-0.00109769	0.0235472	0.0354176	0.0129682	0.0606012	0.0381517	0.0057554	0.0166941	0.0373166	0.0148671	0.0337034	0.0112539	0.0520516	0.0296022	0.0521604	0.0297109	0.0269097	0.00446026	0.0204038	0.00204571	0.0324643	0.0100149	-0.0119674	0.0344169	0.0330296	0.0105801	0.0165125	0.00593691	0.0306891	0.00823959	0.0441044	0.0216549	0.0171367	0.00531273
2020-06-26	-0.0145623	0.0201289	0.0346912	-0.00977995	0.00478237	0.0211318	0.0356941	-0.00720318	0.00735914	0.0612245	0.0757868	-0.0192666	0.00470425	-0.0152704	0.000708065	-0.0320867	0.0175244	-0.0540216	0.0394593	-0.101365	0.0868028	0.0160819	0.0306442	-0.0645225	0.0499601	-0.0156128	0.00105048	-0.0230878	0.0085255	0.00666144	0.0212238	-0.0212404	0.00667812	0.00248918	0.0170515	-0.0403587	0.0257964	-0.0351039	0.0205416	-0.0697182	0.0551558	-0.0117493	0.00281297	0.0215308	0.0360931	0.00929529	0.0238576	-0.0185704	0.00400811
2020-06-19	0.0335959	0.00237373	0.0312222	0.069281	0.0356851	0.0599848	0.0263889	0.0457143	0.0121184	-0.0576923	0.0912882	0.0671468	0.0335509	0.016954	0.0166419	0.0572905	0.0236946	0.0136062	0.0199897	0.0285288	0.00506715	0.0509219	0.017326	0.0462706	0.0126747	0.0410402	0.00744432	0.00943666	0.0241592	0.0901324	0.0565365	0.0333626	0.000233306	0.0106092	0.0229867	0.0212099	0.012386	0.0630985	0.0295025	0.0505343	0.0169384	0.0411145	0.0075186	0.0317344	0.0018615	0.0229987	0.0105972	-0.0066133	0.0402092
2020-06-12	-0.0604588	-0.0620903	0.00163145	-0.0452418	0.015217	-0.0233593	0.0370995	0.0190577	0.0795165	0.155556	0.216014	-0.0238149	0.0366439	-0.0845181	0.0240592	-0.00157021	0.0588886	-0.11667	0.0562111	-0.173253	0.112794	-0.0737955	0.0133367	-0.0909345	0.0304757	-0.0291913	0.0312675	-0.10597	0.0455107	0.0169418	0.0774006	-0.0909816	0.0305228	-0.087525	0.0270661	-0.0812666	0.0208078	-0.0593533	0.00110549	-0.118784	0.0583249	-0.0407432	0.0197157	-0.120168	0.0597087	-0.0413398	0.019119	-0.0207907	0.0396681
2020-06-05	0.090825	0.078	0.012825	0.0940434	0.00321831	0.0297824	0.0610427	0.0128686	0.0779564	0.125	0.034175	0.0127138	0.0781113	0.140074	0.0492493	0.0186222	0.0722029	0.22095	0.130125	0.428219	0.337394	0.10242	0.0115954	0.14161	0.0507848	0.0380835	0.0527415	0.21268	0.121855	-0.0270499	0.117875	0.0825054	0.00831965	0.223443	0.132618	0.0876686	0.00315645	0.0499515	0.0408735	0.187398	0.096573	0.00755337	0.0832717	0.172501	0.0816756	0.0376155	0.0532096	0.0471092	0.0437158
2020-05-29	0.044204	0.0554461	0.0112421	0.00411311	0.0400909	0.0556227	0.0114188	-0.0450589	0.0892629	0.025641	0.018563	0.0569674	0.0127634	0.0292317	0.0149723	0.00771356	0.0364904	0.118196	0.0739924	0.0492228	0.00501882	0.0586002	0.0143963	0.110428	0.066224	0.0404772	0.00372678	0.13674	0.0925361	0.045053	0.000849023	0.0484601	0.00425616	0.0684932	0.0242892	0.0806871	0.0364832	0.0804297	0.0362257	0.134514	0.0903098	0.0691713	0.0249674	0.0709277	0.0267237	0.0211141	0.0230899	0.0537796	0.00957564
2020-05-22	0.0376811	0.0758516	0.0381705	0.0845725	0.0468914	0.0222497	0.0154314	-0.00484076	0.0425219	-0.025	0.0626811	-0.000554075	0.0382352	0.058652	0.0209709	-0.00412749	0.0418086	0.012973	0.0247082	0.0959237	0.0582426	0.0788329	0.0411517	0.0280783	0.00960285	0.0454343	0.00775317	0.0691409	0.0314598	0.154866	0.117185	0.0255458	0.0121354	0.0138889	0.0237922	0.0526027	0.0149216	0.0529655	0.0152844	0.0367123	0.000968797	0.0371449	0.000536188	0.029571	0.00811011	0.0795344	0.0418533	0.0456154	0.00793429
2020-05-15	-0.0464809	-0.0624556	0.0159748	-0.0337644	0.0127165	-0.0426036	0.00387734	0.0665761	0.113057	0.111111	0.157592	0.0227825	0.0692634	-0.0644232	0.0179423	-0.0262365	0.0202444	-0.0741899	0.027709	-0.120564	0.0740827	-0.0283512	0.0181297	-0.0807821	0.0343012	-0.0638032	0.0173223	-0.0789519	0.032471	-0.000815494	0.0456654	-0.0275519	0.0189289	-0.0681622	0.0216813	-0.0494792	0.00299828	-0.0333333	0.0131476	-0.100099	0.0536177	-0.0217314	0.0247495	-0.072973	0.0264921	-0.047795	0.00131408	-0.069861	0.0233801
2020-05-08	0.000555636	-0.000567456	0.00112309	0.0286348	0.0280791	-0.0444779	0.0450336	0.0638913	0.0633357	0.0285714	0.0280158	-0.0169598	0.0175154	0.00410959	0.00355395	0.00426057	0.00370493	-0.0457259	0.0462815	-0.0312716	0.0318272	-0.0364246	0.0369803	-0.0275967	0.0281523	0.0327304	0.0321748	0.0048823	0.00432667	0.0885486	0.087993	-0.0173103	0.0178659	0.00185231	0.00129667	0.0281124	0.0275568	-0.0337542	0.0343098	-0.0368084	0.037364	0.0509173	0.0503616	-0.0306886	0.0312443	0.0107351	0.0101795	-0.0172538	0.0178094
2020-05-01	0.0393509	0.0340326	0.00531832	0.0148106	0.0245402	0.0904233	0.0510725	0.0248889	0.014462	0	0.0393509	0.00171065	0.0376402	0.0310734	0.00827744	-0.0192435	0.0585943	0.0986359	0.059285	0.105846	0.0664955	0.040908	0.00155707	0.0196078	0.019743	0.00693842	0.0324125	0.0903042	0.0509533	0.0394464	9.54774e-05	0.0728571	0.0335063	0.112363	0.0730117	0.0680583	0.0287074	0.031084	0.00826694	0.10554	0.0661886	-0.0169304	0.0562813	0.0906122	0.0512614	-0.00810185	0.0474527	0.0303704	0.00898052
2020-04-24	-0.0197899	-0.047905	0.0281152	-0.0178604	0.00192944	-0.0173667	0.00242315	0.0314792	0.0512691	0.0606061	0.0803959	-0.00558931	0.0142006	0.0270793	0.0468692	0.0504794	0.0702693	-0.0880383	0.0682484	-0.0785211	0.0587313	-0.0325772	0.0127873	-0.103397	0.083607	-0.0455298	0.0257399	0.0325874	0.0523772	0.110969	0.130759	-0.0549055	0.0351156	-0.0243902	0.00460037	-0.0852733	0.0654835	-0.0402856	0.0204957	-0.0536646	0.0338747	-0.0116406	0.00814928	0.00382409	0.023614	0.0505837	0.0703735	-0.0353698	0.0155799
2020-04-17	-0.00516968	0.0305124	0.0356821	0.0621944	0.0673641	0.0114379	0.0166076	0.0250627	0.0302323	0.137931	0.143101	-0.00218235	0.00298733	-0.0774721	0.0723024	0.0540606	0.0592303	-0.041724	0.0365543	-0.0688525	0.0636828	0.0326439	0.0378136	0.0626979	0.0678676	0.0198396	0.0250093	-0.103327	0.0981572	0.00644828	0.011618	0.0412371	0.0464068	-0.0390212	0.0338516	-0.000522876	0.0046468	0.044474	0.0496437	0.0113065	0.0164762	0.050841	0.0560107	-0.0209921	0.0158224	-0.0108251	0.00565544	0.00322581	0.00839548
2020-04-10	0.0827947	0.0687587	0.014036	0.120535	0.03774	0.0359712	0.0468235	0.0475878	0.0352069	0.16	0.0772053	0.0215507	0.061244	0.00283328	0.0799614	0.00946411	0.0733306	0.0948795	0.0120848	0.232199	0.149404	0.0773154	0.00547927	0.0463883	0.0364064	0.0282118	0.0545829	0.148373	0.065578	0.121817	0.0390224	0.0914484	0.00865374	0.112146	0.0293508	0.198308	0.115514	0.0610342	0.0217605	0.263492	0.180697	0.101474	0.018679	0.20629	0.123496	0.0744378	0.00835686	0.100158	0.017363
2020-04-03	-0.027757	-0.0485877	0.0208307	-0.00588235	0.0218747	-0.0154167	0.0123404	-0.0326984	0.00494138	-0.0740741	0.046317	0.0268345	0.0545916	0.0396899	0.067447	0.0566234	0.0843804	0.0285272	0.0562842	-0.273801	0.246044	-0.0626573	0.0349002	-0.0558916	0.0281345	0.0776427	0.1054	-0.17205	0.144293	-0.125063	0.0973063	-0.0467089	0.0189519	-0.0985152	0.0707581	-0.108878	0.0811207	-0.0188522	0.0089048	-0.275862	0.248105	-0.0872406	0.0594836	-0.0429145	0.0151575	-0.00743971	0.0203173	-0.0242401	0.00351694
2020-03-27	0.0646713	0.0985531	0.0338818	0.0674419	0.00277058	0.0572687	0.00740256	0.164295	0.0996237	0.173913	0.109242	-0.0500181	0.114689	0.29	0.225329	0.042654	0.0220173	-0.031625	0.0962963	0.0688304	0.00415908	0.139989	0.0753172	0.142483	0.0778114	0.0171265	0.0475447	0.0887391	0.0240678	0.0733696	0.00869829	-0.0702629	0.134934	0.129009	0.0643375	0.0266552	0.0380161	-0.0383898	0.103061	0.314199	0.249528	0.0260252	0.038646	0.054362	0.0103093	0.185884	0.121213	0.0224233	0.042248
2020-03-20	-0.0107274	-0.0123849	0.00165744	-0.00509024	0.00563721	0.0509259	0.0616534	0.0074474	0.0181748	-0.148148	0.137421	0.0736801	0.0844076	-0.0393852	0.0286578	0.00599373	0.0167212	0.0281455	0.0388729	-0.141935	0.131207	-0.0311284	0.020401	0.0362963	0.0470237	-0.00237304	0.0083544	-0.135203	0.124476	-0.0134048	0.00267738	0.101898	0.112626	-0.105023	0.0942954	0.0356189	0.0463463	-0.0152271	0.00449965	-0.214523	0.203796	0.0479339	0.0586613	-0.266913	0.256186	-0.0784973	0.0677699	0.04095	0.0516775
2020-03-13	-0.19504	-0.126127	0.0689127	-0.140072	0.0549684	-0.148601	0.0464394	-0.148407	0.0466335	-0.27027	0.0752302	-0.114315	0.0807248	-0.299462	0.104422	-0.136962	0.0580779	-0.187193	0.00784691	-0.252965	0.0579248	-0.202924	0.00788418	-0.162358	0.0326823	-0.14558	0.0494602	-0.176165	0.0188749	-0.0709838	0.124056	-0.166528	0.0285122	-0.2335	0.0384599	-0.230119	0.0350788	-0.150725	0.0443154	-0.268085	0.073045	-0.132305	0.0627346	-0.203176	0.00813545	-0.152933	0.0421073	-0.187354	0.00768565
2020-03-06	-0.0266248	-0.0283133	0.00168855	0.012898	0.0395228	0.0526971	0.0793219	-0.00942359	0.0172012	0.0882353	0.11486	0.0436451	0.0702699	-0.0320479	0.00542315	0.0134636	0.0400884	-0.0564755	0.0298507	-0.079556	0.0529312	-0.00243094	0.0241938	-0.0440886	0.0174638	0.00325468	0.0298795	-0.120361	0.0937361	0.00727546	0.0339003	-0.0243704	0.00225436	-0.0455738	0.0189491	-0.0380303	0.0114055	-0.00576369	0.0208611	-0.0721193	0.0454945	-0.0179577	0.00866704	-0.0644014	0.0377766	-0.0184149	0.00820987	0.0262978	0.0529226
2020-02-28	-0.122139	-0.0831891	0.0389494	-0.129474	0.00733516	-0.093985	0.0281536	-0.105507	0.0166314	-0.0810811	0.0410574	-0.0909091	0.0312294	-0.133537	0.011398	-0.100718	0.0214206	-0.233107	0.110968	-0.1738	0.0516615	-0.10969	0.0124484	-0.099359	0.0227795	-0.117415	0.0047238	-0.177283	0.0551445	-0.0853603	0.0367783	-0.133404	0.0112652	-0.131579	0.00944043	-0.137221	0.0150829	-0.131247	0.00910847	-0.136996	0.0148573	-0.0817976	0.0403409	-0.0693709	0.0527677	-0.10625	0.0158885	-0.115141	0.00699799
2020-02-21	-0.00866863	-0.0251838	0.0165151	-0.0271377	0.0184691	-0.00820283	0.000465791	-0.0100139	0.00134528	0.0277778	0.0364464	-0.00401694	0.00465169	-0.021105	0.0124363	0.011817	0.0204856	-0.0236162	0.0149476	0.00754659	0.0162152	0.0479381	0.0566068	-0.0307214	0.0220528	0.00324207	0.0119107	-0.0085693	9.93256e-05	-0.0135808	0.00491218	0.0193757	0.0280443	-0.0522388	0.0435702	-0.00330813	0.0053605	0	0.00866863	-0.00827586	0.000392763	-0.00418545	0.00448318	-0.0148426	0.00617398	-0.0086741	5.47641e-06	-0.00331325	0.00535537
2020-02-14	0.0114203	0.00241575	0.00900455	0.0516963	0.040276	-0.00923532	0.0206556	0.0373683	0.025948	-0.0526316	0.0640519	-0.0192717	0.030692	-0.000220946	0.0116412	-0.0143193	0.0257396	-0.0109489	0.0223692	-0.0505922	0.0620125	0.0144321	0.00301182	0.0242178	0.0127975	0.0289103	0.01749	0.0356936	0.0242733	0.0149322	0.00351193	0.0171533	0.00573298	0.0261991	0.0147788	0.0207429	0.00932258	0.0644731	0.0530528	-0.0349418	0.0463621	0.00290604	0.00851427	0.00442333	0.00699697	0.00811993	0.00330038	0.0291383	0.0177179
2020-02-07	0.0364747	0.0471794	0.0107047	0.0955752	0.0591006	0.0746328	0.0381581	0.0625479	0.0260733	0.027027	0.00944763	0.0358443	0.000630382	0.0252577	0.011217	0.0762507	0.0397761	0.00116925	0.0353054	0.0265686	0.00990605	0.0563411	0.0198665	0.0192793	0.0171954	0.03174	0.00473469	0.0787803	0.0423057	0.0476534	0.0111788	0.0204842	0.0159905	0.0303156	0.00615904	0.0344311	0.00204351	-0.00772986	0.0442045	0.0294621	0.00701251	-0.011806	0.0482807	0.0405728	0.00409814	0.0491481	0.0126734	0.0306709	0.00580373
2020-01-31	-0.0346257	-0.0504444	0.0158187	-0.0605949	0.0259692	-0.0687616	0.0341359	-0.0412992	0.00667354	-0.0512821	0.0166564	0.0245543	0.05918	-0.0683761	0.0337504	-0.0242397	0.010386	-0.0323858	0.00223989	-0.0414388	0.00681316	-0.0392698	0.0046441	-0.0319205	0.00270523	0.00114855	0.0357742	-0.0373673	0.00274157	-0.00502874	0.029597	-0.0341727	0.000453031	-0.00946113	0.0251646	-0.0214844	0.0131413	-0.0216915	0.0129342	-0.00714286	0.0274828	-0.0442208	0.00959511	-0.0337671	0.000858603	-0.0858626	0.0512369	-0.046894	0.0122683
2020-01-24	-0.00824744	-0.0518164	0.043569	-0.00092285	0.00732459	-0.0174355	0.00918808	-0.0487907	0.0405433	0.0833333	0.0915808	0.00564791	0.0138953	-0.0230904	0.014843	-0.0334093	0.0251618	-0.018462	0.0102145	0.0162304	0.0244779	0	0.00824744	-0.060472	0.0522245	0.00927357	0.017521	-0.0165517	0.00830428	0.0737979	0.0820453	-0.0393918	0.0311444	-0.00266667	0.00558077	0	0.00824744	-0.0303907	0.0221433	0.0312171	0.0394646	0.040622	0.0488695	-0.0233269	0.0150795	0	0.00824744	-0.0375147	0.0292672
2020-01-17	0.0109995	0.0363508	0.0253513	0.00856292	0.00243654	0.0431982	0.0321987	-0.00735498	0.0183544	-0.1	0.110999	0.0233748	0.0123754	-0.0257106	0.03671	-0.00571613	0.0167156	-0.0215945	0.0325939	0.0175569	0.00655746	0.0225743	0.0115749	0.0305692	0.0195697	0.0286169	0.0176174	-0.0270322	0.0380317	0.0384513	0.0274518	0.0262411	0.0152417	-0.0386512	0.0496506	0.0299738	0.0189744	0.057869	0.0468695	0.0292419	0.0182424	0.0230519	0.0120525	-0.031021	0.0420205	0.0152037	0.00420427	0.0736312	0.0626318
2020-01-10	-4.3201e-05	0.0108566	0.0108998	0.00242583	0.00246903	0	4.3201e-05	0.0768081	0.0768513	-0.148936	0.148893	-0.0131972	0.013154	-0.0118102	0.011767	0.0213703	0.0214135	-0.0103495	0.0103063	0.00283497	0.00287818	-0.00732601	0.00728281	-0.0146447	0.0146015	-0.00395883	0.00391563	-0.0147337	0.0146905	0.00970612	0.00974932	0.0348624	0.0349056	-0.00451512	0.00447191	0.00201572	0.00205892	0.020625	0.0206682	0.00362319	0.00366639	0.0373863	0.0374295	-0.0189631	0.0189199	0.00920622	0.00924942	-0.014268	0.0142248
2020-01-03	0.000665739	0.00359195	0.00292622	0.00393406	0.00326832	-0.00826757	0.00893331	-0.00357356	0.00423929	0.175	0.174334	-0.0133605	0.0140262	0.022114	0.0214483	-0.000660502	0.00132624	-0.00107411	0.00173985	0.00570228	0.00503654	0.00345946	0.00279372	0.0172676	0.0166019	-0.00433583	0.00500157	-0.000566358	0.0012321	0.00542152	0.00475578	-0.0208408	0.0215066	0.0103134	0.00964763	-0.00321479	0.00388053	-0.00621118	0.00687692	-0.0132285	0.0138942	0.00678196	0.00611622	-0.02621	0.0268757	-0.00407498	0.00474072	-0.00493827	0.00560401
2019-12-27	0.0034965	0.017296	0.0137995	0.00869237	0.00519586	0.00528901	0.0017925	0.00343643	6.00774e-05	0.0526316	0.0491351	0.0112205	0.00772401	0.00448339	0.000986888	-0.000220119	0.00371662	0.00567108	0.00217457	0.0106157	0.00711921	0.00129898	0.00219752	0.0182727	0.0147762	-0.000394011	0.00389051	-0.0110157	0.0145122	-0.00646378	0.00996028	0.012	0.0085035	-0.00767565	0.0111722	0.00160998	0.00188652	0.00645968	0.00296318	-0.00285205	0.00634855	0.00340252	9.39856e-05	-0.0161172	0.0196137	0.0105003	0.00700381	0.01029	0.00679349
2019-12-20	0.0177846	0.0165924	0.00119223	0.0182798	0.00049517	0.0327741	0.0149895	0.0833603	0.0655757	0	0.0177846	-0.0155368	0.0333214	0.0261397	0.00835508	0.0191812	0.00139655	0.0548355	0.0370509	0.047498	0.0297134	-0.0012973	0.0190819	0.0322064	0.0144218	0.0254545	0.00766994	0.0290106	0.011226	0.0620709	0.0442863	-0.0220484	0.039833	0.025222	0.00743735	0.0113983	0.00638628	0.0291658	0.0113812	-0.0310881	0.0488727	0.0377825	0.0199979	0.0243134	0.00652877	0.0210217	0.00323705	-0.00403727	0.0218219
2019-12-13	0.00394507	0.0061044	0.00215933	0.0287015	0.0247564	-0.00155824	0.00550331	0.0279534	0.0240083	-0.05	0.0539451	-0.024	0.0279451	-0.00281514	0.00676021	0.066898	0.062953	-0.0221448	0.0260899	-0.00897355	0.0129186	0.0211967	0.0172517	0.023493	0.0195479	0.0110294	0.00708434	0.0217903	0.0178453	-0.00370476	0.00764983	0.0133333	0.00938826	-0.0028169	0.00676197	0.000203583	0.00374149	-0.0252926	0.0292377	-0.0245957	0.0285408	-0.0254646	0.0294096	0.00482582	0.000880748	0.00890774	0.00496267	-0.0134804	0.0174255
2019-12-06	-0.00175226	-0.0146084	0.0128561	0.0226721	0.0244243	-0.00773096	0.0059787	-0.0286084	0.0268561	0.0526316	0.0543838	-0.00720839	0.00545613	0.00661209	0.00836435	-0.0112413	0.00948901	-0.000973981	0.000778278	-0.0476762	0.0459239	0.0340183	0.0357705	0.00438998	0.00614224	-0.00528241	0.00353015	-0.000588582	0.00116368	0.00804367	0.00979592	-0.0159574	0.0142052	0.00627657	0.00802883	-0.00747626	0.005724	0.0174394	0.0191916	-0.000336814	0.00141545	0.0160839	0.0178362	-0.0117735	0.0100212	0.0144148	0.0161671	-0.0209958	0.0192435
2019-11-29	0.00513254	0.0278864	0.0227539	0.0160428	0.0109102	0.0129209	0.00778837	-0.0227452	0.0278778	0	0.00513254	0.0136167	0.0084842	-0.029834	0.0349666	0.00607143	0.00093889	0.00615988	0.00102734	-0.00224383	0.00737637	0.0138889	0.00875635	0.00978943	0.0046569	0.00902009	0.00388755	-0.0112512	0.0163838	0.0503923	0.0452597	0.0176831	0.0125506	-0.0129896	0.0181221	-0.00662385	0.0117564	0.0140177	0.00888515	-0.00536013	0.0104927	0.0214286	0.016296	0.00419036	0.000942177	0.0224373	0.0173048	0.0012012	0.00393134
2019-11-22	-0.0086682	-0.0228113	0.0141431	-0.0236948	0.0150266	-0.023327	0.0146588	0.0299333	0.0386015	0.027027	0.0356952	-0.0108384	0.00217022	-0.00345003	0.00521818	0.0110737	0.0197419	-0.00997921	0.00131101	-0.0197947	0.0111265	-0.0197413	0.0110731	-0.00806156	0.00060664	0.00453048	0.0131987	0.018171	0.0268392	0.0237875	0.0324557	-0.00431189	0.00435631	-0.00851991	0.000148288	-0.0236159	0.0149477	-0.00172228	0.00694592	-0.00433622	0.00433198	-0.000357015	0.00831119	-0.0802478	0.0715796	0.00286786	0.0115361	-0.0208762	0.012208
2019-11-15	0.00716722	0.00620347	0.000963743	0.0287131	0.0215459	-0.010594	0.0177612	-0.0269115	0.0340787	-0.0512821	0.0584493	-0.0233181	0.0304853	-0.000405721	0.00757294	0.000963855	0.00620336	0.0147679	0.00760072	0.0258724	0.0187052	0.00777498	0.000607766	0.0504234	0.0432562	0.0154747	0.00830748	-0.0015776	0.00874482	0.0188857	0.0117185	0.0303591	0.0231919	-0.00571316	0.0128804	0.0189715	0.0118043	0.0208791	0.0137119	0.0302405	0.0230733	0.0248811	0.0177139	-0.00710674	0.014274	0.023944	0.0167768	0.0158303	0.00866313
2019-11-08	0.0201316	0.0353243	0.0151928	0.00959333	0.0105382	0.014977	0.00515459	0.018871	0.00126058	-0.0714286	0.0915601	0.01366	0.00647154	0.032356	0.0122245	0.017531	0.0026006	-0.00308469	0.0232162	0.0229266	0.00279505	0.0397052	0.0195736	0.00893204	0.0111995	0.00928662	0.0108449	0.0750477	0.0549161	0.00601647	0.0141151	-0.00735024	0.0274818	0.0650441	0.0449125	-0.0157248	0.0358564	-0.00676708	0.0268986	0.0167715	0.00336006	0.00700074	0.0131308	0.0445396	0.0244081	0.000904364	0.0192272	0.0194884	0.000643124
2019-11-01	0.00433129	0.0138039	0.00947259	0.00798823	0.00365694	0.0702836	0.0659523	-0.008	0.0123313	0.05	0.0456687	-0.00313301	0.0074643	0.00115316	0.00317813	-0.0219424	0.0262737	-0.0320304	0.0363617	0.0522992	0.0479679	0.00310041	0.00123088	0.00194553	0.00238576	0.0141267	0.00979542	-0.0109038	0.015235	0.00349539	0.000835897	0.0111483	0.00681698	-0.0195433	0.0238746	0.010929	0.00659767	-0.00413043	0.00846172	0.0272793	0.022948	0.0115542	0.00722294	0.182478	0.178147	0.0056844	0.00135311	0.0307596	0.0264283
2019-10-25	0.00880309	0.0237302	0.0149271	0.0432018	0.0343987	0.0108018	0.00199874	-0.0671642	0.0759673	0.0810811	0.072278	0.000106974	0.00869612	0.0293515	0.0205484	0.00724638	0.00155671	-0.118027	0.12683	0.0259136	0.0171105	0.0254341	0.016631	0.094432	0.0856289	-0.00595745	0.0147605	0.0148968	0.00609369	0.0148339	0.00603083	-0.0018546	0.0106577	0.0156707	0.00686761	0.042573	0.0337699	-0.0579562	0.0667593	-0.0110046	0.0198077	-0.0143277	0.0231308	-0.000674764	0.00947786	0.0103377	0.00153461	-0.010559	0.0193621
2019-10-18	-0.00433221	-0.00832893	0.00399672	-0.0351248	0.0307926	-0.0102796	0.0059474	0.0075188	0.011851	0.0882353	0.0925675	-0.00451904	0.000186835	-0.00172358	0.00260863	0.00914077	0.013473	-0.00476531	0.000433099	0.012786	0.0171182	0.01263	0.0169622	-0.0046625	0.00033029	-0.015088	0.0107558	0.0271038	0.031436	-0.0336553	0.0293231	0.00372301	0.00805522	0.0122673	0.0165996	-0.0365269	0.0321947	0.00909279	0.013425	-0.00879662	0.00446441	-0.0159074	0.0115752	-0.000505817	0.00382639	0.0151586	0.0194908	-0.0543319	0.0499997
2019-10-11	0.0272653	0.0818078	0.0545425	0.057744	0.0304787	-0.0113821	0.0386474	0.0171306	0.0101347	-0.15	0.177265	-0.0321774	0.0594427	0.0314444	0.00417914	-0.00182482	0.0290901	-0.00332463	0.0305899	0.00933945	0.0179259	0.0507416	0.0234763	0.0677755	0.0405102	0.033307	0.00604168	0.081944	0.0546787	0.0757627	0.0484974	0.0422972	0.0150319	0.0469442	0.0196789	0.0334158	0.00615054	0.0062383	0.021027	0.0121083	0.015157	0.0509119	0.0236466	0.0525288	0.0252635	-0.0530035	0.0802688	-0.0101744	0.0374397
2019-10-04	-0.0257046	-0.0292933	0.00358876	-0.00909293	0.0166117	-0.0292028	0.00349825	-0.0280957	0.00239114	0	0.0257046	-0.0235892	0.00211537	-0.0544232	0.0287186	-0.0336233	0.00791874	-0.0323989	0.00669431	-0.0102521	0.0154525	-0.0336937	0.00798915	-0.0491662	0.0234616	-0.0185471	0.00715745	-0.0431093	0.0174047	-0.0361874	0.0104828	-0.0126437	0.0130609	-0.024622	0.00108256	-0.000618429	0.0250862	-0.0304435	0.00473896	-0.0317241	0.00601955	-0.0030303	0.0226743	-0.0502275	0.024523	-0.00264317	0.0230614	0.0587873	0.0844919
2019-09-27	-0.00500596	-0.0267531	0.0217472	-0.00265428	0.00235168	0.0176707	0.0226766	-0.0344481	0.0294422	0	0.00500596	0.0255474	0.0305534	-0.0381973	0.0331913	0.0208833	0.0258893	-0.0116952	0.00668928	-0.00915903	0.00415307	-0.0121709	0.00716493	-0.00895618	0.00395022	-0.0107034	0.0056974	-0.0243956	0.0193897	-0.0312989	0.0262929	-0.012112	0.00710607	-0.0102608	0.00525483	-0.0164234	0.0114174	0.0224696	0.0274756	0.018974	0.02398	0.00994644	0.0149524	-0.0380999	0.0330939	-0.0529829	0.0479769	-0.0118613	0.00685535
2019-09-20	0.00466354	-0.0312827	0.0359463	-0.00242718	0.00709072	0.0188216	0.0141581	-0.0572395	0.0619031	0.142857	0.138194	-0.023521	0.0281846	0.0606645	0.056001	0.047655	0.0429914	0.0100929	0.00542936	-0.0430279	0.0476914	-0.0185275	0.0231911	0.000746906	0.00391663	0.0315457	0.0268822	-0.0013229	0.00598644	0.0217461	0.0170825	0.0134254	0.00876185	0.0288102	0.0241467	0.003663	0.00100054	0	0.00466354	-0.0104312	0.0150947	-0.00305111	0.00771465	-0.0179908	0.0226543	0.00355872	0.00110482	-0.000304044	0.00496758
2019-09-13	0.0102168	0.00552777	0.00468904	0.042798	0.0325812	-0.0270701	0.0372869		0.0102168	-0.0540541	0.0642709	-0.0538536	0.0640704	0.0190039	0.00878712	-0.0252482	0.035465	0.0318343	0.0216175	-0.00868878	0.0189056	0.0632452	0.0530284	0.0327273	0.0225105	0.0119713	0.00175446	0.0684335	0.0582166	-0.0623688	0.0725856	-0.0358728	0.0460896	0.0544991	0.0442823	-0.0158222	0.026039	-0.010202	0.0204188	0.00594614	0.00427067	0.0131376	0.00292075	-0.00333228	0.0135491	0.00908323	0.00113358	-0.0589413	0.0691582
2019-09-06	0.0173294	0.0482892	0.0309598	0.0744129	0.0570835	0.0104586	0.00687079		0.0173294	-0.0263158	0.0436452	-0.00214815	0.0194775	0.0085922	0.00873716	0.0444188	0.0270895	-0.0197216	0.0370509	0.0100527	0.0072767	0.0131303	0.00419911	0.0303134	0.012984	-0.0106593	0.0279887	0.0344828	0.0171534	0.0124469	0.00488249	0.00707635	0.010253	0.0330618	0.0157324	0.00361809	0.0137113	0.0130219	0.00430745	0.0817253	0.064396	0.00975419	0.00757517	0.0647069	0.0473775	0.00552251	0.0118068	0.00604491	0.0112845
2019-08-30	0.0279374	0.0194093	0.00852816	0.063578	0.0356406	0.0529437	0.0250062		0.0279374	0.151515	0.123578	0.0316547	0.00371731	0.0415328	0.0135954	0.0181155	0.00982197	0.00748013	0.0204573	0.0221824	0.00575509	0.0390177	0.0110803	0.0338028	0.00586538	0.0359918	0.00805438	0.0242107	0.00372678	0.0236172	0.00432029	0.0252005	0.00273698	-0.0178824	0.0458198	0.0414486	0.0135112	0.0236987	0.00423875	0.0228328	0.00510462	0.00826121	0.0196762	0.0483528	0.0204154	0.0254846	0.0024528	0.0692521	0.0413146
2019-08-23	0.00373308	0.0202325	0.0164994	-0.00658238	0.0103155	0.0120017	0.00826863		0.00373308	0.1	0.0962669	0.00610314	0.00237006	0.00797965	0.00424657	0.00973812	0.00600504	-0.000817471	0.00455055	-0.0032515	0.00698458	0.0090859	0.00535282	-0.0145732	0.0183063	-0.00771104	0.0114441	-0.0134203	0.0171534	-0.0239612	0.0276943	0.0290766	0.0253435	-0.0127758	0.0165089	0.000628404	0.00310468	0.00339703	0.000336052	0.0229612	0.0192281	-0.00313725	0.00687033	0.0215307	0.0177976	-0.0013052	0.00503828	0.0210559	0.0173229
2019-08-16	-0.00675123	-0.0436394	0.0368881	-0.000730842	0.00602038	0.00257843	0.00932965		0.00675123	0.0344828	0.041234	0.0279502	0.0347014	-0.00586342	0.000887809	0.0303729	0.0371241	-0.0184548	0.0117036	-0.0167839	0.0100327	-0.00411297	0.00263826	-0.0490541	0.0423029	0.00571429	0.0124655	0.0100734	0.0168246	-0.0158209	0.00906967	-0.016235	0.0094838	-0.00600323	0.000747993	0.0157447	0.0224959	-0.00590967	0.000841559	-0.00276352	0.0039877	-0.0180978	0.0113466	-0.0475616	0.0408104	-0.00862627	0.00187504	0.019545	0.0262962
2019-08-09	-0.0123183	0.0166016	0.0289199	-0.0303705	0.0180522	-0.0206229	0.00830458		0.0123183	-0.0333333	0.021015	-0.0131086	0.000790298	-0.0277219	0.0154036	-0.00633252	0.00598579	-0.0293725	0.0170542	0.0144317	0.02675	-0.0198871	0.00756881	0.00820581	0.0205241	0.00947672	0.021795	-0.0229648	0.0106464	-0.00563966	0.00667866	0.0503451	0.0626634	-0.0289238	0.0166055	0.0297984	0.0421167	-0.0174202	0.00510184	0	0.0123183	-0.0363636	0.0240453	-0.0088813	0.00343702	-0.00514911	0.00716921	0	0.0123183
2019-08-02	-0.0423931	-0.0705394	0.0281463	-0.0520154	0.00962225	-0.0461662	0.00377309		0.0423931	0	0.0423931	0.00941792	0.051811	-0.0687071	0.026314	-0.0227781	0.019615	-0.00608205	0.0363111	-0.0584733	0.0160802	-0.0608279	0.0184348	-0.0472266	0.00483352	-0.0209762	0.0214169	-0.0415745	0.000818633	-0.0533858	0.0109927	0.034005	0.0763981	-0.0496484	0.00725531	-0.00739452	0.0349986	-0.0641436	0.0217505	-0.0618519	0.0194587	-0.0309241	0.011469	-0.0516683	0.00927518	-0.00956226	0.0328308	-0.0170079	0.0253852
2019-07-26	0.0149588	0.00863196	0.0063268	0.0446115	0.0296528	0.00443548	0.0105233		0.0149588	-0.0322581	0.0472168	-0.0291623	0.044121	-0.00352697	0.0184857	0.0185061	0.00354734	0.0815692	0.0666104	-0.00380228	0.018761	0.0385321	0.0235733	-0.0946049	0.109564	0.0168171	0.0018583	0.0223836	0.00742485	0.0247625	0.00980369	0	0.0149588	-0.00487701	0.0198358	-0.0111828	0.0261416	0.0294705	0.0145118	0.0127532	0.00220558	0.0231788	0.00822004	0.0284858	0.013527	0.0815904	0.0666317	0.00953895	0.00541982
2019-07-19	0.00215879	-0.00442708	0.00658587	0.0807151	0.0785563	-0.0139165	0.0160753		0.00215879	0.107143	0.104984	0.00922117	0.00706239	-0.0334871	0.0356459	0.0145578	0.012399	0.059293	0.0571343	0.0299185	0.0277598	-0.00857588	0.0107347	0.000957488	0.0012013	-0.00894309	0.0111019	-0.0125794	0.0147381	0.0275148	0.025356	0.00932203	0.00716325	-0.00317058	0.00532936	0.0183968	0.0162381	0.0078534	0.00569462	0.0309358	0.028777	-0.0244078	0.0265665	-0.0450207	0.0471795	-0.0131549	0.0153137	-0.000317864	0.00247665
2019-07-12	-0.00623343	0.00840336	0.0146368	-0.00603058	0.000202843	-0.00474871	0.00148471		0.00623343	-0.0666667	0.0604332	-0.0073506	0.00111718	0.00920773	0.0154412	-0.0552699	0.0490365	-0.0432727	0.0370393	0.0248836	0.031117	-0.00952381	0.00329038	0	0.00623343	0.00408163	0.0103151	-0.020159	0.0139255	0.0419236	0.048157	0.033275	0.0395084	-0.00567465	0.000558773	0.000876808	0.00711024	-0.00401123	0.0022222	-0.0110899	0.00485644	-0.0120567	0.00582331	-0.00522235	0.00101108	-0.00765249	0.00141906	-0.0260062	0.0197728
2019-07-05	0.0136639	0.0173657	0.0037019	0.0107761	0.00288776	0.00878244	0.00488142		0.0136639	0.0344828	0.0208189	0.0279565	0.0142927	0.0028412	0.0108227	0.0248979	0.0112341	0.0598664	0.0462025	-0.000802053	0.0144659	-0.0258275	0.0394913	0.00403769	0.00962617	-0.00446973	0.0181336	0.0392673	0.0256035	-0.0439139	0.0575778	-0.00479303	0.0184569	0.0298701	0.0162063	0.0131024	0.000561478	0.0160994	0.0024356	0.0147458	0.00108197	0.00498931	0.00867455	0.0303277	0.0166639	0.0195044	0.00584051	-0.00339401	0.0170579
2019-06-28	3.73343e-05	0.0162911	0.0162537	0.0282037	0.0281664	-0.0188014	0.0188387		3.73343e-05	0	3.73343e-05	-0.0028522	0.00288953	0.00325766	0.00322033	-0.0227858	0.0228231	-0.0244392	0.0244765	0.0154748	0.0154375	0.0108999	0.0108625	0.00755521	0.00751788	0.00572129	0.00568396	0.0174178	0.0173804	-0.00323149	0.00326883	0.0319245	0.0318871	-0.00666523	0.00670257	-0.0107645	0.0108018	-0.0126761	0.0127134	-0.0227531	0.0227905	0.0122655	0.0122282	-0.00357433	0.00361166	0.0113715	0.0113342	-0.00460688	0.00464421
2019-06-21	0.0226307	0.0403955	0.0177647	0.0447848	0.0221541	0.0294355	0.00680474		0.0226307	0.0740741	0.0514433	-0.0130693	0.0357	0.0394709	0.0168402	0.0223743	0.000256431	0.0585036	0.0358728	0.0029407	0.01969	0.0511591	0.0285283	0.0611574	0.0385266	0.0303158	0.00768505	0.00465002	0.0179807	-0.0277064	0.0503371	0.0451128	0.022482	0.0285272	0.00589646	0.0162983	0.00633246	0.0309065	0.00827571	0.0728234	0.0501927	0.0116788	0.0109519	0.0396959	0.0170652	0.0509756	0.0283449	0.0313589	0.00872815
2019-06-14	-0.000276723	-0.00854222	0.0082655	-0.0158803	0.0156036	0.0118319	0.0121086		0.000276723	-0.0357143	0.0354376	0.0121083	0.012385	-0.0114029	0.0111261	-0.0298774	0.0296007	-0.00119253	0.000915804	0.0124049	0.0126816	0.0259705	0.0262472	0.0142827	0.0145595	0.0158255	0.0161022	0.00110254	0.00137926	-0.0107375	0.0104608	-0.00560748	0.00533075	0.009375	0.00965172	-0.00775366	0.00747693	-0.00700309	0.00672637	0.0044953	0.00477202	0.0121906	0.0124673	0.0145673	0.014844	0.0224439	0.0227206	-0.0146692	0.0143924
2019-06-07	0.0253305	0.0544891	0.0291586	0.02658	0.00124959	0.0195507	0.0057797		0.0253305	0.166667	0.141336	0.015919	0.00941149	0.0247642	0.000566299	0.0841639	0.0588334	0.0393885	0.0140581	0.0527599	0.0274294	0.0333333	0.00800288	0.029295	0.00396454	0.0484305	0.0231	-0.00146789	0.0267983	-0.0180355	0.043366	0.0373243	0.0119938	0.0144928	0.0108377	0.0205743	0.00475618	0.032759	0.00742854	0.0395072	0.0141768	0.0188182	0.00651223	0.0202833	0.00504718	0.0121151	0.0132154	0.0152091	0.0101213
2019-05-31	-0.0147011	0.00624071	0.0209418	-0.0064554	0.00824566	-0.0115132	0.0031879		0.0147011	-0.04	0.0252989	-0.00952186	0.0051792	-0.0192409	0.00453982	-0.0388505	0.0241494	-0.0125119	0.00218916	-0.0144157	0.000285411	-0.0419486	0.0272475	-0.0347006	0.0199996	-0.0193492	0.0046481	-0.0690126	0.0543116	-0.000277393	0.0144237	-0.027804	0.0131029	-0.0100874	0.00461364	-0.0175478	0.00284669	-0.0388469	0.0241458	-0.0344545	0.0197534	-0.0285192	0.0138181	-0.00157123	0.0131298	-0.0212451	0.006544	-0.0307125	0.0160115
2019-05-24	-0.0204718	-0.0127622	0.00770954	-0.0679357	0.0474639	-0.00164204	0.0188297		0.0204718	0.0416667	0.0621384	0.0231841	0.0436559	-0.0328452	0.0123735	-0.00093048	0.0195413	-0.0103634	0.0101084	-0.0368595	0.0163877	0.0167859	0.0372577	-0.0752874	0.0548156	-0.0372566	0.0167848	-0.0323967	0.0119249	0.0516336	0.0721054	-0.0350159	0.0145442	-0.0132714	0.00720036	0.00625838	0.0267301	0.00451838	0.0249901	-0.0306163	0.0101445	-0.032201	0.0117292	-0.0507128	0.030241	0.00297324	0.023445	0.0140143	0.0344861
2019-05-17	0.0177111	0.0218858	0.00417467	0.0427789	0.0250678	0.0365957	0.0188846		0.0177111	-0.04	0.0577111	0.0354368	0.0177257	0.0490719	0.0313608	0.034516	0.0168048	0.00256376	0.0151473	0.0297872	0.0120761	0.0193548	0.00164373	0.0293828	0.0116717	0.0400705	0.0223593	-0.00252803	0.0202391	0.0454407	0.0277296	-0.0022686	0.0199797	0.0228507	0.00513957	0.0424045	0.0246934	0.0154327	0.00227836	0.0219423	0.00423119	0.0405007	0.0227896	0.0321186	0.0144075	-0.0433752	0.0610863	0.0452474	0.0275363
2019-05-10	-0.0367048	-0.0605549	0.02385	-0.0543689	0.0176641	-0.0261086	0.0105962		0.0367048	0.136364	0.173068	0.00141212	0.0381169	-0.0467765	0.0100717	-0.0631281	0.0264233	-0.0598757	0.0231709	-0.0172298	0.019475	-0.042953	0.00624821	-0.0359316	0.000773247	-0.0421763	0.00547149	-0.0572998	0.020595	-0.0313146	0.00539018	0.0347418	0.0714466	-0.0420459	0.00534114	-0.0287395	0.00796527	-0.00539307	0.0313117	-0.0307208	0.00598405	0.00295421	0.039659	-0.0862142	0.0495094	-0.00236463	0.0343402	-0.0103093	0.0263955
2019-05-03	-0.00157125	0.0248232	0.0263945	0.00357259	0.00514384	-0.00248036	0.000909112		0.00157125	-0.0434783	0.041907	0.00348812	0.00505937	-0.00354646	0.00197521	0.0186352	0.0202064	0.00702606	0.00859731	-0.0188741	0.0173029	-0.0241027	0.0225314	-0.00642236	0.00485111	-0.00168421	0.000112959	0.0288913	0.0304625	-0.0518207	0.0502495	-0.0125174	0.0109461	-0.0245243	0.0229531	-0.010524	0.00895271	0.00124611	0.00281736	-0.0185543	0.0169831	-0.0314735	0.0299023	0.0228027	0.024374	0.0436821	0.0452534	-0.0035313	0.00196005
2019-04-26	-0.00371097	-0.0166052	0.0128942	0.00829604	0.012007	-0.00534539	0.00163443		0.00371097	0	0.00371097	0.0185411	0.0222521	-0.0189861	0.0152751	0.0456978	0.0494088	-0.0195391	0.0158281	0.0134731	0.017184	-0.00857143	0.00486046	0.0372257	0.0409367	0.00380389	0.00751486	-0.0425641	0.0388531	0.0656716	0.0693826	-0.00277393	0.000937043	-0.00358121	0.000129759	-0.000447628	0.00326334	0.0225101	0.0262211	0.0452525	0.0489635	0.0321152	0.0358261	-0.0544487	0.0507377	0.0193711	0.023082	0.00678733	0.0104983
2019-04-19	0.0124367	0.0274132	0.0149765	0.0251791	0.0127423	0.0120682	0.000368473		0.0124367	0.0454545	0.0330178	0.0331794	0.0207427	0.00620124	0.00623548	-0.0335544	0.0459911	0.0182375	0.00580075	0.013828	0.00139127	0.0456274	0.0331907	-0.0377074	0.0501441	0.022914	0.0104772	0.0576487	0.045212	-0.0343038	0.0467406	0.0707921	0.0583554	0.0169237	0.00448702	-0.00334597	0.0157827	0.00127578	0.0111609	0.0143443	0.00190754	0.0104439	0.00199286	0.0319673	0.0195306	0.000755287	0.0116814	-0.0258186	0.0382554
2019-04-12	0.00435401	0.0203839	0.0160299	-0.00334597	0.00769999	0.00125	0.00310401		0.00435401	0	0.00435401	-0.00979669	0.0141507	-0.0059654	0.0103194	-0.0393681	0.0437221	0.0196359	0.0152819	-0.000674082	0.0050281	0.010983	0.00662896	0.000565931	0.00378808	-0.00772201	0.012076	0.0406696	0.0363156	-0.0366565	0.0410105	0.0509886	0.0466345	0.00387097	0.000483046	0.00403135	0.000322659	-0.00906026	0.0134143	-0.027501	0.031855	0.00675929	0.00240528	0.0342266	0.0298726	0.00379075	0.000563264	-0.00873908	0.0130931
2019-04-05	0.0244609	0.0248551	0.000394238	0.072488	0.0480271	0.000834028	0.0236269		0.0244609	-0.0434783	0.0679392	0.00147879	0.0229821	0.0155493	0.00891163	-0.00317501	0.0276359	0.0286249	0.00416403	0.00661578	0.0178451	0.0414641	0.0170032	0.0369718	0.0125109	0.0282311	0.00377024	0.0444731	0.0200122	0.0318052	0.00734426	-0.0131444	0.0376053	0.0365582	0.0120973	0.0297509	0.00529002	0.00892857	0.0155323	0.0261759	0.00171497	0.00301318	0.0214477	0.0346594	0.0101985	-0.0315712	0.0560321	0.00125	0.0232109
2019-03-29	0.0152905	0.0460999	0.0308093	-0.000597729	0.0158882	0.0217299	0.00643935		0.0152905	-0.0416667	0.0569572	0.0152443	4.62653e-05	0.00182076	0.0134698	0.005491	0.00979952	0.0410806	0.0257901	0.0287958	0.0135053	0.0324771	0.0171866	0.0386022	0.0233117	0.0244013	0.00911075	0.0236637	0.00837314	0.0611128	0.0458223	-0.00592078	0.0212113	0.00447828	0.0108122	0.0221594	0.00686884	0.014449	0.000841523	0.0351397	0.0198492	0.02194	0.00664943	0.0388228	0.0235323	0.030517	0.0152265	0.015873	0.000582496
2019-03-22	-0.0195464	-0.0161645	0.00338196	-0.0141426	0.00540383	-0.00592969	0.0136167		0.0195464	0.0434783	0.0630247	0.0178676	0.0374141	-0.0439072	0.0243607	-0.0155877	0.00395875	0.00139451	0.0209409	-0.0261727	0.00662624	-0.042138	0.0225916	-0.00826113	0.0112853	-0.0272527	0.00770632	-0.0600655	0.0405191	-0.00227514	0.0172713	-0.0793233	0.0597769	-0.0203992	0.000852779	-0.0166898	0.00285658	-0.00386681	0.0156796	-0.00589226	0.0136542	-0.0199925	0.000446025	0.0112395	0.0307859	-0.036452	0.0169056	-0.0081864	0.01136
2019-03-15	0.0330762	0.0418574	0.00878123	0.0720152	0.038939	0.0305543	0.00252185		0.0330762	0.0952381	0.0621619	0.02212	0.0109562	0.0272203	0.00585585	0.0360771	0.00300091	0.00321768	0.0298585	0.0552367	0.0221605	0.0461538	0.0130777	0.0195152	0.013561	0.0261615	0.00691472	0.0458141	0.012738	0.0301562	0.00291994	0.0451866	0.0121104	0.0368433	0.00376711	0.0227596	0.0103166	0.0275938	0.00548238	-0.00627353	0.0393497	0.0239475	0.00912872	-0.00971939	0.0427956	0.0489421	0.0158659	0.0208936	0.0121826
2019-03-08	-0.0112557	-0.00260926	0.00864642	-0.0195714	0.00831573	0.0255148	0.0367705		0.0112557	-0.0454545	0.0341989	0.0448026	0.0560583	0.00912281	0.0203785	0.0375676	0.0488232	-0.0181319	0.00687619	-0.0208955	0.00963984	-0.021141	0.00988536	-0.017558	0.00630234	0.00362155	0.0148772	-0.0567992	0.0455435	-0.023795	0.0125393	-0.0459231	0.0346675	-0.0239734	0.0127177	0.01443	0.0256857	0.00801068	0.0192664	-0.00375	0.00750568	-0.00384763	0.00740805	-0.0133024	0.00204672	-0.0241294	0.0128737	0.0156709	0.0269266
2019-03-01	0.0118829	0.0228524	0.0109695	-0.00859634	0.0204792	-0.0075522	0.0194351		0.0118829	0.047619	0.0357361	-0.0494033	0.0612862	-0.00160144	0.0134843	0.0197051	0.0078222	0.106888	0.0950047	0.00175901	0.0101239	-0.00461228	0.0164952	0.0322917	0.0204088	0.0086758	0.00320711	0.0708408	0.0589579	-0.0214925	0.0333754	-0.0088249	0.0207078	0.041137	0.0292541	0.00971345	0.00216945	0.0211316	0.00924865	0	0.0118829	0.00580495	0.00607795	-0.0152323	0.0271152	0.0200457	0.00816277	0.0082291	0.00365381
2019-02-22	0.00729709	0.0188647	0.0115676	-0.00134903	0.00864612	0.0148783	0.00758118		0.00729709	0	0.00729709	-0.0138856	0.0211827	0.00523191	0.00206518	-0.0354864	0.0427835	-0.0391527	0.0464498	0.0245089	0.0172118	0.0178991	0.010602	0.0137276	0.00643047	0.0248011	0.017504	-0.00439326	0.0116903	0.00903614	0.00173905	0.0174858	0.0101887	0.0429019	0.0356048	0.0228515	0.0155544	0.00456517	0.00273193	0.042119	0.0348219	0.00662252	0.000674577	0.00798403	0.000686939	-0.00479798	0.0120951	0.00896712	0.00167003
2019-02-15	0.0329961	0.0375595	0.00456336	0.0342466	0.00125043	0.0137112	0.019285		0.0329961	0.05	0.0170039	0.0177634	0.0152327	0.0261202	0.00687598	-0.000265745	0.0332619	0.0266987	0.00629748	0.110466	0.0774701	0.0975845	0.0645884	0.0739397	0.0409435	0.0234674	0.00952872	0.0567127	0.0237165	0.038961	0.00596489	-0.0056391	0.0386352	0.0315763	0.00141982	0.0566929	0.0236968	0.08953	0.0565338	0.0258352	0.00716096	0.011028	0.0219682	0.002617	0.0303792	0.0267047	0.00629146	0	0.0329961
2019-02-08	-0.00456952	-0.00386439	0.000705129	0.0140193	0.0185888	0.03305	0.0376196		0.00456952	0	0.00456952	0.0270211	0.0315906	0.00456337	0.00913289	-0.00185676	0.00271276	-0.0016472	0.00292232	-0.0116693	0.00709978	-0.0120904	0.00752084	-0.0118781	0.00730856	-0.0197183	0.0151488	-0.0253149	0.0207454	0.0144444	0.019014	-0.046595	0.0420255	-0.0120364	0.00746683	-0.0134645	0.008895	0.015404	0.0199736	-0.0230635	0.018494	0.157247	0.161817	-0.13789	0.13332	-0.00181159	0.00275793	0.0286983	0.0332679
2019-02-01	0.0170933	0.0901953	0.073102	0.00686351	0.0102298	0.0558325	0.0387392		0.0170933	0	0.0170933	0.0178292	0.000735932	0.0160169	0.00107645	0.0289301	0.0118368	0.0189197	0.00182644	0.0477671	0.0306738	0.02746	0.0103666	0.0593542	0.0422609	0.0123574	0.00473589	-0.0489649	0.0660582	-0.050919	0.0680123	0.00404858	0.0130447	-0.00269476	0.0197881	0.00520562	0.0118877	0.0456826	0.0285893	0.039819	0.0227257	-0.0165845	0.0336778	0.0283882	0.0112948	0.042915	0.0258217	0.0342756	0.0171823
2019-01-25	0.0089695	0.0303867	0.0214172	0.0809071	0.0719376	0.004004	0.0049655		0.0089695	0.0526316	0.0436621	-0.0158222	0.0247917	-0.00701057	0.0159801	0.00493692	0.00403259	0.0122008	0.00323127	0.0304292	0.0214597	0.0152672	0.00629767	0.0273171	0.0183476	-0.00331596	0.0122855	0.0122439	0.00327443	0.0739363	0.0649668	-0.00803213	0.0170016	-0.00729572	0.0162652	0.0188279	0.00985839	-0.000791557	0.00976106	0.00408905	0.00488045	-0.00134288	0.0103124	-0.00650847	0.015478	0.0375245	0.028555	0.0136103	0.00464081
2019-01-18	0.0193011	-0.0189702	0.0382713	0.0149169	0.00438421	0.00934579	0.0099553		0.0193011	-0.05	0.0693011	-0.0102439	0.029545	0.0213744	0.00207328	-0.0163227	0.0356238	0.0198456	0.000544548	0.059742	0.0404409	0.02309	0.00378889	0.010101	0.00920009	0.022276	0.00297493	0.0265893	0.00728822	0.121779	0.102477	-0.00178174	0.0210828	0.0513397	0.0320386	0.0334338	0.0141327	-0.0219355	0.0412366	0.0426338	0.0233327	0.0444133	0.0251122	0.0378553	0.0185542	0.021161	0.0018599	0.00830625	0.0109948
2019-01-11	0.0150657	0.028469	0.0134034	0.0529544	0.0378887	-0.01025	0.0253157		0.0150657	0.111111	0.0960454	-0.0125241	0.0275898	-0.0131829	0.0282485	-0.0160605	0.0311262	0.0487281	0.0336624	0.0382989	0.0232332	-0.0137307	0.0287964	0.021389	0.00632336	-0.0354974	0.0505631	0.0154639	0.000398249	0.102	0.0869343	0.0130866	0.00197903	0.0166355	0.00156981	0.00551116	0.00955451	-0.00308721	0.0181529	0.003327	0.0117387	0.0689655	0.0538998	0.0838926	0.0688269	0.020426	0.00536036	-0.018781	0.0338467
2019-01-04	0.0159007	-0.00633037	0.022231	-0.0213732	0.0372738	0.00959112	0.00630955		0.0159007	-0.0526316	0.0685322	0.00654545	0.00935522	0.0287512	0.0128506	0.00159532	0.0143054	0.0528696	0.0369689	0.0162369	0.000336197	0.00674309	0.00915758	-0.000251572	0.0161522	0.00752941	0.00837126	0.0346667	0.018766	0.0766581	0.0607574	0.0095672	0.00633347	0.0242812	0.00838048	0.0086159	0.00728477	0.0159435	4.28737e-05	0.0203686	0.0044679	-0.017673	0.0335737	0.0339063	0.0180057	-0.0233685	0.0392692	-0.00212164	0.0180223
2018-12-28	-0.00308896	-0.00276189	0.000327078	0.0273725	0.0304615	-0.0129547	0.00986569		0.00308896	-0.05	0.046911	-0.0184414	0.0153524	0.000868715	0.00395768	-0.00607822	0.00298926	-0.034911	0.0318221	0.00794224	0.0110312	0.0217017	0.0247907	0.00353446	0.00662343	-0.0125465	0.0094575	-0.00316456	7.55926e-05	0.0845399	0.0876289	-0.00543725	0.00234828	-0.000851245	0.00223772	0.00756091	0.0106499	-0.0169579	0.0138689	0.00438383	0.00747279	0.0169745	0.0200635	-0.0336788	0.0305898	0.0209485	0.0240375	-0.00632467	0.0032357
2018-12-21	-0.0356098	0.00595356	0.0415633	-0.0770405	0.0414307	-0.0176211	0.0179886		0.0356098	0	0.0356098	-0.0271991	0.00841071	-0.06222	0.0266102	-0.0327198	0.00288995	-0.043199	0.00758919	-0.0628172	0.0272074	-0.0481967	0.0125869	-0.0205242	0.0150856	0.00373134	0.0393411	-0.0503666	0.0147568	-0.0597277	0.0241179	0.00272603	0.0383358	-0.0209397	0.0146701	-0.0285637	0.00704613	-0.0308765	0.00473329	-0.0512939	0.0156841	-0.047098	0.0114882	-0.0524188	0.016809	-0.0596443	0.0240345	-0.0411051	0.00549533
2018-12-14	0.00554324	0.00981964	0.0042764	0.0178016	0.0122584	-0.00825243	0.0137957		0.00554324	-0.047619	0.0531623	0.0137276	0.00818432	0.0194124	0.0138692	0.0220771	0.0165338	-0.00622407	0.0117673	-0.00449085	0.0100341	-0.00586701	0.0114103	0.0230205	0.0174773	0.0165955	0.0110523	0	0.00554324	0.012	0.00645676	0.00136488	0.00417836	-0.0264706	0.0320138	0.0115575	0.00601428	0.0224033	0.01686	0.0241363	0.0185931	0.00334129	0.00220195	0.00639442	0.000851182	0.00246846	0.00307478	0.0753623	0.0698191
2018-12-07	-0.0360871	-0.0120768	0.0240103	-0.0505701	0.014483	-0.00913901	0.0269481		0.0360871	0	0.0360871	0.00423641	0.0403235	-0.0203397	0.0157475	-0.040847	0.00475988	-0.0736251	0.0375379	-0.0586557	0.0225685	-0.0454263	0.00933912	0.0294271	0.0655142	-0.012178	0.0239091	-0.0626479	0.0265608	-0.015425	0.0206621	-0.0200624	0.0160247	-0.0834302	0.047343	-0.0573281	0.021241	-0.0279634	0.00812376	-0.0425918	0.00650462	-0.0117925	0.0242947	-0.0555861	0.0194989	-0.0392622	0.00317505	-0.0226629	0.0134242
2018-11-30	0.0115267	-0.0228284	0.0343551	0.0318339	0.0203072	0.00726744	0.00425931		0.0115267	-0.125	0.136527	-0.00117154	0.0126983	0.0332037	0.021677	0.00415199	0.00737476	0.00535077	0.00617598	0.0129536	0.0014269	0.0291386	0.0176119	-0.0161414	0.0276682	0.0338983	0.0223716	0.000338142	0.0111886	0.045881	0.0343543	0.0237335	0.0122067	0.0289335	0.0174068	0.00312256	0.00840419	0.000742942	0.0107838	0.0137804	0.00225368	0.0453649	0.0338381	0.0337684	0.0222417	0.00529801	0.00622874	0.00141844	0.0101083
2018-11-23	-0.0190059	-0.0219489	0.00294305	-0.0219304	0.00292456	-0.00578035	0.0132255		0.0190059	-0.04	0.0209941	-0.0073011	0.0117048	-0.0482048	0.029199	0.00315537	0.0221612	-0.0178102	0.00119564	0.00559802	0.0246039	-0.0234522	0.00444629	0.00179671	0.0208026	-0.020863	0.00185711	-0.0184755	0.000530368	-0.138916	0.11991	-0.0688483	0.0498424	-0.0321685	0.0131626	-0.00311284	0.015893	0.00874344	0.0277493	0.00137994	0.0203858	-0.0688705	0.0498647	-0.0185211	0.000484766	-0.000264831	0.018741	0.0042735	0.0232794
2018-11-16	-0.013717	-0.00657895	0.007138	-0.0294311	0.0157141	0.00972763	0.0234446		0.013717	0.25	0.263717	0.0312643	0.0449813	-0.00980392	0.00391303	-0.0120948	0.00162219	0.0429354	0.0566524	-0.0189058	0.00518884	0.00125235	0.0149693	-0.00915565	0.00456131	-0.0112518	0.00246519	-0.0252346	0.0115176	-0.130249	0.116532	-0.0212146	0.00749769	-0.0313831	0.0176661	-0.02207	0.00835306	0.00704403	0.020761	-0.0333482	0.0196312	-0.0259392	0.0122222	0.00503849	0.0187554	-0.0128105	0.000906495	-0.0140449	0.000327992
2018-11-09	0.00341066	-0.0467658	0.0501765	-0.00444735	0.00785801	0.0223769	0.0189663		0.00341066	0.0526316	0.0492209	0.014174	0.0107633	0.00477612	0.00136546	0.0315113	0.0281006	-0.0151447	0.0185554	-0.00972702	0.0131377	-0.0148057	0.0182163	-0.0660333	0.0694439	0.00851064	0.00509998	-0.00514966	0.00856032	0.00430293	0.000892264	-0.00290336	0.00631402	0.00314819	0.000262472	0.0115473	0.00813668	0.00125945	0.00215122	-0.00310284	0.0065135	0.0252178	0.0218071	0.008184	0.00477334	-0.00260756	0.00601822	0.0397955	0.0363849
2018-11-02	0.0273792	0.0632501	0.0358709	0.0475473	0.020168	0.0634585	0.0360793		0.0273792	0.0555556	0.0281763	-0.00691664	0.0342959	-0.00750543	0.0348847	0.0441848	0.0168056	0.011374	0.0160052	-0.00561622	0.0329954	0.0556822	0.028303	0.115527	0.0881481	-0.00843882	0.035818	-0.00586604	0.0332453	0.118814	0.0914346	0.00083022	0.026549	0.0197202	0.00765898	0.00645661	0.0209226	0.0213532	0.006026	0.0282589	0.000879663	-0.00410959	0.0314888	0.0146027	0.0127765	0.0558921	0.0285128	0.0266117	0.00076753
2018-10-26	-0.0294896	-0.00303894	0.0264507	-0.0510987	0.0216091	-0.0115003	0.0179893		0.0294896	0	0.0294896	-0.00271908	0.0267705	-0.041643	0.0121534	-0.0429306	0.013441	-0.0989341	0.0694445	-0.0183767	0.0111129	0.0229847	0.0524743	0.0477512	0.0772408	0.0089877	0.0384773	-0.0378656	0.00837598	-0.148409	0.11892	0.0277304	0.05722	-0.025257	0.00423255	-0.00257599	0.0269136	-0.0258145	0.00367506	0.0204651	0.0499547	-0.0535869	0.0240973	0.0392799	0.0687695	-0.0908636	0.061374	0.00907716	0.0385667
2018-10-19	0.00519838	0.00285714	0.00234123	0.0297229	0.0245245	0.0396739	0.0344755		0.00519838	-0.0526316	0.05783	0.0409839	0.0357855	-0.00188929	0.00708767	0.0544863	0.0492879	0.00246575	0.00273262	-0.0230401	0.0282385	-0.029735	0.0349333	-0.0513563	0.0565547	0.00570885	0.000510471	-0.0238405	0.0290389	0.0636665	0.0584681	0.0186875	0.0134891	-0.00445038	0.00964876	0.00778816	0.00258978	0.05	0.0448016	-0.0119485	0.0171469	0.0153576	0.0101592	-0.0377953	0.0429937	-0.0196319	0.0248303	0.0114767	0.00627829
2018-10-12	-0.0482255	-0.0828092	0.0345837	-0.0678897	0.0196642	-0.0863952	0.0381698		0.0482255	0	0.0482255	-0.0200187	0.0282067	-0.0399057	0.0083198	-0.0295936	0.0186319	-0.0323436	0.0158819	-0.0359615	0.0122639	-0.0649743	0.0167488	-0.115125	0.0668992	-0.0599284	0.011703	-0.0373192	0.0109063	-0.127132	0.0789061	-0.065394	0.0171685	-0.0522986	0.00407313	-0.0470064	0.00121904	-0.0360223	0.0122032	-0.0644884	0.0162629	-0.0735772	0.0253518	-0.0787391	0.0305136	-0.0438761	0.00434936	-0.0511797	0.0029542
2018-10-05	-0.0207746	-0.0604071	0.0396325	-0.00397763	0.016797	-0.0303322	0.00955759		0.0207746	0	0.0207746	-0.0416464	0.0208717	-0.0127149	0.00805972	-0.00692268	0.0138519	0.00292475	0.0236994	-0.0386393	0.0178647	-0.0450216	0.024247	-0.0706086	0.049834	-0.0132392	0.00753543	-0.0163157	0.00445893	-0.0657183	0.0449437	-0.034131	0.0133564	0.0241901	0.0449647	-0.0143867	0.00638788	-0.0237741	0.00299953	-0.036454	0.0156794	-0.0446602	0.0238856	0.00132066	0.0220953	-0.0635025	0.0427279	-0.0251238	0.00434923
2018-09-28	-0.0028479	-0.00408697	0.00123907	-0.00482434	0.00197644	0.00776322	0.0106111		0.0028479	0.0555556	0.0584035	-0.0100377	0.00718976	0.017122	0.0199699	0.027651	0.0304989	-0.0365057	0.0336578	0.0129213	0.0157693	-0.016184	0.0133361	0.0153948	0.0182427	0.0271985	0.0300465	-0.0333761	0.0305282	0.122645	0.125492	0.0361789	0.0390268	-0.00835297	0.00550506	-0.0118072	0.00895932	-0.0182349	0.015387	0.00457761	0.00742552	0.00980392	0.0126518	-0.0261093	0.0232614	-0.00741549	0.00456758	0.0351648	0.0380127
2018-09-21	0.0203702	0.0461775	0.0258073	0.0273224	0.00695221	0.0208024	0.000432185		0.0203702	-0.0526316	0.0730018	-0.000760723	0.0211309	0.0193093	0.00106087	-0.0149412	0.0353114	0.0201228	0.000247365	0.00564972	0.0147205	0.0274212	0.00705104	0.016771	0.00359917	0.0351947	0.0148246	0.0580132	0.037643	0.0182114	0.00215881	0.0186335	0.00173665	0.0541883	0.0338181	0.0282458	0.0078756	-0.00315075	0.0235209	0.0177891	0.00258112	-0.0285714	0.0489416	0.0381893	0.0178192	0.00218579	0.0181844	0.0126113	0.00775892
2018-09-14	0.0129398	0.028858	0.0159182	-0.0103132	0.023253	0.0135542	0.000614389		0.0129398	-0.0952381	0.108178	0.00651972	0.00642011	0.0359685	0.0230286	0.0364533	0.0235135	-0.0128982	0.0258381	0.0129721	3.23202e-05	0.0629457	0.0500059	0	0.0129398	0.00756501	0.00537482	0.0216056	0.00866572	-0.0462159	0.0591557	0.0104603	0.00247958	0.0162919	0.00335205	0.00598205	0.00695777	-0.0100768	0.0230166	0.00553663	0.0074032	0.0217984	0.00885854	0.0394171	0.0264772	0.0534193	0.0404795	0.00672143	0.00621839
2018-09-07	-0.0277219	-0.0586384	0.0309165	-0.0946254	0.0669035	-0.0362845	0.00856258		0.0277219	-0.0454545	0.0177327	-0.0344901	0.00676824	-0.0348988	0.00717694	-0.00977066	0.0179512	-0.0386857	0.0109638	-0.0133634	0.0143584	-0.0817198	0.0539979	-0.0444444	0.0167226	-0.0253456	0.00237627	-0.00257019	0.0251517	0.0675497	0.0952716	-0.0386163	0.0108944	0.00206944	0.0297913	-0.0281008	0.000378882	-0.0209067	0.00681515	0.0454141	0.073136	-0.0798711	0.0521492	-0.0103022	0.0174197	-0.0268877	0.00083415	-0.0154412	0.0122807
2018-08-31	-0.00598066	0.00835143	0.0143321	0.00711009	0.0130908	0.000484027	0.00646469		0.00598066	-0.0434783	0.0374976	-0.00862715	0.00264649	-0.0182249	0.0122442	-0.0135207	0.00754009	-0.048153	0.0421723	-0.0115349	0.00555422	0.0121037	0.0180844	0.023622	0.0296027	0.00789596	0.0138766	-0.0267462	0.0207655	0.00515893	0.0111396	-0.000402091	0.00557857	-0.000459664	0.00552099	-0.00649819	0.000517536	-0.00769231	0.00171165	0.021838	0.0278187	0.0219619	0.0279426	0.00483092	0.0108116	0.0122477	0.0182283	-0.017341	0.0113604
2018-08-24	0.0132808	0.00825194	0.00502888	0.0158434	0.00256261	0.0157325	0.00245173		0.0132808	0.0454545	0.0321737	0.00595218	0.00732864	0.0471374	0.0338566	0.0190996	0.00581877	-0.025756	0.0390368	-0.00204233	0.0153232	0.0226938	0.00941296	0.00904878	0.00423204	0.0170052	0.00372438	0.0192195	0.00593864	0.138499	0.125219	0.01221	0.00107081	0.0106852	0.00259557	0.0144043	0.00112348	-0.00232558	0.0156064	0.0290262	0.0157454	0.0336739	0.020393	0.0568928	0.043612	0.0286981	0.0154173	-0.00395826	0.0172391
2018-08-17	-0.0107011	0.00456776	0.0152688	-0.0419643	0.0312632	-0.010219	0.000482098		0.0107011	-0.0434783	0.0327772	0.00470198	0.0154031	-0.0287303	0.0180292	-0.00556234	0.00513874	0.0255896	0.0362907	0.00186012	0.0125612	-0.00176523	0.00893585	-0.0247525	0.0140514	-0.00516917	0.0055319	-0.0298706	0.0191695	-0.0343944	0.0236934	-0.00445705	0.00624403	-0.0153248	0.00462372	-0.014911	0.00420994	-0.0146654	0.00396437	0	0.0107011	0.0220418	0.0327428	-0.0347789	0.0240779	-0.00116523	0.00953585	0.00144144	0.0121425
2018-08-10	-0.0117013	0.000846597	0.0125479	-0.0252924	0.013591	-0.0311174	0.0194161		0.0117013	-0.0416667	0.0299653	0.00416658	0.0158679	-0.0151515	0.00345017	-0.00526316	0.00643819	-0.0225911	0.0108897	-0.00222717	0.00947417	-0.00526778	0.00643357	0.011099	0.0228004	-0.0161812	0.00447988	-0.0341786	0.0224773	0.00441014	0.0161115	-0.022187	0.0104857	-0.00861678	0.00308457	-0.0151587	0.00345735	-0.0175597	0.00585831	0.0123223	0.0240236	0.00583431	0.0175357	-0.0275229	0.0158216	-0.0207668	0.00906543	-0.0131579	0.00145655
2018-08-03	-0.00520949	-0.0194255	0.014216	-0.0110274	0.00581794	0.0296117	0.0348211		0.00520949	0	0.00520949	0.0141236	0.0193331	-0.004	0.00120949	-0.0063028	0.00109331	-0.00618557	0.000976077	-0.0131868	0.00797732	-0.0135681	0.00835864	-0.00969828	0.00448879	-0.0300448	0.0248354	-0.00693431	0.00172482	-0.0713311	0.0661216	0.000793021	0.00600251	0.0388693	0.0440787	-0.0334249	0.0282154	-0.0381117	0.0329022	-0.0172333	0.0120239	-0.00848438	0.00327489	0.0114958	0.0167053	-0.00949367	0.00428418	0.0214312	0.0266407
2018-07-27	0.0124979	0.0165401	0.00404219	-0.0135314	0.0260293	-0.0278433	0.0403412		0.0124979	0	0.0124979	-0.0201595	0.0326574	0.0456274	0.0331295	0.0305417	0.0180438	-0.0250168	0.0375146	0.0325265	0.0200286	-0.00773417	0.0202321	-0.0468365	0.0593344	0.026231	0.0137331	0.0599613	0.0474634	0.0198399	0.007342	0.0169355	0.00443759	0.0228916	0.0103937	0.0358074	0.0233096	-0.0126149	0.0251128	-0.00278681	0.0152847	0.00581846	0.00667943	-0.12037	0.132868	0.0317164	0.0192185	-0.0075703	0.0200682
2018-07-20	0.0011349	0.00101368	0.000121219	0.102369	0.101234	0.00521822	0.00408331		0.0011349	-0.04	0.0411349	0.0430087	0.0418738	-0.0136884	0.0148233	0.00625782	0.00512292	0.00708582	0.00595091	-0.01527	0.0164049	-0.00228637	0.00342127	-0.0115736	0.0127085	-0.00821543	0.00935033	-0.0129821	0.014117	-0.0264317	0.0275666	0.00364225	0.00250735	0.00048216	0.000652743	-0.0154098	0.0165447	0.035651	0.0345161	0.00232775	0.00119284	0.00624512	0.00511022	-0.0134615	0.0145964	-0.0178653	0.0190002	0.00470844	0.00357354
2018-07-13	0.0117961	0.0290334	0.0172373	0.0233463	0.0115502	0.0242954	0.0124994		0.0117961	0	0.0117961	7.81373e-05	0.0117179	0.000375164	0.0114209	-0.00813793	0.019934	0.00123874	0.0105573	0.0903553	0.0785593	0.00632729	0.00546879	0.0335782	0.0217821	0.002746	0.00905008	-0.0274786	0.0392747	0.172427	0.160631	0.0202312	0.00843514	-0.0184572	0.0302532	0.0106182	0.00117786	0.0308149	0.0190188	0.0442392	0.0324431	0.0599917	0.0481956	-0.0184049	0.030201	0.00413983	0.00765624	0.0007249	0.0110712
2018-07-06	0.00854701	0.00841515	0.000131861	-0.0156158	0.0241628	-0.0269504	0.0354974		0.00854701	0.0416667	0.0331197	0.00561293	0.00293408	0.0210688	0.0125218	0.0560816	0.0475346	0.0265896	0.0180426	-0.0175544	0.0261014	-0.0263232	0.0348702	-0.0146816	0.0232286	0.0143918	0.00584482	0.0125964	0.00404934	0.0670906	0.0585436	0.00165426	0.00689275	0.00547228	0.00307473	0.0291404	0.0205934	0.0186003	0.0100533	-0.0115329	0.0200799	0.00708333	0.00146368	0.0378352	0.0292882	0.0286255	0.0200785	-0.0139385	0.0224855
2018-06-29	-0.00947099	-0.00765484	0.00181615	-0.043135	0.0336641	0.00906489	0.0185359		0.00947099	0.0434783	0.0529493	0.0148342	0.0243051	-0.00514482	0.00432617	-0.00521664	0.00425435	0.0151391	0.0246101	-0.00377583	0.00569516	-0.00446055	0.00501044	-0.00493827	0.00453272	-0.010565	0.00109401	-0.0135386	0.00406759	-0.0329028	0.0234318	0.00498753	0.0144585	-0.0189076	0.00943657	-0.0103341	0.000863065	-0.00646801	0.00300298	0.0436309	0.0531019	-0.0119391	0.00246808	-0.0099406	0.000469609	0.006189	0.01566	-0.0092068	0.000264191
2018-06-22	-0.0137079	-0.0466081	0.0329002	-0.0369264	0.0232186	-0.0127179	0.00099		0.0137079	-0.115385	0.101677	0.0118745	0.0255823	0.00248329	0.0161911	0.00480489	0.0185127	0.00732947	0.0210373	-0.0285714	0.0148636	-0.0447403	0.0310325	-0.0507812	0.0370734	-0.0162675	0.00255966	-0.00406354	0.00964431	0.161429	0.175136	-0.00824402	0.00546383	-0.00833333	0.00537452	-0.0214017	0.00769384	-0.0227991	0.00909124	-0.0357834	0.0220755	-0.0260626	0.0123547	-0.078015	0.0643071	-0.0117619	0.00194591	-0.0410866	0.0273787
2018-06-15	0.0112714	0.00366239	0.00760905	0.0483917	0.0371202	0.0300825	0.018811		0.0112714	0.0833333	0.0720619	-0.00576797	0.0170394	-0.0141243	0.0253957	0.0338702	0.0225988	0.0560549	0.0447835	0.0267592	0.0154877	0.0203804	0.00910899	0.013059	0.00178752	0.0105023	0.000769158	0.00819367	0.00307777		0.0112714	0.0345416	0.0232701	-0.00917431	0.0204458	0.0085389	0.00273254	0.0372278	0.0259564	0.00828864	0.0029828	0.0457023	0.0344309	-0.00367483	0.0149463	-0.000470256	0.0117417	0.0435861	0.0323147
2018-06-08	-0.00210423	-0.00513415	0.00302992	0.0209241	0.0230284	-0.00338491	0.00128068		0.00210423	-0.04	0.0378958	-0.0111024	0.00899817	0.00701688	0.00912111	0.0006025	0.00270673	-0.00174477	0.000359464	0.0151927	0.0172969	-0.031324	0.0292198	0.0276535	0.0297577	0.0148285	0.0169328	-0.0035257	0.00142147		0.00210423	-0.000852152	0.00125208	-0.00137426	0.000729975	-0.00776653	0.0056623	-0.000468055	0.00163617	-0.0110897	0.00898545	-0.0160891	0.0139849	-0.0303423	0.0282381	0.0226016	0.0247058	-0.0112123	0.0091081
2018-06-01	-0.0112333	-0.0129148	0.00168149	-0.000580889	0.0106524	-0.00144858	0.00978476		0.0112333	-0.0384615	0.0272282	-0.00934577	0.00188756	0.0327066	0.04394	0.00927334	0.0205067	-0.0155809	0.00434758	0.0120151	0.0232484	-0.00575766	0.00547568	0.00882051	0.0200538	-0.0314183	0.020185	-0.109845	0.0986114		0.0112333	-0.0208594	0.00962607	-0.0274003	0.016167	-0.0084014	0.00283193	-0.0248745	0.0136412	0.0216749	0.0329082	0.0354549	0.0466883	-0.012897	0.0016637	-0.0174817	0.00624836	-0.0199176	0.00868425
2018-05-25	-0.00882231	-0.0101942	0.00137187	0.017435	0.0262573	0.0117245	0.0205468		0.00882231	-0.103448	0.094626	0.0130597	0.021882	-0.0627753	0.053953	-0.00993377	0.00111147	0.0184931	0.0273154	0.00378168	0.012604	-0.0157135	0.00689124	0.0181704	0.0269927	-0.00535714	0.00346516	-0.0168886	0.00806629		0.00882231	0.0105396	0.0193619	-0.0239182	0.0150959	-0.0142627	0.0054404	0.0212072	0.0300295	0.00197433	0.0107966	0.0545045	0.0633268	0.0115364	0.0203587	-0.0151233	0.00630101	0.047482	0.0563043
2018-05-18	0.00996563	0.0524523	0.0424867	0.0116592	0.00169356	0.021967	0.0120014		0.00996563	-0.0333333	0.043299	-0.000847976	0.0108136	0.0215638	0.0115982	0.0423596	0.032394	0.00288221	0.00708342	-0.016189	0.0261547	0.026441	0.0164754	0.0433229	0.0333572	0.0360777	0.0261121	-0.0189581	0.0289237		0.00996563	0.0335512	0.0235856	0.0222272	0.0122615	0.0163666	0.00640098	-0.018527	0.0284926	0.0189097	0.00894405	-0.00090009	0.0108657	-0.0244031	0.0343687	0.0252863	0.0153206	0.00469823	0.0052674
2018-05-11	0.00720589	0.00616861	0.00103728	0.0349629	0.027757	0.00653266	0.000673222		0.00720589	0.0344828	0.0272769	0.0414434	0.0342375	0.0202793	0.0130734	-0.0268702	0.0340761	-0.022897	0.0301029	0.00770088	0.000494996	0.0112299	0.00402406	0.0210962	0.0138903	-0.00506213	0.012268	0.00159566	0.00561023		0.00720589	0.00834798	0.00114209	-0.00266016	0.00986605	0.00991736	0.00271147	0.00969977	0.00249388	0.0196923	0.0124864	0.020202	0.0129961	-0.00917144	0.0163773	-0.0246626	0.0318685	0.00326323	0.00394265
2018-05-04	0.00290582	0.0260197	0.0231139	0.0147567	0.0118508	0.0106653	0.00775949		0.00290582	0.0357143	0.0328085	-0.0185372	0.021443	0.00326296	0.000357131	0.00521793	0.0023121	-0.0299323	0.0328381	0.0181574	0.0152516	0.00241222	0.000493603	0.0142647	0.0113589	0.0125815	0.00967572	-0.0141576	0.0170634		0.00290582	0.0133571	0.0104513	-0.0418437	0.0447495	0.0234413	0.0205355	-0.00938	0.0122858	0.0237295	0.0208237	0.00507614	0.00217032	0.0108512	0.00794542	0.00538012	0.00247429	0	0.00290582
2018-04-27	0.00944744	0.0184423	0.00899482	0.00759253	0.00185491	0.0287356	0.0192882		0.00944744	-0.0344828	0.0439302	0.0460943	0.0366468	0.028831	0.0193835	-0.00183824	0.0112857	-0.0152065	0.0246539	0.0293087	0.0198613	-0.00981953	0.019267	0.106032	0.096585	0.0248329	0.0153854	0.0056953	0.00375214		0.00944744	-0.0187855	0.0282329	0.00533846	0.00410898	-0.0205917	0.0300392	-0.0128726	0.0223201	0.0572824	0.047835	0	0.00944744	-0.0150462	0.0244936	0.0532151	0.0437676	-0.00791367	0.0173611
2018-04-20	0.0116969	-0.00922476	0.0209217	-0.0564179	0.0681148	0.00130787	0.010389		0.0116969	0	0.0116969	-0.0145057	0.0262026	0.0419753	0.0302784	-0.0107592	0.0224561	0.0029329	0.00876403	0.0291803	0.0174834	0.0653096	0.0536127	-0.0119211	0.0236181	0.0340741	0.0223772	0.0286412	0.0169443		0.0116969	0.00925926	0.00243766	0.0314978	0.0198009	0.0227548	0.0110579	-0.00606061	0.0177575	0.0160162	0.00431932	-0.0176791	0.029376	0.0129283	0.0012314	0.0281155	0.0164186	-0.00536673	0.0170636
2018-04-13	0.0101808	0.0733054	0.0631246	0.0390819	0.028901	0.00473062	0.00545022		0.0101808	0.0740741	0.0638932	-0.0210513	0.0312322	0.00257865	0.00760219	-0.00166415	0.011845	-0.0445017	0.0546826	-0.0307203	0.0409012	0.0193084	0.00912752	0.0445402	0.0343594	0	0.0101808	0.0145286	0.0043478		0.0101808	0.0088968	0.00128404	0.0318182	0.0216373	0.0299177	0.0197369	-0.0121951	0.022376	0.0109464	0.000765567	-0.00135808	0.0115389	0.0398951	0.0297142	0.0294654	0.0192846	0	0.0101808
2018-04-06	0.0155181	0.0495604	0.0340422	0.00655635	0.00896177	0.0376329	0.0221148		0.0155181	-0.0689655	0.0844836	0.0147895	0.000728594	0.0508346	0.0353165	0.0117863	0.00373181	-0.00078405	0.0163022	0.00639659	0.00912154	-0.0271937	0.0427118	0.0740741	0.0585559	0.0177925	0.00227439	0.00664783	0.0088703		0.0155181	0.0255474	0.0100293	0.0185185	0.00300039	0.00400501	0.0115131	0.0332188	0.0177007	0.0200047	0.00448652	0.000452899	0.0150652	0.108835	0.0933172	0.00104411	0.014474	0.0332717	0.0177536
2018-03-30	0.0154569	0.0300535	0.0145966	-0.0204893	0.0359462	0.0420574	0.0266005		0.0154569	-0.0645161	0.079973	0.0591779	0.0437211	0.0070953	0.00836159	0.0254277	0.00997084	0.0229148	0.00745788	0.00947051	0.00598637	0.0345128	0.0190559	0.0101325	0.00532438	0.00241838	0.0130385	0.0156989	0.000241971		0.0154569	0.0176416	0.00218472	0.0136086	0.00184825	0.0180938	0.0026369	0.0292384	0.0137815	0.0364031	0.0209462	0.00914077	0.00631611	-0.00817406	0.0236309	0.01645	0.000993105	0.0142482	0.00120866
2018-03-23	-0.032201	-0.0185859	0.0136152	-0.0614237	0.0292226	-0.0227715	0.00942958		0.032201	0.0333333	0.0655344	-0.0138632	0.0183378	-0.0413353	0.00913425	-0.037177	0.00497593	-0.0490303	0.0168293	-0.0320833	0.000117702	-0.0461964	0.0139954	0.00785546	0.0400565	-0.0237088	0.00849223	-0.0514011	0.0192001		0.032201	-0.0340807	0.00187968	-0.0651459	0.0329448	-0.0438596	0.0116586	-0.0178323	0.0143687	-0.0570584	0.0248574	-0.0205909	0.0116102	-0.0322243	2.32549e-05	-0.062671	0.0304699	-0.000374813	0.0318262
2018-03-16	-0.000824986	0.00630209	0.00712708	0.0295508	0.0303758	-0.00880815	0.00798316		0.000824986	0	0.000824986	-0.027603	0.026778	0.0284115	0.0292365	0.00899665	0.00982163	-0.0159751	0.0151501	-0.0236957	0.0228707	0.0157348	0.0165597	-0.0157216	0.0148967	-0.0159729	0.0151479	-0.00762752	0.00680254		0.000824986	-0.0119628	0.0111378	0.0135616	0.0143866	0.0108374	0.0116624	-0.0134796	0.0126546	-0.00878774	0.00796276	0.0228938	0.0237188	0.00116469	0.00198967	0.0215955	0.0224205	-0.00224383	0.00141884
2018-03-09	0.0321986	0.0301571	0.00204153	0.0962099	0.0640113	0.0616598	0.0294612		0.0321986	-0.142857	0.175056	0.0490236	0.016825	0.0210989	0.0110997	0.0343849	0.00218626	0.0508112	0.0186126	0.0466205	0.0144219	0.0400351	0.00783647	0.0341151	0.00191654	0.0369404	0.00474177	0.000795165	0.0314034		0.0321986	0.00311111	0.0290875	-0.102196	0.134394	0.0296728	0.00252576	0.0384342	0.00623556	0.0462046	0.014006	0.0653659	0.0331673	0.0659218	0.0337232	0.0290196	0.00317899	0.0249138	0.00728484
2018-03-02	-0.0277878	-0.0324215	0.00463369	-0.0264901	0.00129772	-0.0425294	0.0147416		0.0277878	-0.0277778	1.00104e-05	-0.0127643	0.0150235	-0.0333546	0.00556679	-0.0253651	0.00242268	0.0248239	0.0526117	-0.0442523	0.0164645	-0.0494444	0.0216567	-0.0423686	0.0145808	-0.031405	0.00361717	-0.0309755	0.00318771		0.0277878	0.0241238	0.0519116	-0.016876	0.0109118	-0.0487334	0.0209456	-0.00940071	0.0183871	-0.0604651	0.0326773	-0.0214797	0.00630807	-0.0856981	0.0579103	-0.0199846	0.00780316	-0.0308321	0.00304431
2018-02-23	0.00559256	-0.00704225	0.0126348	0.0176508	0.0120583	0.0107466	0.00515405		0.00559256	0.0285714	0.0229789	-0.0107852	0.0163778	0.0254902	0.0198976	0.00852713	0.00293458	0.01643	0.0108374	0.0289961	0.0234036	-0.00221729	0.00780985	-0.0020377	0.00763025	0.00833333	0.00274078	0.0037123	0.00188026		0.00559256	-0.0103604	0.0159529	0.0103093	0.00471672	-0.00144543	0.00703799	-0.0100047	0.0155972	0.013468	0.00787546	0.00866635	0.00307379	-0.0295219	0.0351145	0.0010259	0.00456665	0	0.00559256
2018-02-16	0.0338717	0.057897	0.0240253	0.0584239	0.0245522	0.0258196	0.00805215		0.0338717	-0.0540541	0.0879258	0.0048903	0.0289814	0.0267308	0.00714091	0.0175106	0.0163611	0.0153718	0.0184999	0.143524	0.109652	0.0406692	0.00679746	0.0700463	0.0361746	0.041454	0.00758225	0.022943	0.0109287		0.0338717	0.0447059	0.0108342	0.0124448	0.0214269	0.065999	0.0321273	0.0252863	0.00858544	0.0722022	0.0383305	0.0931579	0.0592862	0.0424897	0.00861796	0.0708597	0.036988	0.0565149	0.0226432
2018-02-09	-0.0536358	-0.0524405	0.00119527	-0.0692381	0.0156023	-0.0459452	0.00769057		0.0536358	-0.0263158	0.02732	-0.063382	0.00974625	-0.030996	0.0226398	-0.0937813	0.0401455	-0.0643327	0.0106969	-0.0503581	0.00327769	-0.0420006	0.0116352	-0.0746532	0.0210174	-0.0623265	0.0086907	-0.0424242	0.0112115		0.0536358	-0.0432238	0.010412	-0.0623	0.00866425	-0.0824694	0.0288336	-0.0715393	0.0179035	-0.0419645	0.0116713	-0.0367066	0.0169292	-0.0732226	0.0195869	-0.0798585	0.0262227	0.00394011	0.0575759
2018-02-02	-0.0269212	-0.0158793	0.0110419	-0.0461399	0.0192188	-0.0106791	0.0162421		0.0269212	-0.025641	0.00128015	0.0112669	0.0381881	-0.0291456	0.00222445	-0.0480403	0.0211191	-0.0309022	0.00398104	-0.0177535	0.00916771	-0.0400531	0.0131319	-0.0378549	0.0109337	-0.0404226	0.0135014	-0.0333919	0.00647074		0.0269212	-0.0258772	0.00104398	-0.0131872	0.013734	-0.0363306	0.00940943	-0.000885152	0.026036	-0.0366504	0.0097292	0.0590636	0.0859847	-0.0509091	0.0239879	-0.0560592	0.029138	-0.0245965	0.00232471
2018-01-26	-0.00128519	0.0454451	0.0467303	-0.00659077	0.00530558	-0.0172228	0.0159376		0.00128519	0.0263158	0.027601	-0.0277507	0.0264655	0.00486361	0.0061488	0.00726525	0.00855044	-0.0191819	0.0178967	-0.0348098	0.0335246	-0.00317292	0.00188773	0	0.00128519	-0.00137615	9.09554e-05	0.0198656	0.0211508		0.00128519	0.0174029	0.0186881	-0.015182	0.0138968	0.00364631	0.0049315	0.018481	0.0197661	-0.0133684	0.0120832	-0.0106247	0.00933954	0.0127877	0.0140729	0.0216914	0.0229766	0.000769231	0.00205442
2018-01-19	0.00654299	-0.00495561	0.0114986	0.117509	0.110966	0.00950829	0.00296529		0.00654299	0	0.00654299	0.0311245	0.0245815	-0.0271549	0.0336979	-0.00977331	0.0163163	-0.00411609	0.0106591	0.0264381	0.0198951	0.0109596	0.00441664	0.00782587	0.00128288	0.0111317	0.00458873	-0.00756004	0.014103		0.00654299	-0.0013369	0.00787989	0.0176843	0.0111413	0.0300469	0.023504	0.00932666	0.00278367	0.00862069	0.0020777	0.0153182	0.00877524	0.021955	0.0154121	0.00959646	0.00305346	-0.00725468	0.0137977
2018-01-12	0.00480366	-0.0294589	0.0342626	-0.0164636	0.0212673	-0.0152488	0.0200525		0.00480366	-0.025641	0.0304447	-0.0265119	0.0313156	0.016414	0.0116103	-0.00927918	0.0140828	-0.00504043	0.00984409	0.0560748	0.0512711	0.0215729	0.0167692	0.0176705	0.0128668	-0.00736648	0.0121701	0.0558773	0.0510736		0.00480366	-0.0188019	0.0236056	0.0531268	0.0483232	-0.0344515	0.0392552	-0.00475436	0.00955802	0.0143498	0.00954611	0.0238569	0.0190532	0.0675223	0.0627187	0.0226472	0.0178435	-0.00757863	0.0123823
2018-01-05	0.0280322	0.0167074	0.0113248	0.0461591	0.0181269	0.0105434	0.0174888		0.0280322	-0.0487805	0.0768127	-0.00799903	0.0360313	0.0386578	0.0106256	0.0349339	0.00690167	0.0225491	0.0054831	0.0313253	0.00329308	0.0335874	0.00555513	0.0223919	0.00564037	0.0337934	0.00576121	0.0263454	0.00168684		0.0280322	-0.00521966	0.0332519	0.03113	0.00309775	0.0362889	0.00825668	0.0162199	0.0118123	0.0382959	0.0102637	0.0220115	0.00602071	0.201878	0.173846	0.0513228	0.0232905	0	0.0280322
2017-12-29	-0.0079728	-0.0164329	0.00846007	-0.012585	0.00461224	-0.00990364	0.00193084		0.0079728	0.025	0.0329728	-0.00060562	0.00736718	-0.00914569	0.00117289	-0.00964852	0.00167572	-0.00914991	0.00117711	-0.0183323	0.0103596	-0.0201881	0.0122153	0.00434449	0.0123173	-0.0140779	0.0061051	-0.0111199	0.00314714		0.0079728	-0.00260304	0.00536976	-0.0174777	0.00950486	-0.00907716	0.00110436	-0.00877993	0.000807135	-0.0243044	0.0163316	-0.00617007	0.00180273	-0.0349515	0.0269787	-0.00683132	0.00114148	0.00879205	0.0167648
2017-12-22	0.00269687	0.0177442	0.0150474	0.00788481	0.00518794	-0.0024032	0.00510008		0.00269687	0	0.00269687	-0.0162059	0.0189028	-0.00086003	0.0035569	-0.0135962	0.0162931	0.000425758	0.00227111	-0.00821114	0.010908	0.0155877	0.0128908	0.00630063	0.00360376	-0.0170664	0.0197633	0.000476796	0.00222008		0.00269687	0.0249	0.0222031	-0.00395648	0.00665335	-0.0126393	0.0153362	0.0151638	0.0124669	0.0225293	0.0198325	0.000785899	0.00191097	0.0286285	0.0259316	-0.00937012	0.012067	0.0131681	0.0104712
2017-12-15	-0.00693455	-0.00909458	0.00216004	-0.00680967	0.000124878	-0.00610403	0.000830513		0.00693455	0.212121	0.219056	0.00346766	0.0104022	-0.0109516	0.00401707	0.00505603	0.0119906	-0.00508313	0.00185142	-0.0287114	0.0217769	0.000562035	0.00749658	0.00803629	0.0149708	0.00509968	0.0120342	-0.0325953	0.0256608		0.00693455	-0.0166157	0.00968111	0.000197863	0.00713241	-0.00831814	0.00138359	0.00946483	0.0163994	-0.0332323	0.0262977	-0.00536013	0.00157441	0.00873069	0.0156652	-0.000260213	0.00667433	-0.0219697	0.0150351
2017-12-08	0.0146153	0.0168516	0.00223637	0.0187305	0.00411523	0.020585	0.00596979		0.0146153	0.1	0.0853847	0.0161604	0.00154513	-0.00780673	0.022422	-0.0219193	0.0365345	-0.0203341	0.0349493	0.028836	0.0142208	0.00253557	0.0120797	0.0314171	0.0168019	0.0450581	0.0304429	0.0348449	0.0202296		0.0146153	0.0617456	0.0471303	0.00158541	0.0130298	0.0334432	0.018828	0.00800942	0.00660583	0.0150427	0.000427477	-0.00278396	0.0173992	0.0537863	0.039171	0.00707547	0.00753979	0.0232558	0.00864056
2017-12-01	-0.0108853	-0.0252404	0.0143551	-0.0747754	0.06389	-0.0138889	0.00300357		0.0108853	0	0.0108853	-0.0342643	0.0233789	0.00095037	0.0118357	-0.0339574	0.0230721	-0.0203273	0.00944195	-0.00571096	0.00517436	-0.0105923	0.000292986	-0.0446999	0.0338146	-0.0291627	0.0182774	-0.0124136	0.00152826		0.0108853	-0.00462107	0.00626425	-0.00473373	0.00615159	-0.0199654	0.00908006	-0.00608757	0.00479775	0.0109447	0.02183	-0.0175055	0.00662015	-0.041384	0.0304987	-0.0275229	0.0166376	-0.0050135	0.00587182
2017-11-24	0.0114174	0.0121655	0.000748085	0.0193	0.0078826	0.00970874	0.00170863		0.0114174	0.0344828	0.0230654	0.0121143	0.000696964	0.0230096	0.0115922	0.0267798	0.0153624	0.010268	0.00114937	0.0108388	0.000578534	0.013275	0.0018576	0.014643	0.00322563	0.0114177	3.32551e-07	0.0077593	0.00365806		0.0114174	0.0150094	0.00359202	0.00835322	0.00306414	0.0210936	0.0096762	0.0188454	0.00742805	-0.0047013	0.0161187	0.0202031	0.00878578	0	0.0114174	0.00899974	0.00241762	0.011705	0.000287668
2017-11-17	-0.0160488	-0.00764588	0.00840288	-0.000980392	0.0150684	-0.00429646	0.0117523		0.0160488	-0.0333333	0.0172846	-0.0033147	0.0127341	-0.0367326	0.0206838	-0.0258298	0.00978102	-0.0299801	0.0139313	0.0138557	0.0299045	-0.00895731	0.00709144	-0.00528487	0.0107639	-0.0145335	0.00151524	-0.024861	0.00881227		0.0160488	0.0113852	0.027434	-0.00297442	0.0130743	0.00640417	0.0224529	-0.0113208	0.004728	0.00241379	0.0184626	-0.000111607	0.0159372	-0.00405405	0.0119947	-0.00358698	0.0124618	0.00431034	0.0203591
2017-11-10	-0.0230151	-0.0373814	0.0143663	-0.0291878	0.00617271	-0.0332295	0.0102144		0.0230151	0	0.0230151	-0.0127135	0.0103016	-0.00876741	0.0142477	-0.0201215	0.00289362	-0.0456274	0.0226123	-0.0395778	0.0165627	-0.0465706	0.0235555	-0.0406826	0.0176675	-0.0430686	0.0200535	-0.0152068	0.0078083		0.0230151	-0.0240741	0.00105896	-0.0102061	0.012809	-0.0175929	0.00542219	0	0.0230151	-0.0475148	0.0244997	-0.0179746	0.00504054	-0.054917	0.0319019	-0.0586107	0.0355956	-0.011236	0.0117792
2017-11-03	0.00677466	0.0165387	0.00976403	0.0280496	0.0212749	0.0126183	0.00584364		0.00677466	0	0.00677466	0.0147674	0.00799274	0.0254919	0.0187172	-0.0396208	0.0463955	0.0169164	0.0101417	0.00704713	0.000272475	0.00307857	0.00369609	0.0227646	0.01599	0.0206044	0.0138297	-0.04	0.0467747		0.00677466	0.00652377	0.000250895	-0.0108717	0.0176463	0.0347197	0.0279451	0.0176407	0.010866	0.0013155	0.00545916	0.0113057	0.00453104	0.0624152	0.0556405	0.019174	0.0123994	0.00780945	0.00103479
2017-10-27	0.0139769	0.0685883	0.0546114	0.0323232	0.0183463	0.0250606	0.0110837		0.0139769	0	0.0139769	0.0070402	0.00693669	0.028503	0.0145262	-0.0182556	0.0322325	-0.0290943	0.0430712	0.0723489	0.058372	0.020071	0.00609411	0.10064	0.0866634	0.0404955	0.0265186	0.00661278	0.0073641		0.0139769	0.0618506	0.0478737	0.0109912	0.00298572	0.0230636	0.00908675	-0.0335189	0.0474958	0.0565207	0.0425438	0.042042	0.0280652	0.0358398	0.0218629	-0.0214097	0.0353866	0.000781555	0.0131953
2017-10-20	0.00134519	-0.0171629	0.0185081	0.00134862	3.42886e-06	-0.0156499	0.0169951		0.00134519	0.0344828	0.0331376	-0.0696857	0.0710309	0.00393185	0.00258666	0.00251196	0.00116677	0.00376825	0.00242306	0.0455959	0.0442507	0.00123035	0.00011484	0.005177	0.00383181	0.0052682	0.00392301	0.0302801	0.0289349		0.00134519	-0.00834151	0.0096867	0.00651916	0.00517397	0.00608016	0.00473497	0.00536381	0.00401862	0.00594198	0.00459679	-0.027191	0.0285362	-0.0538564	0.0552016	0.0158847	0.0145395	0.0513558	0.0500106
2017-10-13	0.00464858	0.0494792	0.0448306	0.0341702	0.0295216	0.0428769	0.0382283		0.00464858	-0.0333333	0.0379819	0.0254083	0.0207598	0.00493908	0.000290507	-0.030837	0.0354856	0.0246139	0.0199653	-0.05008	0.0547286	-0.0140181	0.0186666	0.0583444	0.0536959	0.00143885	0.00320973	-0.0343567	0.0390053		0.00464858	-0.0295238	0.0341724	-0.0242868	0.0289354	0.00863579	0.00398722	0.0149112	0.0102627	-0.0126539	0.0173024	0.0202912	0.0156426	0.00669344	0.00204486	-0.00437956	0.00902814	0.01969	0.0150414
2017-10-06	0.00655064	-0.0130649	0.0196155	-0.00451232	0.011063	0.00472485	0.00182579		0.00655064	0	0.00655064	0.0203458	0.0137952	0.00242051	0.00413013	0.0267825	0.0202319	0.0227048	0.0161542	0.0106952	0.00414455	0.0076056	0.00105496	0.00178015	0.00477049	0.0161718	0.00962117	0.0021978	0.00435284		0.00655064	0.00238663	0.004164	0.0136772	0.00712658	-0.00621891	0.0127695	0.0101614	0.00361075	0.00566867	0.000881968	0.0191611	0.0126105	-0.0145119	0.0210625	-0.00242718	0.00897782	0.0196497	0.0130991
2017-09-29	0.0137311	0.0132378	0.000493204	0.0367039	0.0229728	-0.00580271	0.0195338		0.0137311	0.0344828	0.0207517	0.00807519	0.00565586	-0.0106672	0.0243983	-0.00130766	0.0150387	0.0388678	0.0251368	0.0396949	0.0259638	0.0198061	0.00607504	0.00626959	0.00746146	0.028246	0.014515	0.0141159	0.000384848		0.0137311	0.00866635	0.00506471	0.0254458	0.0117148	0.00274383	0.0109872	-0.000597372	0.0143284	0.0171805	0.00344946	-0.001167	0.014898	0.00730897	0.00642208	-0.0129372	0.0266683	0.0147378	0.0010067
2017-09-22	0.00634811	0.00173913	0.00460898	0.0228193	0.0164712	0.0114589	0.0051108		0.00634811	0	0.00634811	-0.0185066	0.0248547	0.0224819	0.0161338	0.0337962	0.0274481	-0.0364625	0.0428106	0.0741667	0.0678186	0.00979021	0.0034421	0.0140781	0.00773	0.0363551	0.0300069	0.0198515	0.0135034		0.00634811	-0.0212064	0.0275545	0.0164969	0.0101488	-0.000872274	0.00722039	-0.0449566	0.0513048	-0.000235294	0.00658341	0.00610544	0.000242677	0.0842939	0.0779458	0.0133528	0.00700464	0.00217202	0.00417609
2017-09-15	0.0161618	0.0456922	0.0295304	0.0202779	0.0041161	0.00167973	0.014482		0.0161618	0	0.0161618	-0.0336763	0.0498381	0.0212548	0.00509305	-0.0102177	0.0263795	0.000494315	0.0156675	0.0212766	0.00511482	0.0277418	0.0115801	0.0222841	0.00612234	0.0251694	0.00900763	0.0476266	0.0314648		0.0161618	-0.0319343	0.0480961	0.0248382	0.00867646	0.0153087	0.000853073	-0.00329808	0.0194599	0.0447394	0.0285777	0.00483719	0.0113246	0.0235988	0.00743704	0.026926	0.0107642	-0.00303162	0.0191934
2017-09-08	0.00238594	-0.00811725	0.0105032	0.00794852	0.00556258	0.00365271	0.00126677		0.00238594	0.0357143	0.0333283	-0.00177822	0.00416416	0.00422326	0.00183732	-0.00604522	0.00843116	0.0126139	0.0102279	-0.0112202	0.0136061	0.0147316	0.0123457	0.0103189	0.00793301	0.00339971	0.00101377	-0.0211344	0.0235204		0.00238594	0.029108	0.026722	-0.0220453	0.0244313	0.0086779	0.00629196	-0.000908988	0.00329493	-0.0107004	0.0130863	0.0107322	0.00834623	0.0164918	0.0141058	0.0538623	0.0514764	0.0189762	0.0165902
2017-09-01	0.00504786	0.0218894	0.0168415	0.0192901	0.0142423	-0.00056164	0.0056095		0.00504786	0	0.00504786	0.00152003	0.00352783	0.0110791	0.00603119	0.00742996	0.0023821	0.0168991	0.0118513	0.00620943	0.00116157	0.0157037	0.0106558	0.0220518	0.0170039	-0.0014549	0.00650276	0.00202429	0.00302357		0.00504786	0.013803	0.00875509	-0.0119	0.0169478	0.0243137	0.0192659	0.0130064	0.00795859	-0.0144997	0.0195476	0.0172246	0.0121768	0.0758065	0.0707586	-0.00782065	0.0128685	-0.0291345	0.0341824
2017-08-25	-0.00332393	-0.00321543	0.000108493	0.00387297	0.00719689	0.0151083	0.0184323		0.00332393	-0.0666667	0.0633427	0.0134225	0.0167464	0.0158265	0.0191504	-0.00194505	0.00137887	-0.00857893	0.005255	-0.00895105	0.00562712	-0.00177462	0.0015493	0.0173955	0.0207195	0.000485201	0.00380913	-0.0268222	0.0234983		0.00332393	0.0043021	0.00762603	0.000403551	0.00372748	-0.000914196	0.00240973	0.000345423	0.00366935	0.00554284	0.00886676	-0.0038666	0.000542675	0.158879	0.162202	0.0334052	0.0367291	-0.00469083	0.0013669
2017-08-18	0.00976495	0.015155	0.0053901	0.0145383	0.00477336	0.0103687	0.000603712		0.00976495	0	0.00976495	0.014957	0.00519205	-0.00233918	0.0121041	0.0205955	0.0108306	0.0089613	0.000803648	0.0106007	0.000835755	0.0177604	0.00799543	0.0238016	0.0140366	0.00194458	0.00782037	0.00456691	0.00519805		0.00976495	-0.00380952	0.0135745	0.00875229	0.00101266	0.0122951	0.00253013	0.00242382	0.00734113	0.0342722	0.0245072	0.0129743	0.00320934	0.089613	0.0798481	0.001619	0.00814596	0.0107759	0.00101091
2017-08-11	-0.0256583	-0.0335737	0.00791543	-0.0200231	0.00563515	-0.0167091	0.0089491		0.0256583	0.0714286	0.0970868	0.00437461	0.0300329	-0.0266393	0.000981092	-0.0123759	0.0132823	-0.0386686	0.0130104	-0.0350518	0.00939358	-0.0343023	0.00864407	-0.0145973	0.0110609	-0.0292591	0.00360083	-0.0356723	0.0100141		0.0256583	-0.0186916	0.00696666	-0.035532	0.00987375	-0.0182998	0.00735845	-0.0180211	0.00763717	-0.018711	0.00694723	-0.0289993	0.00334103	-0.0410156	0.0153574	-0.0249934	0.000664829	-0.0321235	0.00646524
2017-08-04	0.0114016	0.0410509	0.0296493	0	0.0114016	0.0028401	0.00856146		0.0114016	-0.151515	0.162917	0.00533616	0.0060654	0.0216329	0.0102314	0.000245128	0.0111564	-0.011611	0.0230126	0.012987	0.00158545	0.0274791	0.0160775	0.0388482	0.0274466	0.00904762	0.00235394	0.0305598	0.0191582		0.0114016	-0.0412186	0.0526202	0.012925	0.00152347	0.0228329	0.0114313	-0.00135823	0.0127598	0.0200848	0.00868327	0.0130026	0.00160109	0.00787402	0.00352755	0.00237342	0.00902815	0.0165394	0.00513788
2017-07-28	0.00552631	-0.0278221	0.0333484	-0.0132979	0.0188242	-0.0268104	0.0323367		0.00552631	0.03125	0.0257237	-0.0103865	0.0159128	0.00643802	0.000911714	0.000858685	0.00466762	0.0492386	0.0437123	0.0141516	0.0086253	0.0224462	0.0169199	-0.0428898	0.0484161	-0.00990099	0.0154273	0.0386549	0.0331286		0.00552631	-0.0219106	0.0274369	0.0238192	0.0182929	-0.0103783	0.0159047	0.00557705	5.07492e-05	-0.0109809	0.0165072	0.0626919	0.0571656	0.0129611	0.00743481	0.0509978	0.0454715	0.0203375	0.0148112
2017-07-21	-0.0133733	-0.00227531	0.0110979	0.0822368	0.0956101	-0.0176487	0.0042754		0.0133733	0	0.0133733	0.0254843	0.0388575	-0.0143071	0.000933891	-0.0361788	0.0228055	-0.00795649	0.00541676	-0.0427843	0.0294111	-0.0464473	0.033074	0.00163345	0.0150067	-0.0306216	0.0172483	-0.0401207	0.0267474		0.0133733	-0.00523104	0.00814221	-0.0259766	0.0126033	-0.0227244	0.0093511	0.0134964	0.0268696	-0.0285269	0.0151537	-0.00572446	0.00764879	-0.0346487	0.0212754	-0.0155525	0.00217927	-0.0178496	0.0044763
2017-07-14	0.0192898	0.0154806	0.00380925	0.0437768	0.024487	0.0267633	0.00747347		0.0192898	-0.030303	0.0495929	0.0166987	0.0025911	0.0206076	0.00131779	0.0109969	0.00829295	0.0198233	0.000533493	0.00620783	0.013082	0.0189911	0.000298745	0.0194838	0.000193921	0.018622	0.000667869	0.0119048	0.00738508		0.0192898	0.0204626	0.00117279	0.0086	0.0106898	0.0541345	0.0348447	0.0231323	0.00384246	0.0178114	0.00147845	0.00859636	0.0106935	0.0722394	0.0529496	0.0274741	0.00818423	0.0155373	0.00375251
2017-07-07	0.00346779	-0.00870362	0.0121714	0.0210342	0.0175664	-0.0167215	0.0201893		0.00346779	0	0.00346779	0.0108519	0.00738416	-0.0190597	0.0225275	-0.00119389	0.00466167	0.00672113	0.00325334	0.0291667	0.0256989	0.00193251	0.00153528	0.00687458	0.00340679	-0.00739372	0.0108615	0.0390105	0.0355427		0.00346779	0.00897666	0.00550887	0.0438413	0.0403736	-0.0112405	0.0147083	-0.0046987	0.00816648	0.0215603	0.0180925	-0.00700726	0.010475	0.0542072	0.0507394	-0.0041876	0.00765539	-0.0119403	0.0154081
2017-06-30	-0.0273101	-0.05763	0.0303199	-0.0491667	0.0218566	-0.030303	0.00299291		0.0273101	0	0.0273101	-0.0310562	0.00374611	-0.0187032	0.00860687	-0.0467736	0.0194635	-0.042001	0.0146909	-0.0488771	0.021567	-0.0411916	0.0138814	-0.0297706	0.0024605	-0.0295964	0.0022863	0.0253659	0.052676		0.0273101	-0.0579281	0.030618	0.00125418	0.0285643	-0.0536913	0.0263812	-0.0129855	0.0143246	-0.0193107	0.00799943	-0.0536532	0.0263431	-0.0489438	0.0216337	-0.0282149	0.000904751	-0.0373563	0.0100462
2017-06-23	-0.00332255	0.0041179	0.00744046	0.0344828	0.0378053	-0.0151832	0.0118607		0.00332255	0.03125	0.0345726	0.00252942	0.00585197	-0.0156215	0.012299	0.0330355	0.0363581	-0.00639764	0.00307508	0.0102763	0.0135988	0.038638	0.0419606	0.0263817	0.0297043	0.0154827	0.0188052	-0.00886382	0.00554127		0.00332255	-0.0207039	0.0173814	-0.0125903	0.00926775	-0.00778992	0.00446737	-0.0149612	0.0116386	0.0200723	0.0233949	0.00949367	0.0128162	0.0231945	0.0265171	0.0313374	0.03466	-0.0109622	0.00763969
2017-06-16	-0.00638778	0.0122861	0.0186739	-0.0325271	0.0261393	0.00499868	0.0113865		0.00638778	0	0.00638778	-0.0117177	0.00532989	-0.0193675	0.0129798	-0.0125377	0.00614995	0.000492368	0.00688015	-0.0063652	2.25757e-05	-0.0198781	0.0134903	0.0126818	0.0190696	0	0.00638778	-0.0381336	0.0317458		0.00638778	0.0211416	0.0275294	0.00832466	0.0147124	0.0202538	0.0266416	0.00332302	0.0097108	0.0127525	0.0191403	-0.0134486	0.00706083	-0.023172	0.0167842	-0.00306834	0.00331944	0.0177686	0.0241564
2017-06-09	-0.00640509	-0.0153381	0.00893299	0.00798655	0.0143916	-0.0147745	0.0083694		0.00640509	-0.0588235	0.0524184	-0.00895902	0.00255393	-0.0236111	0.017206	-0.030719	0.0243139	-0.0319352	0.0255301	-0.00251323	0.00389187	-0.0100546	0.00364949	-0.0138403	0.00743516	-0.0117012	0.00529608	0.0175079	0.023913		0.00640509	-0.0079698	0.00156471	0.00586142	0.0122665	-0.00102446	0.00538063	-0.00964594	0.00324084	-0.00726999	0.000864899	-0.00489903	0.00150606	-0.00715746	0.000752371	-0.0113072	0.00490213	-0.0122449	0.0058398
2017-06-02	0.00230531	0.01781	0.0155047	-0.00709516	0.00940047	0.0200952	0.0177899		0.00230531	0.0625	0.0601947	0.0154312	0.0131259	-0.0133867	0.0156921	0.012879	0.0105736	-0.00615822	0.00846353	0.0230041	0.0206987	0.00957077	0.00726545	0.0171303	0.0148249	0.00135196	0.000953353	-0.0450369	0.0473422		0.00230531	-0.00666667	0.00897198	0.00759333	0.00528802	0.0141558	0.0118505	0.0093929	0.00708759	0.00263919	0.000333873	0.0168894	0.0145841	0.0338266	0.0315213	0.0321662	0.0298609	0.0191348	0.0168295
2017-05-26	0.00196873	-0.00742034	0.00938907	-0.00539643	0.00736516	0.0106895	0.00872074		0.00196873	0	0.00196873	0.0435775	0.0416088	-0.019938	0.0219068	-0.00724146	0.00921019	-0.00141911	0.00338784	0.00189805	7.06864e-05	0.00671533	0.00474659	0.0153263	0.0133576	0.00135379	0.000614944	0.0109639	0.00899518		0.00196873	0.0105263	0.00855758	-0.00357293	0.00554166	0.00456621	0.00259748	0.0121739	0.0102052	0.0420377	0.040069	0.00182593	0.000142806	-0.026749	0.0287177	-0.0104225	0.0123913	0.00838926	0.00642053
2017-05-19	-0.0146642	-0.0103672	0.00429705	-0.0250911	0.0104268	-0.0155222	0.00085801		0.0146642	0	0.0146642	0.00828246	0.0229467	0.00875365	0.0234179	-0.0471159	0.0324517	-0.0333791	0.0187148	-0.00940102	0.0052632	-0.0228245	0.00816032	-0.00326124	0.011403	-0.0306212	0.015957	-0.0133714	0.00129283		0.0146642	-0.0116521	0.00301212	-0.0183619	0.00369765	-0.0239399	0.00927567	0.00571362	0.0203778	-0.00869791	0.00596631	-0.0169917	0.00232752	-0.0299401	0.0152759	-0.00308902	0.0115752	-0.0181219	0.00345769
2017-05-12	-0.00185001	-0.0277194	0.0258694	0.00692747	0.00877747	0.00795545	0.00980546		0.00185001	0.0666667	0.0685167	0.0245053	0.0263553	-0.000416667	0.00143334	0.0341175	0.0359675	0.000457457	0.00230746	-0.0187138	0.0168638	-0.0590604	0.0572104	-0.00698824	0.00513823	-0.00738168	0.00553167	-0.0194461	0.0175961		0.00185001	-0.000831601	0.0010184	-0.0306	0.02875	-0.0122013	0.0103513	0.0159934	0.0178434	-0.0140791	0.0122291	0.00203837	0.00388838	-0.0252918	0.0234418	-0.0230453	0.0211953	0.0176027	0.0194527
2017-05-05	0.0319607	0.0512141	0.0192535	0.0111248	0.0208358	0.0311731	0.000787577		0.0319607	-0.0322581	0.0642187	0.00430443	0.0276562	0.0175959	0.0143647	0.0355617	0.00360104	0.05706	0.0250993	0.0222282	0.00973246	0.0275862	0.00437446	0.030926	0.00103465	0.0411392	0.00917857	0.0478543	0.0158936		0.0319607	0.010929	0.0210317	0.0199918	0.0119688	0.0179257	0.0140349	0.0312767	0.000683944	0.0277559	0.00420482	0.0179421	0.0140185	-0.0105871	0.0425478	0.0589773	0.0270167	0.0387462	0.00678552
2017-04-28	0.0352268	0.0947318	0.059505	-0.00205592	0.0372827	0.0113385	0.0238883		0.0352268	-0.0606061	0.0958328	0.0108568	0.02437	0.0148451	0.0203817	0.0516027	0.0163759	0.0182176	0.0170091	0.0371664	0.00193964	0.0269122	0.00831459	0.149929	0.114703	0.0458629	0.0106361	0.0448387	0.00961194		0.0352268	0.0549889	0.0197621	0.0432007	0.00797391	0.0650484	0.0298216	-0.000976443	0.0362032	0.0310593	0.0041675	-0.00522098	0.0404478	0.108267	0.0730399	0.0542113	0.0189846	-0.00130435	0.0365311
2017-04-21	-0.00424191	-0.00814957	0.00390766	-0.00327869	0.000963223	-0.00138083	0.00286108		0.00424191	0.03125	0.0354919	-0.0270305	0.0227886	-0.0322715	0.0280296	-0.034806	0.0305641	-0.0164649	0.012223	0.00336464	0.00760655	0.0324656	0.0367075	-0.0131605	0.00891861	-0.0162791	0.0120372	0.0634648	0.0677067		0.00424191	-0.0182847	0.0140428	0.0105376	0.0147795	-0.0070413	0.00279939	0.00961183	0.0138537	0.0127747	0.0170166	0.00097229	0.0052142	0.0245902	0.0288321	0.0388164	0.0430583	0.00612423	0.0103661
2017-04-14	-0.00961412	-0.00310633	0.00650779	-0.0157322	0.00611803	0.00193691	0.011551		0.00961412	-0.030303	0.0206889	0.00196288	0.011577	-0.0197959	0.0101818	0.00803308	0.0176472	-0.00529865	0.00431547	-0.0161379	0.00652381	-0.013987	0.0043729	-0.0017914	0.00782272	-0.0160183	0.00640418	-0.0426929	0.0330788		0.00961412	0.0213428	0.0309569	-0.0181588	0.00854466	-0.00925677	0.000357347	0.0128557	0.0224698	-0.000411918	0.0092022	0.00280317	0.0124173	-0.0453834	0.0357693	-0.0119459	0.00233181	0.0228188	0.0324329
2017-04-07	0.00399485	0.0165169	0.012522	-0.00361736	0.00761221	0.00305301	0.000941838		0.00399485	0.0645161	0.0605213	0.0181415	0.0141466	0.0334282	0.0294334	0.000354526	0.00364032	0.00874636	0.00475151	0.0164026	0.0124078	0.010491	0.00649619	0.0360899	0.0320951	0.0200747	0.0160798	-0.0245074	0.0285023		0.00399485	-0.0127305	0.0167253	-0.0237065	0.0277013	0.00323015	0.000764701	0.00401003	1.51758e-05	0.0399829	0.035988	0.0112152	0.00722033	-0.064878	0.0688729	-0.00934288	0.0133377	0.00766456	0.00366971
2017-03-31	0.017812	0.0236201	0.0058081	0.0117934	0.00601858	0.0129322	0.00487975		0.017812	0	0.017812	-0.0189602	0.0367722	0.0260766	0.00826461	0.0211174	0.00330542	0.00488281	0.0129292	0.0187089	0.000896947	0.0196108	0.00179876	0.0206272	0.00281524	0.00847458	0.00933742	0.0325835	0.0147715		0.017812	0.00308234	0.0147297	0.0299363	0.0121243	-0.000806885	0.0186189	0.0191571	0.00134509	0.00617816	0.0116338	0.0215284	0.0037164	0.0199005	0.0020885	0.00658307	0.0112289	0.0263767	0.00856468
2017-03-24	-0.00424399	-0.00198511	0.00225888	0.0349327	0.0391767	0.00225416	0.00649815		0.00424399	-0.03125	0.027006	-0.00123748	0.00300652	-0.0242821	0.0200381	0.00314732	0.00739131	-0.0219675	0.0177235	0.000142837	0.00438683	0.0016369	0.0058809	-0.0108266	0.00658257	0.00663507	0.0108791	0.00298607	0.00723006		0.00424399	0.00978213	0.0140261	-0.0131992	0.00895525	0.037099	0.041343	-0.0196569	0.0154129	0.0218764	0.0261204	0.0264926	0.0307366	-0.0642458	0.0600018	0.0143084	0.0185524	-0.0177273	0.0134833
2017-03-17	0.00897893	0.0259674	0.0169885	0.0188679	0.00988899	0.000563857	0.00841507		0.00897893	0.0322581	0.0232791	-0.000860151	0.00983908	0.00200994	0.00696899	0.00449903	0.0044799	0.0397219	0.030743	-0.000713674	0.00969261	0.0297272	0.0207483	0.0201784	0.0111995	0.0312805	0.0223016	-0.0255415	0.0345205		0.00897893	0.00536433	0.0036146	-0.00229933	0.0112783	0.0193347	0.0103557	0.0239744	0.0149954	-0.0136133	0.0225923	0.0125622	0.00358322	0.0550098	0.0460309	0.0321628	0.0231839	0.0185185	0.00953959
2017-03-10	0.00131851	0.010548	0.00922947	0.00603969	0.00472118	0.0051006	0.00378209		0.00131851	-0.03125	0.0325685	0.0514566	0.0501381	-0.0168487	0.0181672	-0.0161503	0.0174688	-0.0161212	0.0174397	-0.0155965	0.016915	-0.000612557	0.00193107	0.0120378	0.0107193	-0.00486381	0.00618232	0.0429944	0.0416759		0.00131851	0.0270891	0.0257706	0.0133446	0.0120261	0.00485714	0.00353863	-0.00268508	0.00400359	0.00655977	0.00524126	0.0019667	0.000648189	-0.029552	0.0308705	-0.0202572	0.0215757	-0.00369004	0.00500854
2017-03-03	0.0243646	0.01914	0.00522455	0.00216169	0.0222029	0.00512674	0.0192378		0.0243646	-0.030303	0.0546676	0.021467	0.00289755	0.00712266	0.0172419	0.0373542	0.0129896	-0.00486145	0.029226	0.0412582	0.0168937	0.0198345	0.00453011	0.0128456	0.0115189	0.00636319	0.0180014	0.0846745	0.0603099		0.0243646	0.00137931	0.0229853	0.0635278	0.0391633	0.0371907	0.0128261	0.00643418	0.0179304	0.0473282	0.0229637	-0.00248496	0.0268495	0.0334975	0.00913297	0.0474907	0.0231262	0.0041686	0.020196
2017-02-24	-0.00434138	0.0206048	0.0249461	-0.0252845	0.0209431	-0.00312323	0.00121816		0.00434138	0	0.00434138	-0.00848612	0.00414474	0.00621838	0.0105598	-0.011167	0.00682563	0.00783929	0.0121807	0.045107	0.0494484	-0.0158315	0.0114902	0.0175011	0.0218425	-0.0252863	0.0209449	-0.0191928	0.0148514		0.00434138	0.00928074	0.0136221	-0.0120187	0.00767731	-0.0105556	0.00621426	0.0105332	0.0148745	0.0173967	0.0217381	0.00578795	0.0101293	-0.0460526	0.0417113	0.00405817	0.00839955	-0.00231054	0.00203084
2017-02-17	0.0111999	0.00945435	0.00174551	0.0128041	0.00160423	0.0352734	0.0240735		0.0111999	-0.0571429	0.0683427	0.149439	0.138239	-0.01012	0.0213198	0.0167187	0.00551879	0.0210105	0.00981064	0.0156857	0.0044858	-0.0358625	0.0470623	-0.0199739	0.0311738	0.0314961	0.0202962	0.000897666	0.0103022		0.0111999	-0.00736988	0.0185697	-0.00619332	0.0173932	-0.00799884	0.0191987	0.0438442	0.0326443	0.00782718	0.00337269	-0.00510404	0.0163039	0.0482759	0.037076	0.0200069	0.00880704	0.00278035	0.00841951
2017-02-10	0.00152276	-0.0203758	0.0218985	0.0244862	0.0229635	-0.00555393	0.00707669		0.00152276	0.0606061	0.0590833	0.00944185	0.00791909	0.0164369	0.0149141	0.0599048	0.058382	0.0197939	0.0182711	0.021091	0.0195683	-0.00515996	0.00668271	0.0320412	0.0305185	0.00693756	0.00541481	-0.0889761	0.0904989		0.00152276	0	0.00152276	-0.0239637	0.0254865	0.0333634	0.0318406	0.0239055	0.0223827	0.00582585	0.0043031	0.00236128	0.00083852	-0.00684932	0.00837207	-0.0186188	0.0201416	-0.0137112	0.0152339
2017-02-03	-0.00171284	0.011239	0.0129518	0.00793301	0.00964585	-0.00145943	0.000253414		0.00171284	-0.0294118	0.0276989	0.0125349	0.0142478	-0.00158814	0.0001247	0.0151698	0.0168827	-0.00446927	0.00275643	-0.0248956	0.0231828	-0.0057168	0.00400396	-0.0137017	0.0119888	-0.0132029	0.0114901	-0.00504475	0.00333191		0.00171284	-0.00640732	0.00469448	-0.00408514	0.0023723	0.0149481	0.016661	0.024491	0.0262038	-0.0018859	0.000173061	0.055671	0.0573838	-0.0154143	0.0137014	-0.00303746	0.00132462	-0.00950656	0.00779372
2017-01-27	-0.00120823	-0.0214716	0.0202634	-0.00526085	0.00405262	0.00735078	0.00855901		0.00120823	0.030303	0.0315113	-0.0279247	0.0267165	-0.0184974	0.0172891	-0.0149431	0.0137349	-0.00303797	0.00182974	-0.0102541	0.00904582	0.00991858	0.0111268	-0.0115771	0.0103689	-0.00776322	0.00655499	0.0231435	0.0243518		0.00120823	-0.00907029	0.00786206	0.00670996	0.00791819	-0.00425273	0.0030445	-0.0136236	0.0124154	-0.012723	0.0115148	0.0100713	0.0112796	0.104255	0.105464	-0.0100234	0.00881515	0.026487	0.0276952
2017-01-20	-0.00849183	0.0105848	0.0190766	0.0506679	0.0591597	-0.00816565	0.00032618		0.00849183	-0.0294118	0.0209199	-0.0170119	0.0085201	-0.0149452	0.00645341	-0.0313821	0.0228903	-0.00863367	0.000141845	-0.00457038	0.00392144	-0.00442152	0.00407031	0.000655738	0.00914756	-0.0181039	0.00961203	-0.0337838	0.025292		0.00849183	0.0798237	0.0883155	-0.0511399	0.042648	0.00182593	0.0103178	0.0117948	0.0202866	-0.0473023	0.0388105	-0.0288004	0.0203086	0.0234077	0.0318996	-0.02635	0.0178582	0.0131827	0.0216745
2017-01-13	0.00164594	0.0541144	0.0524684	0.0298861	0.0282402	0.00704846	0.00540252		0.00164594	0	0.00164594	0.0268134	0.0251674	0.00153783	0.000108111	0.0179945	0.0163486	-0.00885572	0.0105017	0.00767578	0.00602983	0.0212222	0.0195762	0.0741958	0.0725499	-0.0103725	0.0120184	-0.00528084	0.00692679		0.00164594	-0.0349716	0.0366176	-0.0262	0.0278459	-0.000152138	0.00179808	-0.00901282	0.0106588	-0.000738552	0.00238449	0.0100165	0.00837052	-0.0722222	0.0738682	0.0233023	0.0216563	0.0143266	0.0126807
2017-01-06	0.00837358	-0.0118523	0.0202258	-0.0117206	0.0200942	-0.0181661	0.0265397		0.00837358	0.030303	0.0219295	0.000455581	0.007918	0.00102627	0.0073473	-0.00273082	0.0111044	-0.000497265	0.00887084	0.0366009	0.0282273	0.00499168	0.0033819	-0.00164088	0.0100145	0.00378609	0.00458749	0.0320396	0.0236661		0.00837358	-0.0144388	0.0228123	0.0423181	0.0339445	0.0159196	0.00754605	-0.00350828	0.0118819	-0.0105232	0.0188968	0.00676889	0.00160469	0.142527	0.134154	-0.0173373	0.0257108	0.0169985	0.00862497
2016-12-30	0.00399927	0.0117122	0.00771295	0.00755786	0.0035586	0.00492611	0.000926839		0.00399927	0.1	0.0960007	0.00611154	0.00211227	0.00744417	0.0034449	0.0137095	0.0097102	0.0148365	0.0108372	-0.000953895	0.00495316	0.0147352	0.010736	0.00589484	0.00189557	0.00427757	0.000278298	-0.0101357	0.014135		0.00399927	0.018018	0.0140187	-0.0027027	0.00670197	0.00341191	0.000587358	0.00253236	0.00146691	0.00647249	0.00247322	0.00737545	0.00337618	0.00347423	0.000525036	0.00857803	0.00457876	0.00881921	0.00481994
2016-12-23	0.00466598	0.000558036	0.00410795	0.0377451	0.0330791	0.0204021	0.0157361		0.00466598	-0.0625	0.067166	0.0364563	0.0317904	0.00311139	0.00155459	0.0197607	0.0150947	0.00202265	0.00264333	-0.0199439	0.0246099	-0.00867316	0.0133391	0.000707881	0.0039581	-0.00801509	0.0126811	0.00344488	0.0012211		0.00466598	0.00190024	0.00276575	0.00250104	0.00216494	0.00326747	0.00139852	0.00608634	0.00142036	-0.00918233	0.0138483	0.0200142	0.0153482	0.0164803	0.0118143	0.034118	0.0294521	-0.00487567	0.00954165
2016-12-16	0.0140078	0.0176036	0.00359579	0.0497067	0.0356989	0.0113636	0.00264421		0.0140078	-0.157895	0.171903	0.0100416	0.00396626	0.0384491	0.0244413	-0.025416	0.0394238	0.0107329	0.00327494	0.0772071	0.0631993	0.0101445	0.00386336	-0.0030581	0.0170659	0.0197115	0.0057037	0.016	0.00199216		0.0140078	0.014947	0.000939121	0.00187931	0.0121285	0.0302982	0.0162903	0.00914155	0.00486629	0.0311091	0.0171013	0.00758009	0.00642775	0.0672111	0.0532032	-0.0141271	0.028135	0.0158494	0.00184159
2016-12-09	0.0470872	0.0410878	0.00599936	0.036038	0.0110492	0.0525653	0.00547816		0.0470872	0	0.0470872	0.00430895	0.0427782	0.0338492	0.0132379	0.0136786	0.0334085	0.0343624	0.0127247	0.0100017	0.0370855	0.0399616	0.00712552	0.0524882	0.00540108	0.0911762	0.044089	0.0991024	0.0520152		0.0470872	0.0584873	0.0114001	0.0776328	0.0305456	0.0338084	0.0132787	0.0288024	0.0182848	0.0251117	0.0219755	0.000286123	0.046801	0.104788	0.0577012	0.0535082	0.00642099	0.0385802	0.00850691
2016-12-02	-0.0115396	0.000887574	0.0124272	-0.0447138	0.0331742	-0.0185357	0.00699609		0.0115396	0	0.0115396	-0.0189986	0.007459	0.018254	0.0297936	0.000531491	0.0120711	-0.0378433	0.0263037	-0.0218869	0.0103473	0.00740741	0.018947	0.00773453	0.0192741	0.00601647	0.0175561	-0.00637059	0.00516901		0.0115396	-0.010504	0.00103561	0.00361337	0.015153	0.00049743	0.012037	-0.0542043	0.0426647	0.0177172	0.0292567	-0.0379851	0.0264455	-0.00757576	0.00396384	-0.0368601	0.0253205	-0.0169903	0.0054507
2016-11-25	0.0138136	0.0226929	0.00887934	-0.00355222	0.0173658	0.0153701	0.00155659		0.0138136	0.027027	0.0132135	0.0187417	0.00492817	0.0227273	0.00891372	-0.0103879	0.0242015	0.0300744	0.0162608	0.0917813	0.0779678	0.00145138	0.0123622	0.00627668	0.00753688	0.00948322	0.00433033	0.0101122	0.0037014		0.0138136	-0.0288377	0.0426512	0.0109589	0.00285465	-0.012768	0.0265816	0.011955	0.00185856	0.0211335	0.00731997	0.0183602	0.00454664	0.0305181	0.0167045	0.0173611	0.00354756	-0.0371957	0.0510093
2016-11-18	0.0027773	0.0200617	0.0172844	0.0804913	0.077714	0.0143175	0.0115402		0.0027773	-0.0263158	0.0290931	-0.0136799	0.0164572	0.0157833	0.013006	-0.000262916	0.00304021	-0.0362553	0.0390326	0.00876552	0.00598822	-0.0146194	0.0173967	0.0181493	0.015372	-0.0116891	0.0144664	-0.00657534	0.00935264		0.0027773	0.0144279	0.0116506	-0.0112867	0.014064	0.00642504	0.00364774	0.00225543	0.00052187	-0.0060471	0.0088244	0.0163818	0.0136045	-0.0126139	0.0153912	-0.010989	0.0137663	0.0223992	0.0196219
2016-11-11	0.0129102	0.00185529	0.0110549	-0.0128816	0.0257917	-0.0481526	0.0610628		0.0129102	0.0555556	0.0426454	-0.0475602	0.0604703	0.00771513	0.00519502	0.063024	0.0501139	-0.0258731	0.0387832	0.0546995	0.0417894	0.0619305	0.0490203	0.00488055	0.0080296	0.0445496	0.0316394	0.0811611	0.068251		0.0129102	-0.0049505	0.0178606	0.142341	0.129431	-0.0342084	0.0471186	-0.0262183	0.0391284	0.046287	0.0333769	-0.00269925	0.0156094	0.163948	0.151038	-0.014218	0.0271282	-0.0392157	0.0521258
2016-11-04	-0.0370158	-0.0372135	0.000197652	-0.0401081	0.00309226	-0.00542169	0.0315941		0.0370158	0.0588235	0.0958393	-0.0371303	0.000114502	-0.0512387	0.0142229	0.00181996	0.0388358	-0.0522145	0.0151986	-0.056	0.0189842	-0.0309076	0.0061082	-0.0458333	0.00881753	-0.0279085	0.00910734	-0.0617009	0.0246851		0.0370158	-0.0198933	0.0171225	-0.063285	0.0262692	-0.0435246	0.00650877	-0.0413212	0.00430542	-0.0489311	0.0119153	-0.0309747	0.00604113	-0.070508	0.0334922	-0.0215303	0.0154855	-0.0364055	0.000610275
2016-10-28	-0.00586677	0.00478612	0.0106529	0.0004158	0.00628257	-0.00717703	0.00131026		0.00586677	0.0625	0.0683668	-0.010725	0.00485824	0.00180505	0.00767183	0.0322254	0.0380922	-0.0833333	0.0774666	0.013638	0.0195048	-0.0251873	0.0193205	0.0748156	0.0806824	0.00268039	0.00854716	0.0451201	0.0509868		0.00586677	-0.0176358	0.0117691	0.00754441	0.0134112	-0.0247848	0.018918	-0.0460708	0.040204	-0.0191053	0.0132385	-0.0523157	0.0464489	0.13805	0.143917	0.0619064	0.0677732	-0.015873	0.0100062
2016-10-21	0.0116669	0.00209832	0.00956863	0.0430446	0.0313776	-0.00416915	0.0158361		0.0116669	0.0666667	0.0549997	-0.020056	0.031723	0.00430546	0.00736149	0.010219	0.00144797	-0.00170648	0.0133734	0.0315589	0.019892	0.00998229	0.00168466	-0.0137698	0.0254368	0.00107331	0.0105936	0.0714804	0.0598135		0.0116669	-0.0566547	0.0683216	0.00983043	0.00183652	0.0050716	0.00659535	0.0164604	0.00479343	0.0261396	0.0144727	0.00974839	0.00191856	0.0104621	0.00120487	-0.0142164	0.0258833	0.0560345	0.0443675
2016-10-14	0.00809163	0.0733591	0.0652674	-0.0292601	0.0373517	0.0284839	0.0203923		0.00809163	0	0.00809163	-0.0455265	0.0536181	0.0279525	0.0198609	-0.00436047	0.0124521	0.0348786	0.026787	-0.0228497	0.0309413	-0.000482781	0.00857441	0.035234	0.0271424	0.00182796	0.00626367	-0.022612	0.0307037		0.00809163	-0.00269058	0.0107822	0.00917659	0.00108496	0.0103994	0.00230777	0.0147611	0.00666947	-0.0450533	0.0531449	0.0117286	0.00363701	-0.0120586	0.0201502	-0.0170416	0.0251332	0.0101597	0.00206802
2016-10-07	-0.00457186	0.0237154	0.0282873	-0.0274337	0.0228619	-0.0288519	0.02428		0.00457186	-0.0322581	0.0276862	0.0254659	0.0300377	0.0180223	0.0225941	0.0171496	0.0217215	-0.0287307	0.0241588	-0.000185736	0.00438612	0.00128908	0.00586093	0.0353662	0.039938	-0.0256679	0.021096	0.0773432	0.0819151		0.00457186	-0.0287456	0.0241738	0.0644139	0.0689858	-0.0259836	0.0214117	-0.0137913	0.00921949	0.0265625	0.0311344	-0.0284863	0.0239145	0.0274336	0.0320055	-0.0084488	0.00387694	-0.0189843	0.0144125
2016-09-30	-0.00593184	-0.0126829	0.00675109	0.00452442	0.0104563	-0.00532544	0.000606396		0.00593184	-0.03125	0.0253182	-0.00336823	0.00256361	-0.00858117	0.00264933	-0.0118335	0.00590161	0.00344234	0.00937418	0.000557517	0.00648936	-0.0142948	0.00836295	-0.0148148	0.00888297	-0.00985477	0.00392293	-0.0252369	0.0193051		0.00593184	-0.0304054	0.0244736	-0.0419828	0.036051	-0.00829815	0.00236631	-0.0106128	0.00468092	-0.0159902	0.0100583	-0.0101256	0.00419377	-0.0190972	0.0131654	-0.00571237	0.000219475	-0.00940291	0.00347107
2016-09-23	0.0338339	0.0484146	0.0145807	0.0687988	0.0349649	0.0267315	0.00710241		0.0338339	0.0666667	0.0328328	0.0377299	0.00389598	0.0475311	0.0136972	-0.00811477	0.0419487	0.0477908	0.0139569	0.0233929	0.010441	0.0583291	0.0244952	0.0432169	0.00938306	0.00145439	0.0323795	0.0518593	0.0180254		0.0338339	0.0436316	0.00979767	0.0646204	0.0307865	0.0390259	0.00519198	0.0231386	0.0106953	0.0317259	0.002108	0.0232131	0.0106208	0.0105263	0.0233076	0.0420168	0.00818292	0.0406067	0.00677277
2016-09-16	-0.0286187	-0.0364652	0.00784651	-0.0118375	0.0167811	-0.0152558	0.0133629		0.0286187	-0.0322581	0.00363939	-0.0161611	0.0124576	-0.0741079	0.0454892	-0.0190476	0.00957105	-0.00135074	0.0272679	-0.0548265	0.0262079	0.00151515	0.0301338	-0.0045584	0.0240603	0.033551	0.0621697	-0.0686418	0.0400231		0.0286187	-0.0207164	0.00790223	-0.0633039	0.0346852	-0.01739	0.0112287	-0.0143967	0.0142219	-0.0255063	0.00311241	0.00368567	0.0323043	-0.0539419	0.0253232	0.00492611	0.0335448	-0.0182517	0.010367
2016-09-09	-0.014168	-0.0256082	0.0114402	-0.0482687	0.0341007	-0.0423947	0.0282267		0.014168	-0.0882353	0.0740673	-0.0105679	0.00360014	-0.00295555	0.0112125	0.00142349	0.0155915	-0.0211547	0.00698669	0.0458733	0.0600413	-0.0545918	0.0404237	-0.00199033	0.0121777	-0.0335557	0.0193877	0.00230029	0.0164683		0.014168	-0.00515243	0.00901558	0.0272021	0.0413701	-0.0294287	0.0152607	-0.0337314	0.0195634	0.00983453	0.0240025	-0.0246501	0.0104821	0.00752508	0.0216931	-0.0395404	0.0253724	-0.026648	0.01248
2016-09-02	0.022174	0.00192431	0.0202497	0.0184211	0.00375298	0.0189726	0.00320147		0.022174	0	0.022174	0.015673	0.00650105	0.0130124	0.0091616	0.0129776	0.00919639	0.00754885	0.0146252	0.0421238	0.0199498	0.0158448	0.00632925	0.0310759	0.00890189	-0.000101061	0.0222751	0.0666964	0.0445224		0.022174	0.0309872	0.00881313	0.0725201	0.0503461	0.0278766	0.00570259	0.02602	0.00384592	0.0287458	0.00657175	0.0251382	0.00296416	-0.0300081	0.0521821	0.021049	0.00112504	0.0388538	0.0166798
2016-08-26	0.00881889	-0.00732251	0.0161414	0.00518464	0.00363425	-0.00232964	0.0111485		0.00881889	-0.0285714	0.0373903	-0.0160044	0.0248233	0.00824335	0.000575537	-0.00516425	0.0139831	0.0080573	0.000761594	0.0236663	0.0148474	0.0154326	0.00661372	-0.0231959	0.0320148	0.00599837	0.00282052	0.0528417	0.0440228		0.00881889	0.0071333	0.00168559	0.027992	0.0191731	0.00626679	0.0025521	0	0.00881889	0.0141694	0.00535049	0.0156396	0.00682073	0.0556507	0.0468318	0.000345185	0.00847371	-0.0227812	0.0316001
2016-08-19	-0.018886	-0.00977301	0.00911303	-0.0470861	0.0282001	-0.0230441	0.00415806		0.018886	0.0294118	0.0482978	-0.00345592	0.0154301	-0.00657439	0.0123116	-0.0277545	0.00886849	-0.00931264	0.0095734	-0.0417067	0.0228207	-0.00798046	0.0109056	-0.0124434	0.0064426	0.0138116	0.0326976	-0.0468942	0.0280082		0.018886	-0.026898	0.00801201	-0.0550607	0.0361747	-0.0272859	0.00839988	-0.015421	0.00346507	-0.0180713	0.000814714	-0.00200107	0.016885	-0.0511779	0.0322919	0.0353824	0.0542685	-0.0070688	0.0118172
2016-08-12	0.0180541	0.0338983	0.0158442	0.00283114	0.0152229	0.0220994	0.00404538		0.0180541	0.0625	0.0444459	0.021681	0.00362695	0.00943067	0.0086234	-0.0114435	0.0294976	0.00669643	0.0113576	0.0201961	0.00214201	0.040678	0.0226239	0.0249275	0.00687347	0.0407638	0.0227097	0.0189303	0.000876253		0.0180541	0.0109649	0.00708916	0.0495751	0.031521	0.0277446	0.00969056	-0.00136612	0.0194202	0.0333829	0.0153288	0.010515	0.00753911	0.0115037	0.00655037	0.0550528	0.0369987	0.0295973	0.0115432
2016-08-05	-0.00730585	0	0.00730585	-0.000404285	0.00690157	0.00998532	0.0172912		0.00730585	-0.030303	0.0229972	0.0024645	0.00977035	0.00432647	0.0116323	-0.0475378	0.0402319	-0.028621	0.0213151	-0.0309709	0.0236651	0.00820232	0.0155082	0.0153031	0.022609	-0.0227487	0.0154429	-0.0114981	0.00419229		0.00730585	-0.0048014	0.00250446	-0.0318157	0.0245098	-0.0125203	0.0052144	-0.0464235	0.0391176	-0.00476974	0.00253612	0.00419656	0.0115024	0.0564236	0.0637295	-0.00150602	0.00579983	0.00831703	0.0156229
2016-07-29	0.00770726	0.0780042	0.070297	0.030625	0.0229177	-0.0246348	0.032342		0.00770726	0.0645161	0.0568089	-0.00714187	0.0148491	-0.00754323	0.0152505	-0.00587467	0.0135819	0.00786713	0.000159871	0.02393	0.0162227	0.039801	0.0320937	0.0964827	0.0887755	-0.00261397	0.0103212	0.0220046	0.0142973		0.00770726	-0.0622186	0.0699258	0.0224341	0.0147268	0.0201352	0.012428	0.00356549	0.00414178	-0.000821693	0.00852895	0.0427724	0.0350652	-0.0791367	0.086844	0.0176245	0.00991726	0.00938272	0.00167545
2016-07-22	0.00519183	0.0164286	0.0112367	0.0434783	0.0382864	0.000860092	0.00433174		0.00519183	0	0.00519183	-0.00699851	0.0121903	-0.0192351	0.024427	0.0128256	0.00763377	0.00837373	0.0031819	-0.0229994	0.0281913	0.0158845	0.0106926	0.0117532	0.00656135	-0.00260715	0.00779899	0.0144928	0.00930092		0.00519183	0.00328542	0.00190641	-0.0176309	0.0228227	0.00422514	0.000966692	0.0145906	0.00939879	-0.0279553	0.0331471	0.00610709	0.000915255	0.0287829	0.0235911	0.0135922	0.0084004	0.0144274	0.00923558
2016-07-15	0.031082	0.0416667	0.0105847	0.0538373	0.0227554	0.00925926	0.0218227		0.031082	0.0333333	0.00225137	-0.0184856	0.0495675	0.0300117	0.00107024	0.0194096	0.0116723	-0.0219828	0.0530647	0.0730165	0.0419346	0.0633397	0.0322578	0.0411285	0.0100465	0.0669856	0.0359037	0.0744694	0.0433875		0.031082	0.0265599	0.0045221	0.0629575	0.0318756	0.0419811	0.0108992	0.00169103	0.0293909	0.0457735	0.0146915	0.0372717	0.00618969	0.0984643	0.0673824	0.0484528	0.0173708	0.00645356	0.0246284
2016-07-08	-0.0168901	-0.0128535	0.00403668	-0.0089681	0.00792205	0.00202957	0.0189197		0.0168901	0.0714286	0.0883187	0.00905784	0.025948	-0.0252543	0.00836411	-0.0110637	0.00582643	-0.0190275	0.00213733	-0.0475913	0.0307011	-0.0303369	0.0134467	-0.0074224	0.00946775	-0.0508027	0.0339126	-0.00238036	0.0145098		0.0168901	-0.00794647	0.00894368	-0.043953	0.0270628	-0.011655	0.00523514	-0.0109903	0.00589983	-0.0198133	0.00292318	-0.00991832	0.00697183	-0.013369	0.00352117	-0.0148416	0.00204859	-0.0181188	0.00122866
2016-07-01	0.0404517	0.00739919	0.0330525	0.0305335	0.00991825	0.0496044	0.00915267		0.0404517	0	0.0404517	0.10329	0.0628381	0.0771787	0.036727	0.0814473	0.0409956	0.0715904	0.0311387	-0.0120898	0.0525415	0.0308903	0.00956146	0.0425607	0.00210896	0.041928	0.00147632	0.0129442	0.0275076		0.0404517	0.0395652	0.000886495	-0.0176018	0.0580535	0.0726788	0.0322271	0.0503137	0.00986196	0.0478723	0.00742063	0.00734646	0.0331053	-0.0175131	0.0579648	0.0255039	0.0149478	0.0612588	0.0208071
2016-06-24	-0.0119174	-0.0170909	0.00517352	0.0251859	0.0371033	0.0182832	0.0302006		0.0119174	0	0.0119174	0.0687319	0.0806493	-0.0155114	0.00359401	0.0227038	0.0346212	0.00318182	0.0150992	0.025182	0.0370994	-0.0480365	0.0361191	-0.0303547	0.0184373	-0.00481875	0.00709864	-0.0932106	0.0812932		0.0119174	0.0421386	0.054056	-0.0762195	0.0643021	-0.0462639	0.0343465	0.0173602	0.0292776	0.0237133	0.0356307	0.038133	0.0500504	-0.0387205	0.0268032	-0.0291534	0.017236	0.0392007	0.0511181
2016-06-17	-0.0260768	-0.0364401	0.0103633	-0.0349537	0.00887695	-0.0125459	0.0135309		0.0260768	-0.0666667	0.0405899	-0.0319038	0.00582709	-0.0187872	0.00728959	-0.0370528	0.0109761	-0.0169794	0.00909731	-0.0347512	0.00867448	-0.00869093	0.0173858	-0.0320238	0.00594702	-0.0203841	0.00569267	-0.0190766	0.00700011		0.0260768	-0.0495263	0.0234495	-0.0310192	0.00494245	-0.0273697	0.00129297	-0.0315243	0.00544754	-0.0617996	0.0357229	-0.0210542	0.00502255	-0.027027	0.000950275	-0.0234009	0.00267582	-0.0349842	0.00890744
2016-06-10	-0.0235042	-0.0175559	0.00594826	-0.0264789	0.00297467	-0.0279595	0.00445535		0.0235042	0.0344828	0.057987	-0.00906734	0.0144369	-0.00579265	0.0177116	-0.0282798	0.00477556	-0.0106101	0.0128941	-0.0129335	0.0105707	-0.0312226	0.00771839	0.0229652	0.0464694	-0.0212118	0.0022924	-0.0437176	0.0202134		0.0235042	-0.0131747	0.0103295	-0.0664215	0.0429173	-0.0302894	0.0067852	-0.0323005	0.00879631	-0.0171688	0.00633543	-0.0405444	0.0170402	-0.00892857	0.0145756	-0.0542235	0.0307193	-0.0317315	0.00822726
2016-06-03	-0.0156684	0.00137883	0.0170472	-0.0114725	0.00419587	0.00718993	0.0228583		0.0156684	0.115385	0.131053	0.0159901	0.0316584	-0.0365604	0.020892	-0.0177507	0.00208232	-0.00745941	0.00820895	-0.0476615	0.0319932	-0.0221269	0.00645857	0.0105802	0.0262486	-0.0255807	0.00991232	-0.0692254	0.053557		0.0156684	-0.005074	0.0105944	-0.041841	0.0261726	-0.0218539	0.00618556	-0.00321965	0.0124487	-0.0193774	0.00370902	-0.0185602	0.00289182	-0.0096463	0.00602206	0.00258876	0.0182571	-0.00234121	0.0133272
2016-05-27	0.0339519	0.00589459	0.0280573	0.0540033	0.0200514	0.0389045	0.00495257		0.0339519	-0.0714286	0.10538	0.0220052	0.0119467	0.0208115	0.0131403	0.0368081	0.00285621	0.0425435	0.00859158	0.0295901	0.00436173	0.0364444	0.00249257	0.0177145	0.0162374	0.0057631	0.0281888	0.0885924	0.0546405		0.0339519	0.0323003	0.00165157	0.0689736	0.0350218	0.0328738	0.00107807	0.0221843	0.0117676	0.0496832	0.0157314	0.029233	0.00471888	-0.0142631	0.048215	0.0513219	0.0173701	0.0360683	0.00211646
2016-05-20	0.00369924	-0.00791194	0.0116112	0.0477245	0.0440252	0.00689439	0.00319515		0.00369924	0	0.00369924	-0.0178283	0.0215276	0.00432041	0.000621173	0.0171478	0.0134485	-0.0192912	0.0229904	-0.013239	0.0169383	0.0272096	0.0235104	0.00770039	0.00400115	0.00997817	0.00627893	0.0385052	0.034806		0.00369924	0.0137168	0.0100176	0.0248492	0.02115	0.0141343	0.010435	-0.00412722	0.00782645	0.00722082	0.00352158	0.0115649	0.00786569	-0.0781592	0.0818585	0.030036	0.0263368	-0.0111586	0.0148579
2016-05-13	0.00449195	0.0114823	0.0069903	0.01044	0.00594802	0.0114105	0.00691851		0.00449195	-0.0344828	0.0389747	0.0145463	0.0100543	-0.0027946	0.00728655	-0.00596591	0.0104579	0.0201373	0.0156453	0.0205441	0.0160522	0.0182224	0.0137304	-0.0121024	0.0165943	0.00785669	0.00336474	-0.00553485	0.0100268		0.00449195	0.00668151	0.00218956	0.0144395	0.0099476	0.0210196	0.0165277	0.00561523	0.00112328	0.0209155	0.0164235	0.00470657	0.000214624	0.0186012	0.0141092	-0.059156	0.0636479	0.00608541	0.00159345
2016-05-06	-0.0223936	-0.00964852	0.0127451	-0.0466825	0.0242888	-0.0044178	0.0179758		0.0223936	0	0.0223936	0.0100964	0.0324901	-0.0225359	0.000142217	-0.0237138	0.00132013	0.0106383	0.0330319	-0.0106208	0.0117729	-0.0538353	0.0314417	-0.0337454	0.0113518	-0.0357576	0.0133639	-0.0427119	0.0203183		0.0223936	-0.00707651	0.0153171	-0.0719964	0.0496027	-0.0228387	0.000445113	0.000855223	0.0232489	-0.03058	0.00818639	-0.0045388	0.0178548	-0.036125	0.0137314	-0.0352599	0.0128663	0.0109249	0.0333185
2016-04-29	-0.0273168	-0.0310518	0.00373491	-0.0113623	0.0159545	-0.0305904	0.00327355		0.0273168	0.0357143	0.0630311	-0.0391156	0.0117988	0.00239589	0.0297127	-0.0815183	0.0542014	-0.0463167	0.0189999	-0.0611999	0.0338831	-0.0439024	0.0165856	-0.0122112	0.0151056	-0.056244	0.0289272	-0.0324336	0.00511672		0.0273168	-0.0212121	0.00610472	-0.0371747	0.00985788	0.00353792	0.0308548	0.00012219	0.027439	-0.010199	0.0171178	-0.0258166	0.00150027	-0.0236769	0.00363996	-0.0272277	8.91213e-05	-0.0230052	0.00431166
2016-04-22	0.0121436	-0.0173885	0.0295321	-0.0380845	0.0502281	0.0302553	0.0181116		0.0121436	-0.0344828	0.0466264	-0.0285483	0.0406919	0.0300858	0.0179422	0.0136862	0.00154261	0.0111508	0.000992883	0.0281018	0.0159582	0.0544519	0.0423083	-0.0206852	0.0328288	0.0319725	0.0198288	0.0582374	0.0460937		0.0121436	0.0654982	0.0533545	0.032513	0.0203693	-0.0142532	0.0263969	0.00491159	0.00723205	0.00712392	0.00501972	-0.0121178	0.0242614	0.0748503	0.0627067	0.01	0.00214364	-0.0354823	0.0476259
2016-04-15	0.0408524	0.046344	0.00549159	0.00112803	0.0397244	0.0255333	0.0153191		0.0408524	0	0.0408524	0.0125893	0.0282631	0.0633592	0.0225068	0.0386214	0.00223096	0.0491343	0.00828191	-0.0161711	0.0570235	0.0613705	0.0205181	0.0241642	0.0166882	0.077029	0.0361766	0.0769047	0.0360523		0.0408524	0.00884132	0.0320111	0.111697	0.0708444	0.0143033	0.0265491	0.0306252	0.0102272	0.0240923	0.0167601	0.0101053	0.0307471	0.0519685	0.0111161	0.0252655	0.0155869	0.0320817	0.00877069
2016-04-08	-0.00604166	-0.0211694	0.0151277	0.0084177	0.0144594	0	0.00604166		0.00604166	0.0357143	0.0417559	0.0226995	0.0287411	0.0315844	0.037626	0.0539929	0.0600346	-0.0210719	0.0150303	0.00930151	0.0153432	-0.0168425	0.0108008	-0.017561	0.0115193	-0.02691	0.0208683	-0.0470401	0.0409984		0.00604166	0.00655738	0.012599	-0.0204082	0.0143665	-0.00398284	0.00205882	0.00266464	0.0087063	-0.00472813	0.00131353	0.0153179	0.0213596	-0.0599556	0.0539139	-0.0294954	0.0234537	0.00884587	0.0148875
2016-04-01	-0.00304665	0.0108696	0.0139162	0.0164181	0.0194647	-0.0127632	0.0097166		0.00304665	0.0769231	0.0799697	0.00815644	0.0112031	-0.034238	0.0311914	0.0250652	0.0281118	0.00971323	0.0127599	-0.0466789	0.0436323	0.00877521	0.0118219	0.00065083	0.00369747	-0.0115165	0.00846987	0.0134731	0.0165197		0.00304665	0.011369	0.0144157	-0.0147771	0.0117305	0.00430769	0.00735434	-0.000380518	0.00266613	-0.0301343	0.0270876	0.00449993	0.00754657	0.000740741	0.00378739	0.0217865	0.0248331	-0.0389078	0.0358611
2016-03-25	-0.02087	-0.0338037	0.0129337	-0.00574779	0.0151222	-0.0147752	0.00609477		0.02087	-0.0714286	0.0505586	0.0104576	0.0313276	-0.0636512	0.0427812	-0.0241764	0.00330644	0.00886608	0.0297361	-0.0136964	0.00717363	-0.0435714	0.0227014	-0.0585172	0.0376472	0.0010202	0.0218902	-0.0482245	0.0273545		0.02087	-0.0303169	0.00944695	-0.0440019	0.0231319	0.00355103	0.024421	-0.00240415	0.0184659	0.00345111	0.0243211	-0.0114794	0.00939059	-0.0519663	0.0310963	-0.0104204	0.0104496	-0.0202842	0.000585828
2016-03-18	0.000320124	-0.0323912	0.0327114	0.000460035	0.00013991	0.01792	0.0175999		0.000320124	0	0.000320124	0.00403509	0.00371496	0.0127509	0.0124308	-0.0436723	0.0439924	0.0166034	0.0162833	0.0078164	0.00749627	0.0104655	0.0101454	-0.0180505	0.0183707	-0.013089	0.0134091	-0.0632444	0.0635645		0.000320124	-0.0272565	0.0275766	-0.00184928	0.00216941	-0.00887529	0.00919541	0.0128156	0.0124955	0.027351	0.0270309	0.0091225	0.00880238	0.0493736	0.0490535	0.0353423	0.0350221	0.00889768	0.00857755
2016-03-11	0.00576094	0.0267362	0.0209753	0.00438951	0.00137143	0.00353243	0.0022285		0.00576094	-0.0967742	0.102535	-0.00411158	0.00987252	-0.0076157	0.0133766	0.0211238	0.0153629	-0.00519113	0.0109521	-0.031723	0.037484	-0.0103571	0.0161181	0.015582	0.0098211	0.0179358	0.0121749	0.0476498	0.0418888		0.00576094	0.0219178	0.0161569	0.0131148	0.00735382	0.0217323	0.0159714	0.0283342	0.0225733	0.00731293	0.00155199	0.00817518	0.00241424	-0.0327869	0.0385478	0.00938791	0.00362697	0.0190409	0.01328
2016-03-04	0.0323235	0.000979112	0.0313444	0.0420077	0.00968416	-0.00606447	0.038388		0.0323235	0.148148	0.115825	0.0038747	0.0284488	0.0450594	0.0127358	-0.017232	0.0495556	0.0377081	0.00538459	0.0798122	0.0474887	0.0449711	0.0126475	0.0108091	0.0215144	0.0170958	0.0152277	0.095053	0.0627295		0.0323235	0.00458716	0.0277364	0.0512063	0.0188828	0.00867371	0.0236498	0.0204411	0.0118824	0.0492505	0.016927	-0.0139629	0.0462864	0.152835	0.120511	0.0467767	0.0144532	0.0093553	0.0229682
2016-02-26	0.0155879	-0.00841424	0.0240021	0.0517787	0.0361908	0.0129324	0.00265546		0.0155879	-0.0357143	0.0513022	0.0198192	0.00423128	0.0275541	0.0119662	0.047619	0.0320312	-0.0257634	0.0413513	0.040905	0.0253171	0.0234912	0.00790332	0.0160025	0.000414619	0.00830355	0.00728434	0.0478894	0.0323015		0.0155879	-0.00320073	0.0187886	-0.00441176	0.0199997	0.00826841	0.00731949	0.00772462	0.00786327	0.0387396	0.0231517	-0.00401434	0.0196022	0.06942	0.0538321	0.0200481	0.00446022	0.0159091	0.0003212
2016-02-19	0.0503463	0.0582192	0.00787286	0.0944991	0.0441528	0.02997	0.0203763		0.0503463	-0.0666667	0.117013	0.0312787	0.0190677	0.0457895	0.00455685	0.0225291	0.0278173	0.0244379	0.0259084	0.0767882	0.0264418	0.137519	0.0871727	0.0936857	0.0433393	0.0137453	0.036601	0.0237554	0.026591		0.0503463	0.0504323	8.59558e-05	0.0542636	0.00391724	0.072659	0.0223127	0.0326057	0.0177407	0.0681053	0.017759	0.0606752	0.0103289	0.0469181	0.0034282	0.0532095	0.00286314	0.0374022	0.0129441
2016-02-12	-0.0495144	-0.0438769	0.00563748	-0.0928859	0.0433715	-0.0199086	0.0296057		0.0495144	0.111111	0.160625	-0.0122674	0.037247	-0.0232618	0.0262526	-0.0404463	0.00906806	-0.0465983	0.00291604	-0.0508694	0.00135504	-0.0956778	0.0461634	-0.0593932	0.00987879	-0.015525	0.0339893	-0.0482261	0.00128827		0.0495144	-0.0338747	0.0156397	-0.0482046	0.00130974	-0.0348971	0.0146172	-0.0530082	0.00349385	-0.0699687	0.0204543	-0.0180678	0.0314466	-0.0896147	0.0401004	-0.0706436	0.0211293	-0.0770524	0.0275381
2016-02-05	-0.049674	0.0303644	0.0800384	-0.0553313	0.00565725	-0.0276103	0.0220637		0.049674	0.0384615	0.0881356	-0.0336888	0.0159852	-0.0492424	0.000431601	-0.0633573	0.0136833	-0.0738023	0.0241283	-0.0650294	0.0153554	0.0364488	0.0861228	-0.00096743	0.0487066	0.00115522	0.0508292	-0.049171	0.00050307		0.049674	-0.0577175	0.00804351	-0.107159	0.0574845	-0.0267542	0.0229198	-0.0569858	0.00731173	-0.0896748	0.0400008	-0.059278	0.00960396	-0.0679157	0.0182417	-0.0449775	0.00469651	-0.0634553	0.0137813
2016-01-29	0.0244062	0.0352777	0.0108714	0.00741627	0.01699	0.0468439	0.0224376		0.0244062	0.130435	0.106029	0.0575498	0.0331436	0.0422822	0.017876	0.00459318	0.0198131	0.0394796	0.0150733	0.0152766	0.00912969	-0.00132181	0.0257281	0.0120757	0.0123305	-0.0120357	0.0364419	-0.0163105	0.0407167		0.0244062	0.0278652	0.00345892	0.0142539	0.0101523	0.0365327	0.0121265	0.0411137	0.0167075	0.0173943	0.00701198	0.0406373	0.0162311	-0.0489978	0.073404	0.0814755	0.0570692	0.0460271	0.0216209
2016-01-22	0.0313463	0.0418486	0.0105023	0.165157	0.13381	0.0322359	0.000889644		0.0313463	0	0.0313463	0.0468696	0.0155233	0.0426238	0.0112775	0.0657343	0.034388	0.0464789	0.0151326	0.0142476	0.0170987	0.060263	0.0289167	0.0853702	0.0540239	0.0217322	0.00961408	-0.0204936	0.0518399		0.0313463	0.0324826	0.0011363	-0.0140536	0.0453999	0.0491289	0.0177826	0.0280899	0.00325641	0.058866	0.0275197	0.0607846	0.0294383	0.012782	0.0185643	0.0131417	0.0182046	0.0629313	0.031585
2016-01-15	-0.0264582	0.0151459	0.0416041	-0.0269867	0.000528509	-0.0254011	0.00105713		0.0264582	-0.08	0.0535418	0.00288548	0.0293437	0.008166	0.0346242	-0.0424535	0.0159953	-0.0097629	0.0166953	-0.044418	0.0179598	-0.0659551	0.0394969	-0.0125918	0.0138664	-0.00809674	0.0183615	-0.0545833	0.0281251		0.0264582	-0.0288418	0.00238362	-0.0204345	0.0060237	0.00949701	0.0359552	-0.0054543	0.0210039	-0.0709612	0.044503	-0.0708832	0.044425	-0.0958532	0.069395	0.0128952	0.0393534	-0.0208754	0.00558285
2016-01-08	-0.0621297	-0.0659075	0.00377783	-0.106723	0.0445935	-0.0367032	0.0254265		0.0621297	0.136364	0.198493	-0.0505724	0.0115573	-0.0948746	0.0327449	-0.05	0.0121297	-0.0598776	0.00225207	-0.0522581	0.00987162	-0.0552702	0.00685952	-0.0949668	0.0328371	-0.0824891	0.0203595	-0.0809879	0.0188583		0.0621297	-0.0356367	0.026493	-0.0786762	0.0165465	-0.0385526	0.0235771	-0.0457027	0.016427	-0.0593341	0.00279562	-0.0591026	0.00302707	-0.141392	0.0792625	-0.0554028	0.00672694	-0.0574144	0.00471524
2016-01-01	-0.00404391	-0.00787402	0.0038301	-0.00625978	0.00221587	-0.00893427	0.00489036		0.00404391	-0.0434783	0.0394343	0.0122795	0.0163234	-0.0199501	0.0159062	-0.00619547	0.00215156	-0.00478469	0.000740777	-0.00241352	0.0016304	-0.0188538	0.0148099	-0.0180292	0.0139853	-0.00336538	0.000678527	-0.020075	0.0160311		0.00404391	0.00480349	0.00884741	0.00557991	0.00962382	-0.00236167	0.00168224	-0.00768456	0.00364064	0.00651207	0.010556	0.00682408	0.010868	-0.00768049	0.00363658	-0.0275124	0.0234685	0.00190476	0.00594867
2015-12-25	0.0114032	0.00724138	0.00416179	0.0284759	0.0170728	-0.0066561	0.0180593		0.0114032	0.0454545	0.0340514	0.0248139	0.0134107	0.00226137	0.0091418	0.00431746	0.00708571	0.00174292	0.00966025	-0.0175466	0.0289498	0.0276232	0.0162201	0.0310897	0.0196866	-0.0071599	0.0185631	0.00206806	0.00933511		0.0114032	-0.00478053	0.0161837	0.0046046	0.00679856	0.0150685	0.00366533	0.0139226	0.00251943	-0.00834777	0.0197509	0.0042489	0.00715426	0.0203762	0.00897301	0.0274833	0.0160801	0.00816131	0.00324186
2015-12-18	0.0166207	0.000344947	0.0162758	0.0108886	0.00573211	0.0213661	0.00474542		0.0166207	0.047619	0.0309983	0.0121995	0.00442122	0.00502392	0.0115968	0.0304894	0.0138687	0.0209075	0.00428676	0.0157354	0.000885329	-0.0210329	0.0376536	0.00353812	0.0130826	0.0174842	0.000863498	0.0370443	0.0204235		0.0166207	0.0105402	0.00608053	0.0131846	0.00343613	0.0133611	0.00325962	-0.00961417	0.0262349	0.0243627	0.00774198	0.00676142	0.0098593	0.0224359	0.00581518	-0.0154619	0.0320826	0.0210784	0.00445771
2015-12-11	-0.0372256	-0.0479475	0.0107219	-0.0481296	0.010904	-0.0301413	0.00708431		0.0372256	0	0.0372256	0.00732201	0.0445476	-0.0380854	0.000859781	-0.0358314	0.00139415	-0.0343643	0.00286133	-0.027027	0.0101986	-0.0403676	0.00314204	-0.0314642	0.00576142	-0.0237079	0.0135177	-0.0478931	0.0106675		0.0372256	-0.0206452	0.0165804	-0.0237624	0.0134632	-0.0238821	0.0133435	-0.0137243	0.0235013	-0.0461681	0.00894246	-0.0312792	0.00594635	-0.025	0.0122256	-0.0375744	0.00034881	-0.0201729	0.0170527
2015-12-04	-0.0423178	-0.0237256	0.0185922	-0.0389283	0.00338946	-0.0562963	0.0139785		0.0423178	0	0.0423178	-0.0395918	0.00272595	-0.0678893	0.0255715	-0.0545151	0.0121973	-0.050958	0.00864022	-0.0579838	0.015666	-0.0585341	0.0162163	-0.00834106	0.0339767	-0.0909483	0.0486305	-0.0383792	0.00393864		0.0423178	-0.0575598	0.015242	-0.0115482	0.0307695	-0.0494284	0.00711064	-0.0567259	0.0144081	-0.0567571	0.0144394	-0.00306503	0.0392528	-0.0518519	0.00953406	-0.0150238	0.027294	-0.0343228	0.00799497
2015-11-27	0.00817141	-0.038829	0.0470004	0.00807941	9.20015e-05	0	0.00817141		0.00817141	0.05	0.0418286	0.0142501	0.00607868	0.00789104	0.000280372	0.00890601	0.000734595	0.0385267	0.0303553	0.0230352	0.0148638	0.0108043	0.00263291	-0.0331541	0.0413255	-0.00215054	0.0103219	0.0104618	0.00229035		0.00817141	0.0114801	0.0033087	0.029003	0.0208316	0.0100829	0.00191153	-0.00199671	0.0101681	0.0246914	0.0165199	0.0094162	0.00124479	0.0305344	0.0223629	0.01149	0.00331858	-0.000926784	0.00909819
2015-11-20	0.0257819	-0.000923645	0.0267056	0.0167821	0.00899985	0.017179	0.00860289		0.0257819	-0.130435	0.156217	0.0309142	0.00513224	0.0409587	0.0151768	0.0299988	0.00421685	0.0521158	0.0263339	0.0454903	0.0197084	0.0438596	0.0180777	0.0127042	0.0130777	-0.0284162	0.0541981	-0.0124688	0.0382507		0.0257819	0.0196488	0.00613309	0.0170012	0.00878069	0.0263729	0.000590978	0.0357664	0.00998451	0.0138742	0.0119077	0.0155738	0.0102081	0.0314961	0.00571415	0.0357006	0.00991866	0.0184049	0.00737701
2015-11-13	-0.0303787	-0.0376296	0.00725094	-0.0421538	0.0117751	-0.00658683	0.0237919		0.0303787	-0.0416667	0.011288	-0.0359867	0.00560802	-0.0389315	0.00855286	-0.0716916	0.0413129	0.00357622	0.0339549	-0.0388805	0.0085018	-0.0393809	0.00900222	-0.0381146	0.00773595	-0.0248574	0.00552131	-0.0255164	0.00486229		0.0303787	-0.0180624	0.0123163	-0.0133387	0.01704	-0.0371263	0.00674764	-0.015333	0.0150457	-0.059966	0.0295873	-0.0063798	0.0239989	-0.0508221	0.0204434	-0.0419272	0.0115485	-0.0144186	0.0159601
2015-11-06	0.0165019	-0.00501179	0.0215137	0.0514124	0.0349105	0.00572117	0.0107807		0.0165019	0.0434783	0.0269764	-0.0235736	0.0400755	0.047344	0.0308421	-0.0538922	0.0703941	0.0289788	0.0124769	0.0432449	0.0267431	0.0557371	0.0392352	0.0195788	0.00307686	0.0407125	0.0242106	0.0425262	0.0260243		0.0165019	0.0183946	0.00189275	0.0170606	0.000558742	0.0136852	0.00281666	0.00433109	0.0121708	0.0206917	0.00418976	0.0254733	0.00897138	-0.00298063	0.0194825	0.00927988	0.00722201	0.00279851	0.0137034
2015-10-30	-0.00482944	-0.00615294	0.00132351	-0.00622504	0.0013956	-0.0434908	0.0386613		0.00482944	0.0454545	0.050284	-0.0111486	0.00631921	-0.0297802	0.0249508	-0.00648999	0.00166056	0.0144657	0.0192951	0.0530165	0.0578459	0.00419325	0.00902269	-0.0243126	0.0194832	0.0172563	0.0220857	-0.0116258	0.00679639		0.00482944	0.0270502	0.0318797	0.0114345	0.0162639	0.0209581	0.0257875	0.039	0.0438294	-0.0174865	0.0126571	0.0236535	0.0284829	-0.0345324	0.0297029	0.0286369	0.0334663	0.00704556	0.011875
2015-10-23	0.041952	0.0756382	0.0336862	0.0978723	0.0559203	0.0454682	0.0035162		0.041952	-0.12	0.161952	0.0145146	0.0274375	-0.00219298	0.044145	0.0421598	0.000207811	0.0567061	0.0147541	0.0835584	0.0416064	0.0915423	0.0495903	0.151667	0.109715	0.0502945	0.00834248	0.0167303	0.0252217		0.041952	0.0576748	0.0157228	0.0543621	0.0124101	0.0322802	0.00967182	0.034795	0.00715705	0.0180923	0.0238597	0.00472441	0.0372276	-0.0259285	0.0678806	0.0258519	0.0161001	0.0761221	0.0341701
2015-10-16	0.00393535	-0.0428356	0.0467709	-0.0300188	0.0339541	0.0125	0.00856465		0.00393535	0.0416667	0.0377313	0.0504587	0.0465233	0.00773481	0.00379945	0.0311519	0.0272166	0.0315361	0.0276008	-0.0361048	0.0400402	-0.056338	0.0602734	-0.0752158	0.0791511	-0.000905387	0.00484074	0.021929	0.0179937		0.00393535	0.0251397	0.0212043	0.00617556	0.00224021	0.0228311	0.0188957	0.0554266	0.0514913	-0.0269014	0.0308368	0.0517994	0.0478641	0.0333092	0.0293738	-0.00351288	0.00744823	0.0201093	0.016174
2015-10-09	0.0521284	0.110925	0.0587965	0.0356218	0.0165066	0.0543234	0.00219497		0.0521284	0	0.0521284	0.0279432	0.0241852	0.0969697	0.0448413	0.0123558	0.0397726	0.0269536	0.0251748	0.0535845	0.00145609	0.0786995	0.0265711	0.12094	0.0688115	0.045433	0.00669537	0.0364022	0.0157262		0.0521284	0.00186567	0.0502627	0.0485661	0.00356226	0.00868025	0.0434482	0.00701127	0.0451171	0.026605	0.0255234	-0.00105295	0.0531814	0.135691	0.0835624	0.0621891	0.0100607	0.0563181	0.00418968
2015-10-02	-0.00670055	-0.0129011	0.00620054	0.000648088	0.00734864	0.024029	0.0307295		0.00670055	-0.0769231	0.0702225	0.0221325	0.0288331	0.0214188	0.0281194	-0.0233307	0.0166301	-0.0154289	0.00872837	0.00960118	0.0163017	-0.0314891	0.0247886	-0.0199797	0.0132791	0.016354	0.0230546	-0.0119886	0.00528803		0.00670055	-0.0160624	0.00936186	-0.00460405	0.0020965	-0.0218333	0.0151327	0.0160637	0.0227643	0.017358	0.0240586	0.0030175	0.00971806	0.0375427	0.0442432	0.0181511	0.0248517	0.00890208	0.0156026
2015-09-25	-0.0117706	0.00331895	0.0150896	-0.0291934	0.0174228	0.0350937	0.0468643		0.0117706	0	0.0117706	0.0153977	0.0271683	-0.00956468	0.00220593	-0.00989986	0.00187075	-0.0109868	0.000783841	-0.00477766	0.00699296	-0.0357548	0.0239842	-0.0314857	0.0197151	0.00629235	0.018063	-0.00811627	0.00365435		0.0117706	0.0254118	0.0371824	0.00835655	0.0201272	-0.00756664	0.00420398	-0.0190463	0.0072757	-0.0232759	0.0115052	0.0442729	0.0560435	-0.0815047	0.0697341	-0.0326664	0.0208958	-0.00415891	0.0076117
2015-09-18	-0.000353792	0.0168748	0.0172286	-0.0114442	0.0110904	0.00997935	0.0103331		0.000353792	0	0.000353792	0.0184657	0.0188195	0.0273369	0.0276907	-0.00159055	0.00123676	0.040542	0.0408958	-0.0206946	0.0203408	-0.044123	0.0437692	0.0690743	0.0694281	-0.0152526	0.0148988	-0.0409124	0.0405586		0.000353792	-0.00978565	0.00943186	-0.031257	0.0309032	0.00258621	0.00294	0.0624545	0.0628083	0.0406699	0.0410236	0.0233796	0.0237333	-0.00468019	0.00432639	-0.0529776	0.0526238	0.0192994	0.0196532
2015-09-11	0.00187519	0.0150737	0.0131985	-0.0214242	0.0232994	-0.00308748	0.00496266		0.00187519	-0.037037	0.0389122	-0.00575484	0.00763003	-0.00675676	0.00863194	0.00975106	0.00787588	-0.00964462	0.0115198	0.00451916	0.00264398	0.0115237	0.0096485	0.00635145	0.00447626	0.000954198	0.000920987	0.013764	0.0118888		0.00187519	-0.001396	0.00327118	0.0234753	0.0216001	0.0186161	0.0167409	0.0049744	0.00309921	0.00360144	0.00172625	0.0350467	0.0331715	0.0508197	0.0489445	0.0282306	0.0263554	-0.0176438	0.019519
2015-09-04	-0.0328973	-0.0331236	0.000226268	-0.00556833	0.0273289	-0.0461387	0.0132415		0.0328973	-0.0689655	0.0360682	-0.0198246	0.0130727	-0.029626	0.00327125	-0.01436	0.0185373	-0.0245424	0.0083549	-0.0507893	0.017892	-0.0317039	0.00119342	-0.0919577	0.0590604	-0.0264747	0.0064226	-0.0381289	0.00523158		0.0328973	0.00561535	0.0385126	-0.0342298	0.00133255	-0.00697593	0.0259214	-0.0263533	0.00654401	-0.00759494	0.0253023	-0.0351047	0.00220739	-0.0393701	0.0064728	-0.0255715	0.0073258	-0.0170204	0.0158769
2015-08-28	0.00898157	0.0360329	0.0270514	0.0729965	0.0640149	-0.00907912	0.0180607		0.00898157	0.115385	0.106403	-0.0139097	0.0228912	0.00243427	0.00654729	0.00203943	0.00694214	0.013683	0.00470144	0.0155079	0.00652636	0.00875469	0.000226878	-0.0207091	0.0296907	0.00607477	0.0029068	0.0192515	0.01027		0.00898157	0.0244487	0.0154671	0.0192569	0.0102753	0.0206479	0.0116663	-0.00128041	0.010262	0.020827	0.0118454	-0.0186473	0.0276289	-0.0245776	0.0335591	0.000775494	0.00820607	-0.0607103	0.0696919
2015-08-21	-0.0666667	-0.0870927	0.0204261	-0.0681433	0.00147664	-0.0724812	0.00581454		0.0666667	0	0.0666667	-0.0513454	0.0153213	-0.0663636	0.00030303	-0.0616628	0.0050039	-0.0808004	0.0141337	-0.0802885	0.0136218	-0.074876	0.00820937	-0.0626471	0.00401961	-0.0739939	0.00732728	-0.044196	0.0224706		0.0666667	-0.0818662	0.0151995	-0.076569	0.00990237	-0.0352052	0.0314614	-0.074035	0.00736837	-0.0719526	0.00528593	-0.0636283	0.00303837	-0.0693352	0.00266857	-0.0566935	0.00997318	-0.0592099	0.00745677
2015-08-14	-0.0380647	-0.0798501	0.0417854	-0.0576024	0.0195377	-0.0604691	0.0224043		0.0380647	0	0.0380647	-0.0499871	0.0119224	-0.0391964	0.00113171	-0.0425489	0.00448415	-0.0476407	0.00957594	-0.0616541	0.0235894	-0.0576324	0.0195677	-0.0563419	0.0182772	-0.0414766	0.00341186	-0.0348548	0.00320994		0.0380647	-0.0198447	0.01822	-0.033367	0.00469767	-0.0163851	0.0216796	-0.00589314	0.0321716	0.0125714	0.0506361	-0.0106866	0.0273781	-0.055368	0.0173033	-0.0197203	0.0183444	-0.0471655	0.00910082
2015-08-07	0.010599	0.0161101	0.00551115	-0.032767	0.043366	0.0387438	0.0281448		0.010599	0	0.010599	0.0165388	0.00593977	0.0159734	0.00537439	0.00275595	0.00784304	0.0170743	0.00647531	0.0294118	0.0188128	0.0095927	0.00100629	0.0259112	0.0153122	0.0168705	0.00627153	0.0158489	0.00524994		0.010599	-0.00600343	0.0166024	0.0302083	0.0196093	0.0136986	0.00309964	0.0643992	0.0538002	0.0165553	0.00595634	-0.00668896	0.017288	0.0356643	0.0250653	0.00287666	0.00772233	0.0110041	0.000405137
2015-07-31	0.000364568	0.0280036	0.027639	0.00666371	0.00629914	0.00560803	0.00524346		0.000364568	-0.037037	0.0374016	0.00189365	0.00152908	0.0187592	0.0183946	-0.00203728	0.00240185	-0.0508103	0.0511749	0.0244212	0.0240566	-0.004228	0.00459257	0.0492979	0.0489333	0.00850702	0.00814245	0.0367069	0.0363423		0.000364568	-0.0172777	0.0176423	-0.00476882	0.00513338	0.0436026	0.043238	-0.00897914	0.00934371	0.1	0.0996354	-0.0353486	0.0357131	0.023622	0.0232575	0.0570125	0.056648	-0.00637813	0.0067427
2015-07-24	-0.0167482	-0.00539084	0.0113573	-0.0236391	0.00689097	-0.00557675	0.0111714		0.0167482	-0.0357143	0.0189661	0.000352091	0.0171002	-0.0305653	0.0138171	-0.00898445	0.0077637	-0.0350803	0.0183322	-0.024594	0.00784582	-0.000469557	0.0162786	0.00149611	0.0182443	-0.026501	0.00975288	-0.0017449	0.0150033		0.0167482	-0.00419639	0.0125518	-0.0151113	0.00163686	-0.0111327	0.00561544	-0.0138946	0.00285359	-0.0515152	0.034767	0.0445421	0.0612903	-0.00427655	0.0124716	-0.00378644	0.0129617	-0.00678733	0.00996082
2015-07-17	0.0435049	0.0516535	0.00814863	-0.00270358	0.0462085	0.0346189	0.00888603		0.0435049	0.037037	0.00646788	0.00501365	0.0384913	0.0292028	0.0143021	0.0712664	0.0277614	0.04367	0.000165134	0.0703642	0.0268593	0.0125198	0.0309851	0.0251534	0.0183515	0.0355918	0.00791315	0.0517526	0.0082477		0.0435049	0.0676523	0.0241474	0.0638714	0.0203665	0.0412144	0.00229056	0.0304604	0.0130445	0.0519605	0.00845556	0.0177453	0.0257596	0.0867545	0.0432495	0.00571211	0.0377928	0.04	0.00350491
2015-07-10	0.0197396	0.00697748	0.0127621	-0.0121782	0.0319177	0.0397853	0.0200457		0.0197396	0	0.0197396	0.0533007	0.0335611	0.0127898	0.00694979	0.0486505	0.0289109	0.0471132	0.0273736	0.020098	0.000358396	0.0198804	0.000140834	0.00991326	0.0098263	0.0219106	0.00217104	0.00405381	0.0156858		0.0197396	0.0415306	0.021791	0.0208472	0.00110763	0.0196998	3.97483e-05	0.0462623	0.0265227	0.0285246	0.00878503	0.0162146	0.00352498	0.0078064	0.0119332	0.0166473	0.00309225	0.0216346	0.00189505
2015-07-03	-0.0460022	-0.0791472	0.033145	-0.0519546	0.0059524	-0.0610732	0.015071		0.0460022	0	0.0460022	-0.0363895	0.00961276	-0.0567643	0.0107621	-0.05142	0.00541774	-0.0386323	0.0073699	-0.0373923	0.00860993	-0.056716	0.0107137	-0.011635	0.0343672	-0.0487703	0.0027681	-0.058303	0.0123007		0.0460022	-0.0513502	0.00534793	-0.0549151	0.00891289	-0.0317893	0.0142129	-0.0324002	0.0136021	-0.0395213	0.00648089	-0.0324047	0.0135975	-0.0869565	0.0409543	-0.016	0.0300022	-0.038817	0.00718522
2015-06-26	0.0457496	0.0703345	0.0245849	0.0274714	0.0182782	0.0423362	0.00341334		0.0457496	0.0384615	0.00728802	0.0190919	0.0266576	0.0520113	0.00626177	0.0756769	0.0299274	0.0387454	0.00700417	0.0436037	0.0021459	0.0401205	0.00562904	0.0555915	0.00984191	0.0591611	0.0134116	0.074986	0.0292364		0.0457496	0.0630588	0.0173093	0.0640054	0.0182558	0.0545977	0.00884814	0.0380587	0.00769085	0.0204049	0.0253447	0.0166965	0.0290531	0.0392593	0.0064903	-0.00455063	0.0503002	0.0324427	0.0133068
2015-06-19	-0.0129277	-0.0147829	0.00185522	0	0.0129277	-0.0232418	0.0103141		0.0129277	-0.037037	0.0241094	-0.00042934	0.0124983	-0.00976212	0.00316554	-0.0311659	0.0182383	0.00323924	0.0161669	-0.024818	0.0118903	-0.0111338	0.0017939	-0.0325203	0.0195927	-0.0143603	0.00143265	-0.0305606	0.0176329		0.0129277	-0.0152919	0.00236428	-0.00399822	0.00892944	-0.00191205	0.0110156	0.000147536	0.0130752	0.00989778	0.0228254	-0.0181499	0.00522222	-0.0405117	0.0275841	-0.0382932	0.0253656	-0.00190476	0.0110229
2015-06-12	-0.00299597	0.0127885	0.0157845	-0.0207866	0.0177907	-0.0060006	0.00300463		0.00299597	0.0384615	0.0414575	-0.0109968	0.00800083	-0.0218417	0.0188458	0.000673098	0.00366907	0.00839944	0.0113954	0.0130741	0.0160701	-0.0494858	0.0464898	0.0191205	0.0221164	0.00789474	0.0108907	0	0.00299597		0.00299597	-0.00781609	0.00482012	0.00468645	0.00768243	-0.0187617	0.0157658	0.00803093	0.0110269	-0.0014582	0.00153778	-0.010572	0.00757608	0.0100503	0.0130462	0.0212291	0.024225	0	0.00299597
2015-06-05	-0.0226025	-0.0114092	0.0111933	-0.0354791	0.0128766	-0.0308229	0.00822042		0.0226025	0.04	0.0626025	-0.0235539	0.000951373	-0.0091354	0.0134671	-0.00011217	0.0224903	-0.0210142	0.00158833	-0.0377419	0.0151394	-0.0245711	0.00196861	-0.0190685	0.00353403	-0.028133	0.0055305	0.00673585	0.0293383		0.0226025	-0.0215924	0.00101005	-0.0222562	0.000346325	-0.0144231	0.00817941	-0.0574713	0.0348688	-0.0417637	0.0191612	-0.0297878	0.00718534	-0.0426117	0.0200092	-0.0161231	0.00647937	-0.0670813	0.0444788
2015-05-29	-0.0225694	-0.0255409	0.00297147	0.0124378	0.0350072	-0.0163043	0.00626504		0.0225694	0	0.0225694	0.00216783	0.0247372	-0.0367693	0.0141999	-0.0341278	0.0115585	-0.0170633	0.00550608	-0.0271458	0.00457638	-0.0189702	0.0035992	-0.0187117	0.00385774	-0.0105441	0.0120253	-0.0364848	0.0139154		0.0225694	-0.0194089	0.00316048	-0.0426154	0.020046	-0.0250586	0.0024892	-0.016	0.00656939	-0.0248297	0.00226028	-0.0131725	0.0093969	0.0111188	0.0336882	-0.0197557	0.00281365	0.00535954	0.0279289
2015-05-22	0.0269225	0.048189	0.0212665	0.0331003	0.00617784	0.0380048	0.0110823		0.0269225	-0.0384615	0.065384	0.0079407	0.0189818	0.0271143	0.000191779	0.047911	0.0209885	0.036296	0.00937346	0.0471574	0.0202349	0.0248502	0.00207232	-0.0219022	0.0488247	0.0106564	0.0162661	0.00475855	0.0221639		0.0269225	0.0413413	0.0144188	0.0504718	0.0235493	0.0348881	0.00796557	0.0232886	0.00363385	0.0365662	0.00964374	0.0402423	0.0133198	0.0659259	0.0390034	-0.0172962	0.0442186	0.031322	0.00439948
2015-05-15	-0.00966232	-0.0127488	0.00308643	0.00965231	0.0193146	-0.029115	0.0194527		0.00966232	0	0.00966232	-0.0124188	0.00275647	-0.031875	0.0222127	-0.0393718	0.0297095	-0.0196168	0.00995446	-0.0400631	0.0304008	-0.00116805	0.00849427	0.0164684	0.0261308	-0.0273632	0.0177009	-0.0116704	0.00200812		0.00966232	-0.0242044	0.0145421	-0.028151	0.0184887	-0.00130427	0.00835806	-0.00881365	0.00084867	-0.0524907	0.0428284	0.00478261	0.0144449	0	0.00966232	0.0242227	0.033885	-0.024708	0.0150457
2015-05-08	0.00579439	0.0268199	0.0210255	-0.00372247	0.00951686	0.0176005	0.0118061		0.00579439	0	0.00579439	0.0066087	0.000814305	-0.0100031	0.0157975	0.00537281	0.000421584	0.00642792	0.000633525	0.0225806	0.0167863	0.0246858	0.0188914	-0.00666465	0.012459	0.0325342	0.0267399	0.0171864	0.011392		0.00579439	0.0257471	0.0199527	0.0367013	0.0309069	-0.0209777	0.0267721	0.0159181	0.0101237	0.0306513	0.024857	0.00290698	0.00288741	0.011236	0.00544156	-0.0385819	0.0443762	0.0027027	0.00309169
2015-05-01	-0.0295081	-0.0276312	0.00187693	-0.0242155	0.00529258	-0.0301565	0.000648373		0.0295081	0	0.0295081	-0.0332885	0.0037804	0.00999896	0.0395071	-0.0486126	0.0191045	-0.0413732	0.0118651	-0.0482039	0.0186958	-0.0368876	0.00737951	-0.0169744	0.0125337	-0.0209556	0.00855253	-0.0432277	0.0137196		0.0295081	-0.0460526	0.0165445	-0.01115	0.0183581	-0.0329864	0.00347832	-0.0369559	0.00744783	-0.0520122	0.0225041	-0.0076446	0.0218635	-0.107023	0.0775153	-0.0303337	0.000825571	-0.0533049	0.0237968
2015-04-24	0.012021	-0.0265941	0.0386151	0.123441	0.11142	-0.00311968	0.0151407		0.012021	-0.103448	0.115469	-0.00601604	0.018037	-0.0177	0.029721	0.0021955	0.0098255	-0.00568928	0.0177103	0.0476037	0.0355827	-0.00316001	0.015181	-0.0424865	0.0545075	-0.00458907	0.0166101	0.0704046	0.0583836		0.012021	0.0434783	0.0314573	-0.0241092	0.0361302	0.0159498	0.00392881	-0.0017762	0.0137972	0.0241036	0.0120825	0.111949	0.0999277	0.000669344	0.0113517	0.0359637	0.0239427	0.0422222	0.0302012
2015-04-17	-0.021885	-0.0403132	0.0184282	-0.0684266	0.0465416	-0.0148086	0.00707637		0.021885	0.115385	0.13727	0.0194208	0.0413058	0.00721352	0.0290985	-0.0313924	0.00950743	-0.0321898	0.0103048	0.00436117	0.0262461	-0.0543331	0.0324481	-0.00651558	0.0153694	-0.0224307	0.000545689	-0.0373799	0.0154949		0.021885	-0.0336134	0.0117285	-0.0424923	0.0206074	0.0138081	0.0356931	-0.020083	0.00180197	-0.0137931	0.00809188	-0.0216539	0.000231127	-0.0373711	0.0154862	-0.0158076	0.00607742	-0.0127249	0.0091601
2015-04-10	0.0313746	0.0541119	0.0227372	0.0178418	0.0135329	0.0361899	0.00481528		0.0313746	-0.0714286	0.102803	0.0389381	0.00756341	0.0583488	0.0269741	0.0535581	0.0221834	0.0203111	0.0110635	0.0189269	0.0124477	-0.00365408	0.0350287	0.00742009	0.0239546	0.0233723	0.00800236	0.000174703	0.0311999		0.0313746	0.0381084	0.00673371	0.0234163	0.00795838	0.0143752	0.0169994	0.0306334	0.000741277	0.0333586	0.00198396	0.0330686	0.00169393	0.0157068	0.0156678	-0.00682594	0.0382006	0.0242697	0.00710498
2015-04-03	0.0110799	0.00801233	0.00306755	0.00725344	0.00382644	0.00319489	0.00788499		0.0110799	0.0769231	0.0658432	-0.00911961	0.0201995	-0.0160961	0.027176	0.0222489	0.011169	0.0330357	0.0219558	0.00579374	0.00528614	0.0244004	0.0133205	-0.0488599	0.0599398	-0.00291303	0.0139929	0.0186866	0.00760672		0.0110799	0.0244591	0.0133792	0.0163621	0.00528221	0.000368732	0.0107111	0.0156973	0.00461739	0.0280592	0.0169794	-0.0102679	0.0213478	0.0125911	0.00151124	0.0209059	0.00982604	0.0072431	0.00383678
2015-03-27	-0.0149865	-0.0413589	0.0263725	-0.0930781	0.0780916	0.000290529	0.015277		0.0149865	0.181818	0.196805	-0.0158785	0.000892037	-0.0218327	0.00684623	-0.0207199	0.0057334	-0.0162495	0.00126299	-0.0161238	0.00113732	-0.0276355	0.012649	-0.0470771	0.0320906	-0.0135468	0.00143966	0.0409411	0.0559275		0.0149865	-0.0189202	0.00393371	-0.012382	0.00260451	-0.0221741	0.00718769	-0.0213962	0.00640978	-0.0212084	0.00622196	-0.0193518	0.00436534	-0.00723684	0.00774962	-0.00692042	0.00806604	0.0119102	0.0268967
2015-03-20	0.0110138	-0.0116788	0.0226926	0.0129289	0.00191514	0.00203785	0.00897591		0.0110138	0	0.0110138	0.0203661	0.00935236	0.0669728	0.055959	0.0423021	0.0312884	-0.0108601	0.0218739	-0.0339836	0.0449974	0.00911441	0.00189935	0.0181722	0.00715849	0.0095317	0.00148205	0.0445046	0.0334909		0.0110138	0.00790698	0.00310678	0.0179449	0.00693113	0.0221117	0.0110979	-0.0101819	0.0211957	-0.0154724	0.0264862	0.01696	0.00594625	-0.025641	0.0366548	0.0259141	0.0149003	0.0172414	0.00622763
2015-03-13	0.00545534	0.0139136	0.00845822	0.0135067	0.00805136	0.0371377	0.0316823		0.00545534	0.1	0.0945447	-0.0128035	0.0182589	-0.0502074	0.0556628	0.0248716	0.0194163	-0.00518583	0.0106412	0.0696735	0.0642182	0.0216817	0.0162264	0.036582	0.0311267	0.017285	0.0118296	-0.00768049	0.0131358		0.00545534	0.0218631	0.0164078	0.0269855	0.0215302	0.00221607	0.00323928	0.00917934	0.003724	0.0143227	0.00886738	0.0111632	0.0057079	0.109531	0.104075	-0.0266068	0.0320621	0.0060947	0.00063936
2015-03-06	0.00789303	0.0305064	0.0226134	0.0269123	0.0190193	0.0206471	0.0127541		0.00789303	0	0.00789303	0.00348918	0.00440385	-0.0255002	0.0333932	-0.000570125	0.00846316	0.0175901	0.00969712	0.0739201	0.0660271	-0.000416782	0.00830982	0.00631868	0.00157435	0.0042337	0.00365933	-0.000191975	0.00808501		0.00789303	0.00718047	0.000712564	0.00440723	0.00348581	0.0213127	0.0134197	0.0451031	0.0372101	0.0434022	0.0355092	-0.0115145	0.0194075	0.0195794	0.0116864	-0.0330772	0.0409702	0.00660689	0.00128614
2015-02-27	0.0271403	0.0180124	0.00912787	0.0549247	0.0277844	0.0295051	0.00236478		0.0271403	0	0.0271403	0.0312691	0.00412882	0.0477897	0.0206494	0.00354732	0.023593	0.0532654	0.0261251	0.0547083	0.0275681	0.00840572	0.0187346	0.013363	0.0137773	0.0194217	0.00771863	0.0155976	0.0115427		0.0271403	0.0517571	0.0246168	0.0728132	0.0456729	0.00569044	0.0214499	0.0389765	0.0118362	0.0206068	0.00653345	0.0369818	0.00984146	0.0260417	0.00109863	0.0121745	0.0149658	0.0266473	0.000493007
2015-02-20	0.0150984	0.0157729	0.000674447	0.00262755	0.0124709	0.00993271	0.00516571		0.0150984	0	0.0150984	-0.0038485	0.0189469	-0.028285	0.0433834	0.00760982	0.0074886	0.0145677	0.000530755	0.0544724	0.0393739	0.0276418	0.0125434	-0.0180426	0.0331411	-0.000862441	0.0159609	0.0594918	0.0443934		0.0150984	0.0327579	0.0176595	0.0148752	0.000223184	0.019532	0.00443358	0.0228241	0.00772568	0.0193516	0.00425321	0.0416307	0.0265323	0.0574351	0.0423367	0.0221224	0.00702394	-0.0048216	0.01992
2015-02-13	0.0129494	0.0373037	0.0243543	0.0141001	0.00115077	-0.00983503	0.0227844		0.0129494	-0.047619	0.0605684	-0.00434094	0.0172903	-0.00639681	0.0193462	0.0203529	0.00740357	-0.00931099	0.0222604	0.029062	0.0161126	0.0214706	0.00852121	0.000273448	0.0126759	0.0334225	0.0204731	0.0262879	0.0133385		0.0129494	0.00197979	0.0109696	-0.000958773	0.0139081	0.0466552	0.0337058	-0.000760225	0.0137096	0.00165673	0.0112926	-0.00241255	0.0153619	0.0504132	0.0374638	0.031005	0.0180556	-0.0193853	0.0323347
2015-02-06	0.0165512	0.0648084	0.0482572	-0.0344125	0.0509637	-0.00911663	0.0256678		0.0165512	0	0.0165512	-0.0436534	0.0602045	0.0479121	0.0313609	0.0365854	0.0200342	-0.00647549	0.0230267	0.0242585	0.0077073	0.0149254	0.0016258	0.0192308	0.00267959	0.00178571	0.0147655	0.00844468	0.00810649		0.0165512	-0.031291	0.0478422	0.000239751	0.0163114	0.0547609	0.0382097	-0.00769463	0.0242458	0.0197669	0.00321568	0.0566278	0.0400766	0.034188	0.0176369	0.0170352	0.000483981	-0.00797373	0.0245249
2015-01-30	-0.00597765	0.011632	0.0176097	-0.0121783	0.00620069	0.0218439	0.0278215		0.00597765	0.05	0.0559776	0.0265943	0.0325719	-0.00968549	0.00370785	-0.018904	0.0129264	0.00933707	0.0153147	-0.0422078	0.0362301	-0.0181712	0.0121935	0.00956669	0.0155443	0.0195721	0.0255498	-0.0454082	0.0394305		0.00597765	-0.00271794	0.00325971	0.00773134	0.013709	-0.0497058	0.0437282	0.0171885	0.0231661	-0.00420592	0.00177172	0.0244357	0.0304134	0.0165074	0.022485	-0.0812521	0.0752744	-0.000937207	0.00504044
2015-01-23	0.0566862	0.0570045	0.000318256	0.0644798	0.00779355	0.0613706	0.0046844		0.0566862	0.0526316	0.00405464	0.0359196	0.0207666	0.0610855	0.00439924	0.045665	0.0110213	0.0630273	0.00634108	0.0621834	0.00549721	0.0854143	0.0287281	0.0698374	0.0131512	0.0547288	0.00195746	0.065449	0.0087628		0.0566862	0.0174109	0.0392753	0.0396885	0.0169977	0.0312794	0.0254068	0.0394002	0.017286	0.0768116	0.0201254	0.0509704	0.00571582	0.0972355	0.0405492	0.0641389	0.00745269	0.0455659	0.0111203
2015-01-16	0.0466163	0.0509005	0.00428426	0.0334343	0.013182	0.0642235	0.0176072		0.0466163	0	0.0466163	0.0491394	0.00252309	0.0544259	0.00780962	0.0674412	0.020825	0.0653484	0.0187321	0.0414141	0.00520214	0.0692177	0.0226014	0.0449827	0.00163359	0.0445291	0.00208715	0.0234784	0.0231379		0.0466163	0.0676873	0.021071	0.0635854	0.0169691	0.0264147	0.0202016	0.0906402	0.0440239	0.0227904	0.0238258	0.0298809	0.0167354	0.0574597	0.0108434	0.0232052	0.0234111	0.0837935	0.0371773
2015-01-09	-0.0138522	-0.0240734	0.0102212	-0.0369124	0.0230602	0.00291121	0.0167634		0.0138522	0.117647	0.131499	0.0076746	0.0215268	-0.0343327	0.0204806	-0.00742312	0.00642905	0.0207232	0.0345753	0.0728477	0.0866999	-0.0191827	0.00533048	0.00760697	0.0214591	-0.0166667	0.00281449	-0.0909367	0.0770845		0.0138522	0.00494505	0.0187972	-0.0201571	0.0063049	0.0250963	0.0389485	-0.004158	0.00969417	0.0571988	0.071051	-0.0282519	0.0143997	0.025323	0.0391752	-0.0551559	0.0413037	0.0337029	0.0475551
[truncated: 156 more columns]

## Sheet: DATA
Exchange Date	Close	CSSD	CSADt	Rm	|Rm|	(Rm)²	Dup	Dup|Rm|	(1-Dup)	(1-Dup)|Rm|	Dup(Rm)²	(1-Dup)(Rm)²	D(hvol) >4weeks)	Dhv|Rm|	1-Dhv	(1-Dhv)|Rm|	Dhv(Rm)²	(1-Dhv)(Rm)²	D(hvlt)>4weeks	Dhvlt|Rm|	1-Dvlt	(1-Dhvlt)|Rm|	Dhvlt(Rm)²	(1-Dhvlt)(Rm)²	ESGRmRm	DcovRmRm			MA ESG	YEAR	ESGRmRm	ESG	Rm*Rm	Dcovid	DcovRmRm		Exchange Date
2021-01-29	1085.38	0.00312245	0.022237	-0.0340501	0.0340501	0.00115941	0	0	1	0.0340501	0	0.00115941	1	0.0340501	0	0	0.00115941	0	1	0.0340501	0	0	0.00115941	0	0.000862277	0.00115941			0.743723	2020	0.000862277	0.743723	0.00115941	1	0.00115941		2021-01-29
2021-01-22	1123.64	0.00364819	0.0281097	0.00164022	0.00164022	2.69033e-06	1	0.00164022	0	0	2.69033e-06	0	0	0	1	0.00164022	0	2.69033e-06	0	0	1	0.00164022	0	2.69033e-06	2.00086e-06	2.69033e-06			0.688432	2019	2.00086e-06	0.743723	2.69033e-06	1	2.69033e-06		2021-01-22
2021-01-15	1121.8	0.00353129	0.0270335	-0.00909814	0.00909814	8.27761e-05	0	0	1	0.00909814	0	8.27761e-05	1	0.00909814	0	0	8.27761e-05	0	0	0	1	0.00909814	0	8.27761e-05	6.15625e-05	8.27761e-05			0.652002	2018	6.15625e-05	0.743723	8.27761e-05	1	8.27761e-05		2021-01-15
2021-01-08	1132.1	0.00459705	0.0343999	0.0258803	0.0258803	0.000669792	1	0.0258803	0	0	0.000669792	0	1	0.0258803	0	0	0.000669792	0	0	0	1	0.0258803	0	0.000669792	0.00049814	0.000669792			0.626159	2017	0.00049814	0.743723	0.000669792	1	0.000669792		2021-01-08
2021-01-01	1103.54	0.00191595	0.0150562	0.00299935	0.00299935	8.99607e-06	1	0.00299935	0	0	8.99607e-06	0	0	0	1	0.00299935	0	8.99607e-06	0	0	1	0.00299935	0	8.99607e-06	6.69059e-06	8.99607e-06			0.607389	2016	6.69059e-06	0.743723	8.99607e-06	1	8.99607e-06		2021-01-01
2020-12-25	1100.24	0.00177282	0.0128042	-0.000336177	0.000336177	1.13015e-07	0	0	1	0.000336177	0	1.13015e-07	0	0	1	0.000336177	0	1.13015e-07	0	0	1	0.000336177	0	1.13015e-07	8.4052e-08	1.13015e-07			0.570694	2015	8.4052e-08	0.743723	1.13015e-07	1	1.13015e-07		2020-12-25
2020-12-18	1100.61	0.00418098	0.0280777	0.00575705	0.00575705	3.31437e-05	1	0.00575705	0	0	3.31437e-05	0	1	0.00575705	0	0	3.31437e-05	0	0	0	1	0.00575705	0	3.31437e-05	2.46497e-05	3.31437e-05					2.46497e-05	0.743723	3.31437e-05	1	3.31437e-05		2020-12-18
2020-12-11	1094.31	0.00362177	0.0276294	-0.0128901	0.0128901	0.000166155	0	0	1	0.0128901	0	0.000166155	1	0.0128901	0	0	0.000166155	0	1	0.0128901	0	0	0.000166155	0	0.000123574	0.000166155					0.000123574	0.743723	0.000166155	1	0.000166155		2020-12-11
2020-12-04	1108.6	0.00393825	0.0284479	0.00500417	0.00500417	2.50417e-05	1	0.00500417	0	0	2.50417e-05	0	1	0.00500417	0	0	2.50417e-05	0	0	0	1	0.00500417	0	2.50417e-05	1.86241e-05	2.50417e-05					1.86241e-05	0.743723	2.50417e-05	1	2.50417e-05		2020-12-04
2020-11-27	1103.08	0.00361558	0.0282554	0.0177235	0.0177235	0.000314123	1	0.0177235	0	0	0.000314123	0	1	0.0177235	0	0	0.000314123	0	1	0.0177235	0	0	0.000314123	0	0.000233621	0.000314123					0.000233621	0.743723	0.000314123	1	0.000314123		2020-11-27
2020-11-20	1083.87	0.00323404	0.025422	0.014698	0.014698	0.000216032	1	0.014698	0	0	0.000216032	0	1	0.014698	0	0	0.000216032	0	1	0.014698	0	0	0.000216032	0	0.000160668	0.000216032					0.000160668	0.743723	0.000216032	1	0.000216032		2020-11-20
2020-11-13	1068.17	0.00873312	0.0700036	0.066698	0.066698	0.00444862	1	0.066698	0	0	0.00444862	0	1	0.066698	0	0	0.00444862	0	1	0.066698	0	0	0.00444862	0	0.00330854	0.00444862					0.00330854	0.743723	0.00444862	1	0.00444862		2020-11-13
2020-11-06	1001.38	0.00386525	0.0303557	0.0757001	0.0757001	0.00573051	1	0.0757001	0	0	0.00573051	0	0	0	1	0.0757001	0	0.00573051	1	0.0757001	0	0	0.00573051	0	0.00426191	0.00573051					0.00426191	0.743723	0.00573051	1	0.00573051		2020-11-06
2020-10-30	930.91	0.00376594	0.0283235	-0.0500628	0.0500628	0.00250628	0	0	1	0.0500628	0	0.00250628	0	0	1	0.0500628	0	0.00250628	0	0	1	0.0500628	0	0.00250628	0.00186398	0.00250628					0.00186398	0.743723	0.00250628	1	0.00250628		2020-10-30
2020-10-23	979.97	0.00437629	0.0324567	-0.0111801	0.0111801	0.000124994	0	0	1	0.0111801	0	0.000124994	0	0	1	0.0111801	0	0.000124994	0	0	1	0.0111801	0	0.000124994	9.29608e-05	0.000124994					9.29608e-05	0.743723	0.000124994	1	0.000124994		2020-10-23
2020-10-16	991.05	0.00395084	0.0283524	-0.00248611	0.00248611	6.18074e-06	0	0	1	0.00248611	0	6.18074e-06	0	0	1	0.00248611	0	6.18074e-06	0	0	1	0.00248611	0	6.18074e-06	4.59676e-06	6.18074e-06					4.59676e-06	0.743723	6.18074e-06	1	6.18074e-06		2020-10-16
2020-10-09	993.52	0.00420336	0.0311856	0.0291705	0.0291705	0.000850916	1	0.0291705	0	0	0.000850916	0	1	0.0291705	0	0	0.000850916	0	0	0	1	0.0291705	0	0.000850916	0.000632846	0.000850916					0.000632846	0.743723	0.000850916	1	0.000850916		2020-10-09
2020-10-02	965.36	0.00365413	0.026047	0.0220317	0.0220317	0.000485394	1	0.0220317	0	0	0.000485394	0	1	0.0220317	0	0	0.000485394	0	0	0	1	0.0220317	0	0.000485394	0.000360999	0.000485394					0.000360999	0.743723	0.000485394	1	0.000485394		2020-10-02
2020-09-25	944.55	0.00423262	0.0322708	-0.0388901	0.0388901	0.00151244	0	0	1	0.0388901	0	0.00151244	1	0.0388901	0	0	0.00151244	0	1	0.0388901	0	0	0.00151244	0	0.00112484	0.00151244					0.00112484	0.743723	0.00151244	1	0.00151244		2020-09-25
2020-09-18	982.77	0.00301971	0.022417	-0.00535393	0.00535393	2.86645e-05	0	0	1	0.00535393	0	2.86645e-05	1	0.00535393	0	0	2.86645e-05	0	0	0	1	0.00535393	0	2.86645e-05	2.13185e-05	2.86645e-05					2.13185e-05	0.743723	2.86645e-05	1	2.86645e-05		2020-09-18
2020-09-11	988.06	0.004071	0.0288836	0.0144145	0.0144145	0.000207777	1	0.0144145	0	0	0.000207777	0	0	0	1	0.0144145	0	0.000207777	0	0	1	0.0144145	0	0.000207777	0.000154529	0.000207777					0.000154529	0.743723	0.000207777	1	0.000207777		2020-09-11
2020-09-04	974.02	0.00421236	0.0263596	-0.0176695	0.0176695	0.000312211	0	0	1	0.0176695	0	0.000312211	0	0	1	0.0176695	0	0.000312211	0	0	1	0.0176695	0	0.000312211	0.000232198	0.000312211					0.000232198	0.743723	0.000312211	1	0.000312211		2020-09-04
2020-08-28	991.54	0.00371616	0.0261578	0.0202918	0.0202918	0.000411758	1	0.0202918	0	0	0.000411758	0	0	0	1	0.0202918	0	0.000411758	1	0.0202918	0	0	0.000411758	0	0.000306234	0.000411758					0.000306234	0.743723	0.000411758	1	0.000411758		2020-08-28
2020-08-21	971.82	0.00454183	0.025806	-0.0128496	0.0128496	0.000165111	0	0	1	0.0128496	0	0.000165111	0	0	1	0.0128496	0	0.000165111	0	0	1	0.0128496	0	0.000165111	0.000122797	0.000165111					0.000122797	0.743723	0.000165111	1	0.000165111		2020-08-21
2020-08-14	984.47	0.00312183	0.0220224	0.0118403	0.0118403	0.000140192	1	0.0118403	0	0	0.000140192	0	1	0.0118403	0	0	0.000140192	0	0	0	1	0.0118403	0	0.000140192	0.000104264	0.000140192					0.000104264	0.743723	0.000140192	1	0.000140192		2020-08-14
2020-08-07	972.95	0.00491053	0.0360651	0.0195859	0.0195859	0.000383606	1	0.0195859	0	0	0.000383606	0	1	0.0195859	0	0	0.000383606	0	1	0.0195859	0	0	0.000383606	0	0.000285297	0.000383606					0.000285297	0.743723	0.000383606	1	0.000383606		2020-08-07
2020-07-31	954.26	0.00489214	0.0378232	-0.0331222	0.0331222	0.00109708	0	0	1	0.0331222	0	0.00109708	1	0.0331222	0	0	0.00109708	0	1	0.0331222	0	0	0.00109708	0	0.000815926	0.00109708					0.000815926	0.743723	0.00109708	1	0.00109708		2020-07-31
2020-07-24	986.95	0.00415004	0.0259664	-0.0191509	0.0191509	0.000366756	0	0	1	0.0191509	0	0.000366756	0	0	1	0.0191509	0	0.000366756	0	0	1	0.0191509	0	0.000366756	0.000272765	0.000366756					0.000272765	0.743723	0.000366756	1	0.000366756		2020-07-24
2020-07-17	1006.22	0.00334823	0.0239492	0.0125994	0.0125994	0.000158744	1	0.0125994	0	0	0.000158744	0	0	0	1	0.0125994	0	0.000158744	0	0	1	0.0125994	0	0.000158744	0.000118062	0.000158744					0.000118062	0.743723	0.000158744	1	0.000158744		2020-07-17
2020-07-10	993.7	0.00285092	0.0225549	0.00083596	0.00083596	6.9883e-07	1	0.00083596	0	0	6.9883e-07	0	0	0	1	0.00083596	0	6.9883e-07	0	0	1	0.00083596	0	6.9883e-07	5.19736e-07	6.9883e-07					5.19736e-07	0.743723	6.9883e-07	1	6.9883e-07		2020-07-10
2020-07-03	992.87	0.00350728	0.0244315	0.0224495	0.0224495	0.000503978	1	0.0224495	0	0	0.000503978	0	1	0.0224495	0	0	0.000503978	0	1	0.0224495	0	0	0.000503978	0	0.00037482	0.000503978					0.00037482	0.743723	0.000503978	1	0.000503978		2020-07-03
2020-06-26	971.07	0.00463888	0.0298539	-0.0145623	0.0145623	0.000212061	0	0	1	0.0145623	0	0.000212061	1	0.0145623	0	0	0.000212061	0	0	0	1	0.0145623	0	0.000212061	0.000157715	0.000212061					0.000157715	0.743723	0.000212061	1	0.000212061		2020-06-26
2020-06-19	985.42	0.00427877	0.0311586	0.0335959	0.0335959	0.00112868	1	0.0335959	0	0	0.00112868	0	1	0.0335959	0	0	0.00112868	0	1	0.0335959	0	0	0.00112868	0	0.000839429	0.00112868					0.000839429	0.743723	0.00112868	1	0.00112868		2020-06-19
2020-06-12	953.39	0.00497612	0.0382307	-0.0604588	0.0604588	0.00365527	0	0	1	0.0604588	0	0.00365527	1	0.0604588	0	0	0.00365527	0	1	0.0604588	0	0	0.00365527	0	0.00271851	0.00365527					0.00271851	0.743723	0.00365527	1	0.00365527		2020-06-12
2020-06-05	1014.74	0.00925092	0.0704366	0.090825	0.090825	0.00824919	1	0.090825	0	0	0.00824919	0	1	0.090825	0	0	0.00824919	0	1	0.090825	0	0	0.00824919	0	0.00613511	0.00824919					0.00613511	0.743723	0.00824919	1	0.00824919		2020-06-05
2020-05-29	930.25	0.00487908	0.0362326	0.044204	0.044204	0.00195399	1	0.044204	0	0	0.00195399	0	0	0	1	0.044204	0	0.00195399	0	0	1	0.044204	0	0.00195399	0.00145323	0.00195399					0.00145323	0.743723	0.00195399	1	0.00195399		2020-05-29
2020-05-22	890.87	0.00522072	0.03679	0.0376811	0.0376811	0.00141987	1	0.0376811	0	0	0.00141987	0	0	0	1	0.0376811	0	0.00141987	0	0	1	0.0376811	0	0.00141987	0.00105599	0.00141987					0.00105599	0.743723	0.00141987	1	0.00141987		2020-05-22
2020-05-15	858.52	0.00482759	0.0352233	-0.0464809	0.0464809	0.00216047	0	0	1	0.0464809	0	0.00216047	0	0	1	0.0464809	0	0.00216047	0	0	1	0.0464809	0	0.00216047	0.00160679	0.00216047					0.00160679	0.743723	0.00216047	1	0.00216047		2020-05-15
2020-05-08	900.37	0.00434677	0.0326937	0.000555636	0.000555636	3.08731e-07	1	0.000555636	0	0	3.08731e-07	0	0	0	1	0.000555636	0	3.08731e-07	0	0	1	0.000555636	0	3.08731e-07	2.29611e-07	3.08731e-07					2.29611e-07	0.743723	3.08731e-07	1	3.08731e-07		2020-05-08
2020-05-01	899.87	0.00484562	0.0388667	0.0393509	0.0393509	0.00154849	1	0.0393509	0	0	0.00154849	0	0	0	1	0.0393509	0	0.00154849	0	0	1	0.0393509	0	0.00154849	0.00115165	0.00154849					0.00115165	0.743723	0.00154849	1	0.00154849		2020-05-01
2020-04-24	865.8	0.00485928	0.0357885	-0.0197899	0.0197899	0.000391639	0	0	1	0.0197899	0	0.000391639	0	0	1	0.0197899	0	0.000391639	0	0	1	0.0197899	0	0.000391639	0.000291271	0.000391639					0.000291271	0.743723	0.000391639	1	0.000391639		2020-04-24
2020-04-17	883.28	0.00570788	0.0444959	-0.00516968	0.00516968	2.67255e-05	0	0	1	0.00516968	0	2.67255e-05	1	0.00516968	0	0	2.67255e-05	0	0	0	1	0.00516968	0	2.67255e-05	1.98764e-05	2.67255e-05					1.98764e-05	0.743723	2.67255e-05	1	2.67255e-05		2020-04-17
2020-04-10	887.87	0.00791954	0.062334	0.0827947	0.0827947	0.00685496	1	0.0827947	0	0	0.00685496	0	1	0.0827947	0	0	0.00685496	0	1	0.0827947	0	0	0.00685496	0	0.0050982	0.00685496					0.0050982	0.743723	0.00685496	1	0.00685496		2020-04-10
2020-04-03	819.98	0.00912559	0.0651945	-0.027757	0.027757	0.000770453	0	0	1	0.027757	0	0.000770453	1	0.027757	0	0	0.000770453	0	0	0	1	0.027757	0	0.000770453	0.000573004	0.000770453					0.000573004	0.743723	0.000770453	1	0.000770453		2020-04-03
2020-03-27	843.39	0.010078	0.0767132	0.0646713	0.0646713	0.00418237	1	0.0646713	0	0	0.00418237	0	1	0.0646713	0	0	0.00418237	0	1	0.0646713	0	0	0.00418237	0	0.00311053	0.00418237					0.00311053	0.743723	0.00418237	1	0.00418237		2020-03-27
2020-03-20	792.16	0.0111977	0.083809	-0.0107274	0.0107274	0.000115078	0	0	1	0.0107274	0	0.000115078	1	0.0107274	0	0	0.000115078	0	0	0	1	0.0107274	0	0.000115078	8.55862e-05	0.000115078					8.55862e-05	0.743723	0.000115078	1	0.000115078		2020-03-20
2020-03-13	800.75	0.00793101	0.0575319	-0.19504	0.19504	0.0380406	0	0	1	0.19504	0	0.0380406	1	0.19504	0	0	0.0380406	0	1	0.19504	0	0	0.0380406	0	0.0282917	0.0380406					0.0282917	0.743723	0.0380406	1	0.0380406		2020-03-13
2020-03-06	994.77	0.00541376	0.0398061	-0.0266248	0.0266248	0.000708879	0	0	1	0.0266248	0	0.000708879	0	0	1	0.0266248	0	0.000708879	0	0	1	0.0266248	0	0.000708879	0.00052721	0.000708879					0.00052721	0.743723	0.000708879	1	0.000708879		2020-03-06
2020-02-28	1021.98	0.00430397	0.0313619	-0.122139	0.122139	0.0149178	0	0	1	0.122139	0	0.0149178	0	0	1	0.122139	0	0.0149178	0	0	1	0.122139	0	0.0149178	0.0110947	0.0149178					0.0110947	0.743723	0.0149178	1	0.0149178		2020-02-28
2020-02-21	1164.17	0.00330734	0.0234715	-0.00866863	0.00866863	7.51451e-05	0	0	1	0.00866863	0	7.51451e-05	0	0	1	0.00866863	0	7.51451e-05	0	0	1	0.00866863	0	7.51451e-05	5.58871e-05	7.51451e-05					5.58871e-05	0.743723	7.51451e-05	1	7.51451e-05		2020-02-21
2020-02-14	1174.35	0.00290448	0.020968	0.0114203	0.0114203	0.000130423	1	0.0114203	0	0	0.000130423	0	0	0	1	0.0114203	0	0.000130423	0	0	1	0.0114203	0	0.000130423	9.69989e-05	0.000130423					9.69989e-05	0.743723	0.000130423	1	0.000130423		2020-02-14
2020-02-07	1161.09	0.00390317	0.0268748	0.0364747	0.0364747	0.0013304	1	0.0364747	0	0	0.0013304	0	0	0	1	0.0364747	0	0.0013304	0	0	1	0.0364747	0	0.0013304	0.00098945	0.0013304					0.00098945	0.743723	0.0013304	1	0.0013304		2020-02-07
2020-01-31	1120.23	0.00289388	0.0207699	-0.0346257	0.0346257	0.00119894	0	0	1	0.0346257	0	0.00119894	1	0.0346257	0	0	0.00119894	0	1	0.0346257	0	0	0.00119894	0	0.000891678	0.00119894					0.000891678	0.743723	0.00119894	1	0.00119894		2020-01-31
2020-01-24	1160.41	0.00433636	0.0293448	-0.00824744	0.00824744	6.80203e-05	0	0	1	0.00824744	0	6.80203e-05	0	0	1	0.00824744	0	6.80203e-05	0	0	1	0.00824744	0	6.80203e-05	5.05883e-05	0					5.05883e-05	0.743723	6.80203e-05	0	0		2020-01-24
2020-01-17	1170.06	0.00357348	0.0277647	0.0109995	0.0109995	0.000120988	1	0.0109995	0	0	0.000120988	0	0	0	1	0.0109995	0	0.000120988	0	0	1	0.0109995	0	0.000120988	8.99816e-05	0					8.99816e-05	0.743723	0.000120988	0	0		2020-01-17
2020-01-10	1157.33	0.00321462	0.0210998	-4.3201e-05	4.3201e-05	1.86633e-09	0	0	1	4.3201e-05	0	1.86633e-09	0	0	1	4.3201e-05	0	1.86633e-09	0	0	1	4.3201e-05	0	1.86633e-09	1.38803e-09	0					1.38803e-09	0.743723	1.86633e-09	0	0		2020-01-10
2020-01-03	1157.38	0.00224846	0.0119332	0.000665739	0.000665739	4.43208e-07	1	0.000665739	0	0	4.43208e-07	0	0	0	1	0.000665739	0	4.43208e-07	0	0	1	0.000665739	0	4.43208e-07	3.29624e-07	0					3.29624e-07	0.743723	4.43208e-07	0	0		2020-01-03
2019-12-27	1156.61	0.00161722	0.00951335	0.0034965	0.0034965	1.22255e-05	1	0.0034965	0	0	1.22255e-05	0	0	0	1	0.0034965	0	1.22255e-05	0	0	1	0.0034965	0	1.22255e-05	8.41645e-06	0					8.41645e-06	0.688432	1.22255e-05	0	0		2019-12-27
2019-12-20	1152.58	0.0025617	0.0189525	0.0177846	0.0177846	0.000316292	1	0.0177846	0	0	0.000316292	0	1	0.0177846	0	0	0.000316292	0	1	0.0177846	0	0	0.000316292	0	0.000217746	0					0.000217746	0.688432	0.000316292	0	0		2019-12-20
2019-12-13	1132.44	0.00251821	0.0189598	0.00394507	0.00394507	1.55636e-05	1	0.00394507	0	0	1.55636e-05	0	1	0.00394507	0	0	1.55636e-05	0	0	0	1	0.00394507	0	1.55636e-05	1.07145e-05	0					1.07145e-05	0.688432	1.55636e-05	0	0		2019-12-13
2019-12-06	1127.99	0.00305479	0.0186195	-0.00175226	0.00175226	3.07041e-06	0	0	1	0.00175226	0	3.07041e-06	1	0.00175226	0	0	3.07041e-06	0	0	0	1	0.00175226	0	3.07041e-06	2.11377e-06	0					2.11377e-06	0.688432	3.07041e-06	0	0		2019-12-06
2019-11-29	1129.97	0.00192188	0.0144206	0.00513254	0.00513254	2.6343e-05	1	0.00513254	0	0	2.6343e-05	0	0	0	1	0.00513254	0	2.6343e-05	0	0	1	0.00513254	0	2.6343e-05	1.81353e-05	0					1.81353e-05	0.688432	2.6343e-05	0	0		2019-11-29
2019-11-22	1124.2	0.00225683	0.0167762	-0.0086682	0.0086682	7.51377e-05	0	0	1	0.0086682	0	7.51377e-05	0	0	1	0.0086682	0	7.51377e-05	1	0.0086682	0	0	7.51377e-05	0	5.17272e-05	0					5.17272e-05	0.688432	7.51377e-05	0	0		2019-11-22
2019-11-15	1134.03	0.00276888	0.0166287	0.00716722	0.00716722	5.1369e-05	1	0.00716722	0	0	5.1369e-05	0	0	0	1	0.00716722	0	5.1369e-05	1	0.00716722	0	0	5.1369e-05	0	3.53641e-05	0					3.53641e-05	0.688432	5.1369e-05	0	0		2019-11-15
2019-11-08	1125.96	0.00331037	0.0251156	0.0201316	0.0201316	0.000405279	1	0.0201316	0	0	0.000405279	0	1	0.0201316	0	0	0.000405279	0	1	0.0201316	0	0	0.000405279	0	0.000279007	0					0.000279007	0.688432	0.000405279	0	0		2019-11-08
2019-11-01	1103.74	0.00355976	0.0209113	0.00433129	0.00433129	1.87601e-05	1	0.00433129	0	0	1.87601e-05	0	1	0.00433129	0	0	1.87601e-05	0	0	0	1	0.00433129	0	1.87601e-05	1.2915e-05	0					1.2915e-05	0.688432	1.87601e-05	0	0		2019-11-01
2019-10-25	1098.98	0.00378875	0.0262429	0.00880309	0.00880309	7.74944e-05	1	0.00880309	0	0	7.74944e-05	0	0	0	1	0.00880309	0	7.74944e-05	0	0	1	0.00880309	0	7.74944e-05	5.33497e-05	0					5.33497e-05	0.688432	7.74944e-05	0	0		2019-10-25
2019-10-18	1089.39	0.00309059	0.0215873	-0.00433221	0.00433221	1.8768e-05	0	0	1	0.00433221	0	1.8768e-05	0	0	1	0.00433221	0	1.8768e-05	0	0	1	0.00433221	0	1.8768e-05	1.29205e-05	0					1.29205e-05	0.688432	1.8768e-05	0	0		2019-10-18
2019-10-11	1094.13	0.00459646	0.0319704	0.0272653	0.0272653	0.000743397	1	0.0272653	0	0	0.000743397	0	1	0.0272653	0	0	0.000743397	0	1	0.0272653	0	0	0.000743397	0	0.000511778	0					0.000511778	0.688432	0.000743397	0	0		2019-10-11
2019-10-04	1065.09	0.00270572	0.0200866	-0.0257046	0.0257046	0.000660726	0	0	1	0.0257046	0	0.000660726	1	0.0257046	0	0	0.000660726	0	1	0.0257046	0	0	0.000660726	0	0.000454865	0					0.000454865	0.688432	0.000660726	0	0		2019-10-04
2019-09-27	1093.19	0.00269006	0.0210395	-0.00500596	0.00500596	2.50597e-05	0	0	1	0.00500596	0	2.50597e-05	0	0	1	0.00500596	0	2.50597e-05	0	0	1	0.00500596	0	2.50597e-05	1.72519e-05	0					1.72519e-05	0.688432	2.50597e-05	0	0		2019-09-27
2019-09-20	1098.69	0.00359727	0.0262041	0.00466354	0.00466354	2.17486e-05	1	0.00466354	0	0	2.17486e-05	0	1	0.00466354	0	0	2.17486e-05	0	0	0	1	0.00466354	0	2.17486e-05	1.49724e-05	0					1.49724e-05	0.688432	2.17486e-05	0	0		2019-09-20
2019-09-13	1093.59	0.00471647	0.0373807	0.0102168	0.0102168	0.000104383	1	0.0102168	0	0	0.000104383	0	1	0.0102168	0	0	0.000104383	0	0	0	1	0.0102168	0	0.000104383	7.18607e-05	0					7.18607e-05	0.688432	0.000104383	0	0		2019-09-13
2019-09-06	1082.53	0.00340989	0.0238692	0.0173294	0.0173294	0.000300307	1	0.0173294	0	0	0.000300307	0	0	0	1	0.0173294	0	0.000300307	1	0.0173294	0	0	0.000300307	0	0.000206741	0					0.000206741	0.688432	0.000300307	0	0		2019-09-06
2019-08-30	1064.09	0.00267499	0.0163443	0.0279374	0.0279374	0.000780501	1	0.0279374	0	0	0.000780501	0	0	0	1	0.0279374	0	0.000780501	1	0.0279374	0	0	0.000780501	0	0.000537322	0					0.000537322	0.688432	0.000780501	0	0		2019-08-30
2019-08-23	1035.17	0.00204477	0.0143171	0.00373308	0.00373308	1.39359e-05	1	0.00373308	0	0	1.39359e-05	0	0	0	1	0.00373308	0	1.39359e-05	0	0	1	0.00373308	0	1.39359e-05	9.59391e-06	0					9.59391e-06	0.688432	1.39359e-05	0	0		2019-08-23
2019-08-16	1031.32	0.00202328	0.0153696	-0.00675123	0.00675123	4.5579e-05	0	0	1	0.00675123	0	4.5579e-05	1	0.00675123	0	0	4.5579e-05	0	0	0	1	0.00675123	0	4.5579e-05	3.13781e-05	0					3.13781e-05	0.688432	4.5579e-05	0	0		2019-08-16
2019-08-09	1038.33	0.00257269	0.0187173	-0.0123183	0.0123183	0.000151741	0	0	1	0.0123183	0	0.000151741	1	0.0123183	0	0	0.000151741	0	0	0	1	0.0123183	0	0.000151741	0.000104463	0					0.000104463	0.688432	0.000151741	0	0		2019-08-09
2019-08-02	1051.28	0.00312506	0.0241812	-0.0423931	0.0423931	0.00179718	0	0	1	0.0423931	0	0.00179718	1	0.0423931	0	0	0.00179718	0	1	0.0423931	0	0	0.00179718	0	0.00123723	0					0.00123723	0.688432	0.00179718	0	0		2019-08-02
2019-07-26	1097.82	0.00340362	0.0241867	0.0149588	0.0149588	0.000223765	1	0.0149588	0	0	0.000223765	0	0	0	1	0.0149588	0	0.000223765	0	0	1	0.0149588	0	0.000223765	0.000154047	0					0.000154047	0.688432	0.000223765	0	0		2019-07-26
2019-07-19	1081.64	0.00388286	0.021438	0.00215879	0.00215879	4.66036e-06	1	0.00215879	0	0	4.66036e-06	0	0	0	1	0.00215879	0	4.66036e-06	0	0	1	0.00215879	0	4.66036e-06	3.20834e-06	0					3.20834e-06	0.688432	4.66036e-06	0	0		2019-07-19
2019-07-12	1079.31	0.00256797	0.0184474	-0.00623343	0.00623343	3.88556e-05	0	0	1	0.00623343	0	3.88556e-05	0	0	1	0.00623343	0	3.88556e-05	0	0	1	0.00623343	0	3.88556e-05	2.67495e-05	0					2.67495e-05	0.688432	3.88556e-05	0	0		2019-07-12
2019-07-05	1086.08	0.00273198	0.0198256	0.0136639	0.0136639	0.000186701	1	0.0136639	0	0	0.000186701	0	0	0	1	0.0136639	0	0.000186701	1	0.0136639	0	0	0.000186701	0	0.000128531	0					0.000128531	0.688432	0.000186701	0	0		2019-07-05
2019-06-28	1071.44	0.00230321	0.0173419	3.73343e-05	3.73343e-05	1.39385e-09	1	3.73343e-05	0	0	1.39385e-09	0	1	3.73343e-05	0	0	1.39385e-09	0	0	0	1	3.73343e-05	0	1.39385e-09	9.59573e-10	0					9.59573e-10	0.688432	1.39385e-09	0	0		2019-06-28
2019-06-21	1071.4	0.00356711	0.0239591	0.0226307	0.0226307	0.00051215	1	0.0226307	0	0	0.00051215	0	1	0.0226307	0	0	0.00051215	0	1	0.0226307	0	0	0.00051215	0	0.000352581	0					0.000352581	0.688432	0.00051215	0	0		2019-06-21
2019-06-14	1047.69	0.00243413	0.0165298	-0.000276723	0.000276723	7.65755e-08	0	0	1	0.000276723	0	7.65755e-08	0	0	1	0.000276723	0	7.65755e-08	0	0	1	0.000276723	0	7.65755e-08	5.27171e-08	0					5.27171e-08	0.688432	7.65755e-08	0	0		2019-06-14
2019-06-07	1047.98	0.00309002	0.0209454	0.0253305	0.0253305	0.000641632	1	0.0253305	0	0	0.000641632	0	1	0.0253305	0	0	0.000641632	0	1	0.0253305	0	0	0.000641632	0	0.00044172	0					0.00044172	0.688432	0.000641632	0	0		2019-06-07
2019-05-31	1022.09	0.0028626	0.0201544	-0.0147011	0.0147011	0.000216121	0	0	1	0.0147011	0	0.000216121	0	0	1	0.0147011	0	0.000216121	0	0	1	0.0147011	0	0.000216121	0.000148785	0					0.000148785	0.688432	0.000216121	0	0		2019-05-31
2019-05-24	1037.34	0.00322372	0.0248115	-0.0204718	0.0204718	0.000419093	0	0	1	0.0204718	0	0.000419093	1	0.0204718	0	0	0.000419093	0	1	0.0204718	0	0	0.000419093	0	0.000288517	0					0.000288517	0.688432	0.000419093	0	0		2019-05-24
2019-05-17	1059.02	0.00359296	0.0252708	0.0177111	0.0177111	0.000313683	1	0.0177111	0	0	0.000313683	0	1	0.0177111	0	0	0.000313683	0	0	0	1	0.0177111	0	0.000313683	0.00021595	0					0.00021595	0.688432	0.000313683	0	0		2019-05-17
2019-05-10	1040.59	0.00435162	0.0290525	-0.0367048	0.0367048	0.00134724	0	0	1	0.0367048	0	0.00134724	0	0	1	0.0367048	0	0.00134724	1	0.0367048	0	0	0.00134724	0	0.000927485	0					0.000927485	0.688432	0.00134724	0	0		2019-05-10
2019-05-03	1080.24	0.00207294	0.0155746	-0.00157125	0.00157125	2.46883e-06	0	0	1	0.00157125	0	2.46883e-06	0	0	1	0.00157125	0	2.46883e-06	0	0	1	0.00157125	0	2.46883e-06	1.69962e-06	0					1.69962e-06	0.688432	2.46883e-06	0	0		2019-05-03
2019-04-26	1081.94	0.00383244	0.0266822	-0.00371097	0.00371097	1.37713e-05	0	0	1	0.00371097	0	1.37713e-05	0	0	1	0.00371097	0	1.37713e-05	0	0	1	0.00371097	0	1.37713e-05	9.4806e-06	0					9.4806e-06	0.688432	1.37713e-05	0	0		2019-04-26
2019-04-19	1085.97	0.00289869	0.0212647	0.0124367	0.0124367	0.000154672	1	0.0124367	0	0	0.000154672	0	0	0	1	0.0124367	0	0.000154672	0	0	1	0.0124367	0	0.000154672	0.000106481	0					0.000106481	0.688432	0.000154672	0	0		2019-04-19
2019-04-12	1072.63	0.00229792	0.0177774	0.00435401	0.00435401	1.89574e-05	1	0.00435401	0	0	1.89574e-05	0	1	0.00435401	0	0	1.89574e-05	0	0	0	1	0.00435401	0	1.89574e-05	1.30509e-05	0					1.30509e-05	0.688432	1.89574e-05	0	0		2019-04-12
2019-04-05	1067.98	0.00349405	0.0256803	0.0244609	0.0244609	0.000598336	1	0.0244609	0	0	0.000598336	0	1	0.0244609	0	0	0.000598336	0	1	0.0244609	0	0	0.000598336	0	0.000411914	0					0.000411914	0.688432	0.000598336	0	0		2019-04-05
2019-03-29	1042.48	0.00286524	0.0187903	0.0152905	0.0152905	0.0002338	1	0.0152905	0	0	0.0002338	0	1	0.0152905	0	0	0.0002338	0	0	0	1	0.0152905	0	0.0002338	0.000160955	0					0.000160955	0.688432	0.0002338	0	0		2019-03-29
2019-03-22	1026.78	0.00297762	0.0218828	-0.0195464	0.0195464	0.000382063	0	0	1	0.0195464	0	0.000382063	1	0.0195464	0	0	0.000382063	0	1	0.0195464	0	0	0.000382063	0	0.000263024	0					0.000263024	0.688432	0.000382063	0	0		2019-03-22
2019-03-15	1047.25	0.00257784	0.0198362	0.0330762	0.0330762	0.00109403	1	0.0330762	0	0	0.00109403	0	1	0.0330762	0	0	0.00109403	0	1	0.0330762	0	0	0.00109403	0	0.000753169	0					0.000753169	0.688432	0.00109403	0	0		2019-03-15
2019-03-08	1013.72	0.00319324	0.0244583	-0.0112557	0.0112557	0.00012669	0	0	1	0.0112557	0	0.00012669	1	0.0112557	0	0	0.00012669	0	0	0	1	0.0112557	0	0.00012669	8.72177e-05	0					8.72177e-05	0.688432	0.00012669	0	0		2019-03-08
2019-03-01	1025.26	0.00343272	0.025936	0.0118829	0.0118829	0.000141204	1	0.0118829	0	0	0.000141204	0	0	0	1	0.0118829	0	0.000141204	0	0	1	0.0118829	0	0.000141204	9.72091e-05	0					9.72091e-05	0.688432	0.000141204	0	0		2019-03-01
2019-02-22	1013.22	0.00255849	0.0183091	0.00729709	0.00729709	5.32476e-05	1	0.00729709	0	0	5.32476e-05	0	0	0	1	0.00729709	0	5.32476e-05	0	0	1	0.00729709	0	5.32476e-05	3.66573e-05	0					3.66573e-05	0.688432	5.32476e-05	0	0		2019-02-22
2019-02-15	1005.88	0.00394614	0.0300967	0.0329961	0.0329961	0.00108875	1	0.0329961	0	0	0.00108875	0	1	0.0329961	0	0	0.00108875	0	1	0.0329961	0	0	0.00108875	0	0.000749528	0					0.000749528	0.688432	0.00108875	0	0		2019-02-15
2019-02-08	973.75	0.00402553	0.025914	-0.00456952	0.00456952	2.08806e-05	0	0	1	0.00456952	0	2.08806e-05	1	0.00456952	0	0	2.08806e-05	0	0	0	1	0.00456952	0	2.08806e-05	1.43748e-05	0					1.43748e-05	0.688432	2.08806e-05	0	0		2019-02-08
2019-02-01	978.22	0.00338411	0.0247814	0.0170933	0.0170933	0.000292181	1	0.0170933	0	0	0.000292181	0	1	0.0170933	0	0	0.000292181	0	0	0	1	0.0170933	0	0.000292181	0.000201147	0					0.000201147	0.688432	0.000292181	0	0		2019-02-01
2019-01-25	961.78	0.00299009	0.0214059	0.0089695	0.0089695	8.0452e-05	1	0.0089695	0	0	8.0452e-05	0	0	0	1	0.0089695	0	8.0452e-05	0	0	1	0.0089695	0	8.0452e-05	5.53858e-05	0					5.53858e-05	0.688432	8.0452e-05	0	0		2019-01-25
2019-01-18	953.23	0.00344485	0.0258293	0.0193011	0.0193011	0.000372532	1	0.0193011	0	0	0.000372532	0	0	0	1	0.0193011	0	0.000372532	1	0.0193011	0	0	0.000372532	0	0.000256463	0					0.000256463	0.688432	0.000372532	0	0		2019-01-18
2019-01-11	935.18	0.00403127	0.0282858	0.0150657	0.0150657	0.000226974	1	0.0150657	0	0	0.000226974	0	0	0	1	0.0150657	0	0.000226974	0	0	1	0.0150657	0	0.000226974	0.000156256	0					0.000156256	0.688432	0.000226974	0	0		2019-01-11
2019-01-04	921.3	0.00277832	0.0193332	0.0159007	0.0159007	0.000252831	1	0.0159007	0	0	0.000252831	0	0	0	1	0.0159007	0	0.000252831	0	0	1	0.0159007	0	0.000252831	0.000174057	0					0.000174057	0.688432	0.000252831	0	0		2019-01-04
2018-12-28	906.88	0.00216822	0.0153561	-0.00308896	0.00308896	9.5417e-06	0	0	1	0.00308896	0	9.5417e-06	0	0	1	0.00308896	0	9.5417e-06	0	0	1	0.00308896	0	9.5417e-06	6.22121e-06	0					6.22121e-06	0.652002	9.5417e-06	0	0		2018-12-28
2018-12-21	909.69	0.00432199	0.0251584	-0.0356098	0.0356098	0.00126806	0	0	1	0.0356098	0	0.00126806	1	0.0356098	0	0	0.00126806	0	1	0.0356098	0	0	0.00126806	0	0.000826776	0					0.000826776	0.652002	0.00126806	0	0		2018-12-21
2018-12-14	943.28	0.00236663	0.016581	0.00554324	0.00554324	3.07275e-05	1	0.00554324	0	0	3.07275e-05	0	1	0.00554324	0	0	3.07275e-05	0	0	0	1	0.00554324	0	3.07275e-05	2.00344e-05	0					2.00344e-05	0.652002	3.07275e-05	0	0		2018-12-14
2018-12-07	938.08	0.0033205	0.0251021	-0.0360871	0.0360871	0.00130228	0	0	1	0.0360871	0	0.00130228	1	0.0360871	0	0	0.00130228	0	1	0.0360871	0	0	0.00130228	0	0.00084909	0					0.00084909	0.652002	0.00130228	0	0		2018-12-07
2018-11-30	973.2	0.00330948	0.0229955	0.0115267	0.0115267	0.000132866	1	0.0115267	0	0	0.000132866	0	0	0	1	0.0115267	0	0.000132866	0	0	1	0.0115267	0	0.000132866	8.66289e-05	0					8.66289e-05	0.652002	0.000132866	0	0		2018-11-30
2018-11-23	962.11	0.00314144	0.022268	-0.0190059	0.0190059	0.000361223	0	0	1	0.0190059	0	0.000361223	0	0	1	0.0190059	0	0.000361223	0	0	1	0.0190059	0	0.000361223	0.000235518	0					0.000235518	0.652002	0.000361223	0	0		2018-11-23
2018-11-16	980.75	0.00437816	0.0248672	-0.013717	0.013717	0.000188155	0	0	1	0.013717	0	0.000188155	0	0	1	0.013717	0	0.000188155	0	0	1	0.013717	0	0.000188155	0.000122677	0					0.000122677	0.652002	0.000188155	0	0		2018-11-16
2018-11-09	994.39	0.00357931	0.0252655	0.00341066	0.00341066	1.16326e-05	1	0.00341066	0	0	1.16326e-05	0	0	0	1	0.00341066	0	1.16326e-05	0	0	1	0.00341066	0	1.16326e-05	7.58449e-06	0					7.58449e-06	0.652002	1.16326e-05	0	0		2018-11-09
2018-11-02	991.01	0.00354498	0.026447	0.0273792	0.0273792	0.000749622	1	0.0273792	0	0	0.000749622	0	1	0.0273792	0	0	0.000749622	0	1	0.0273792	0	0	0.000749622	0	0.000488755	0					0.000488755	0.652002	0.000749622	0	0		2018-11-02
2018-10-26	964.6	0.00432154	0.0304119	-0.0294896	0.0294896	0.000869636	0	0	1	0.0294896	0	0.000869636	1	0.0294896	0	0	0.000869636	0	1	0.0294896	0	0	0.000869636	0	0.000567004	0					0.000567004	0.652002	0.000869636	0	0		2018-10-26
2018-10-19	993.91	0.0040772	0.0312209	0.00519838	0.00519838	2.70231e-05	1	0.00519838	0	0	2.70231e-05	0	1	0.00519838	0	0	2.70231e-05	0	0	0	1	0.00519838	0	2.70231e-05	1.76191e-05	0					1.76191e-05	0.652002	2.70231e-05	0	0		2018-10-19
2018-10-12	988.77	0.00327746	0.0246238	-0.0482255	0.0482255	0.0023257	0	0	1	0.0482255	0	0.0023257	1	0.0482255	0	0	0.0023257	0	1	0.0482255	0	0	0.0023257	0	0.00151636	0					0.00151636	0.652002	0.0023257	0	0		2018-10-12
2018-10-05	1038.87	0.0031349	0.0235208	-0.0207746	0.0207746	0.000431585	0	0	1	0.0207746	0	0.000431585	0	0	1	0.0207746	0	0.000431585	0	0	1	0.0207746	0	0.000431585	0.000281394	0					0.000281394	0.652002	0.000431585	0	0		2018-10-05
2018-09-28	1060.91	0.00306699	0.0218695	-0.0028479	0.0028479	8.11056e-06	0	0	1	0.0028479	0	8.11056e-06	0	0	1	0.0028479	0	8.11056e-06	0	0	1	0.0028479	0	8.11056e-06	5.2881e-06	0					5.2881e-06	0.652002	8.11056e-06	0	0		2018-09-28
2018-09-21	1063.94	0.00332842	0.0247477	0.0203702	0.0203702	0.000414945	1	0.0203702	0	0	0.000414945	0	1	0.0203702	0	0	0.000414945	0	0	0	1	0.0203702	0	0.000414945	0.000270545	0					0.000270545	0.652002	0.000414945	0	0		2018-09-21
2018-09-14	1042.7	0.00369066	0.0232211	0.0129398	0.0129398	0.000167439	1	0.0129398	0	0	0.000167439	0	0	0	1	0.0129398	0	0.000167439	0	0	1	0.0129398	0	0.000167439	0.000109171	0					0.000109171	0.652002	0.000167439	0	0		2018-09-14
2018-09-07	1029.38	0.00298242	0.0223674	-0.0277219	0.0277219	0.000768503	0	0	1	0.0277219	0	0.000768503	0	0	1	0.0277219	0	0.000768503	1	0.0277219	0	0	0.000768503	0	0.000501066	0					0.000501066	0.652002	0.000768503	0	0		2018-09-07
2018-08-31	1058.73	0.0021598	0.0160363	-0.00598066	0.00598066	3.57683e-05	0	0	1	0.00598066	0	3.57683e-05	0	0	1	0.00598066	0	3.57683e-05	0	0	1	0.00598066	0	3.57683e-05	2.3321e-05	0					2.3321e-05	0.652002	3.57683e-05	0	0		2018-08-31
2018-08-24	1065.1	0.00269433	0.017787	0.0132808	0.0132808	0.00017638	1	0.0132808	0	0	0.00017638	0	0	0	1	0.0132808	0	0.00017638	0	0	1	0.0132808	0	0.00017638	0.000115	0					0.000115	0.652002	0.00017638	0	0		2018-08-24
2018-08-17	1051.14	0.00221668	0.0171532	-0.0107011	0.0107011	0.000114513	0	0	1	0.0107011	0	0.000114513	1	0.0107011	0	0	0.000114513	0	0	0	1	0.0107011	0	0.000114513	7.46627e-05	0					7.46627e-05	0.652002	0.000114513	0	0		2018-08-17
2018-08-10	1062.51	0.00265462	0.0184227	-0.0117013	0.0117013	0.000136921	0	0	1	0.0117013	0	0.000136921	1	0.0117013	0	0	0.000136921	0	1	0.0117013	0	0	0.000136921	0	8.92731e-05	0					8.92731e-05	0.652002	0.000136921	0	0		2018-08-10
2018-08-03	1075.09	0.00290254	0.0203093	-0.00520949	0.00520949	2.71388e-05	0	0	1	0.00520949	0	2.71388e-05	1	0.00520949	0	0	2.71388e-05	0	0	0	1	0.00520949	0	2.71388e-05	1.76945e-05	0					1.76945e-05	0.652002	2.71388e-05	0	0		2018-08-03
2018-07-27	1080.72	0.00427376	0.0280355	0.0124979	0.0124979	0.000156197	1	0.0124979	0	0	0.000156197	0	1	0.0124979	0	0	0.000156197	0	1	0.0124979	0	0	0.000156197	0	0.000101841	0					0.000101841	0.652002	0.000156197	0	0		2018-07-27
2018-07-20	1067.38	0.00268514	0.0180073	0.0011349	0.0011349	1.28801e-06	1	0.0011349	0	0	1.28801e-06	0	0	0	1	0.0011349	0	1.28801e-06	0	0	1	0.0011349	0	1.28801e-06	8.39782e-07	0					8.39782e-07	0.652002	1.28801e-06	0	0		2018-07-20
2018-07-13	1066.17	0.00313595	0.0211217	0.0117961	0.0117961	0.000139147	1	0.0117961	0	0	0.000139147	0	0	0	1	0.0117961	0	0.000139147	1	0.0117961	0	0	0.000139147	0	9.07244e-05	0					9.07244e-05	0.652002	0.000139147	0	0		2018-07-13
2018-07-06	1053.74	0.00233559	0.0177974	0.00854701	0.00854701	7.30514e-05	1	0.00854701	0	0	7.30514e-05	0	1	0.00854701	0	0	7.30514e-05	0	0	0	1	0.00854701	0	7.30514e-05	4.76296e-05	0					4.76296e-05	0.652002	7.30514e-05	0	0		2018-07-06
2018-06-29	1044.81	0.00275854	0.0182491	-0.00947099	0.00947099	8.96996e-05	0	0	1	0.00947099	0	8.96996e-05	1	0.00947099	0	0	8.96996e-05	0	1	0.00947099	0	0	8.96996e-05	0	5.84844e-05	0					5.84844e-05	0.652002	8.96996e-05	0	0		2018-06-29
2018-06-22	1054.8	0.00378351	0.0242837	-0.0137079	0.0137079	0.000187905	0	0	1	0.0137079	0	0.000187905	1	0.0137079	0	0	0.000187905	0	1	0.0137079	0	0	0.000187905	0	0.000122515	0					0.000122515	0.652002	0.000187905	0	0		2018-06-22
2018-06-15	1069.46	0.00294485	0.0223252	0.0112714	0.0112714	0.000127045	1	0.0112714	0	0	0.000127045	0	1	0.0112714	0	0	0.000127045	0	0	0	1	0.0112714	0	0.000127045	8.28338e-05	0					8.28338e-05	0.652002	0.000127045	0	0		2018-06-15
2018-06-08	1057.54	0.00240547	0.0173325	-0.00210423	0.00210423	4.42778e-06	0	0	1	0.00210423	0	4.42778e-06	0	0	1	0.00210423	0	4.42778e-06	0	0	1	0.00210423	0	4.42778e-06	2.88692e-06	0					2.88692e-06	0.652002	4.42778e-06	0	0		2018-06-08
2018-06-01	1059.77	0.0024687	0.0167926	-0.0112333	0.0112333	0.000126188	0	0	1	0.0112333	0	0.000126188	1	0.0112333	0	0	0.000126188	0	0	0	1	0.0112333	0	0.000126188	8.22747e-05	0					8.22747e-05	0.652002	0.000126188	0	0		2018-06-01
2018-05-25	1071.81	0.00346308	0.0253482	-0.00882231	0.00882231	7.78331e-05	0	0	1	0.00882231	0	7.78331e-05	0	0	1	0.00882231	0	7.78331e-05	0	0	1	0.00882231	0	7.78331e-05	5.07473e-05	0					5.07473e-05	0.652002	7.78331e-05	0	0		2018-05-25
2018-05-18	1081.35	0.00459463	0.0262948	0.00996563	0.00996563	9.93138e-05	1	0.00996563	0	0	9.93138e-05	0	0	0	1	0.00996563	0	9.93138e-05	1	0.00996563	0	0	9.93138e-05	0	6.47528e-05	0					6.47528e-05	0.652002	9.93138e-05	0	0		2018-05-18
2018-05-11	1070.68	0.0032583	0.0176288	0.00720589	0.00720589	5.19248e-05	1	0.00720589	0	0	5.19248e-05	0	0	0	1	0.00720589	0	5.19248e-05	0	0	1	0.00720589	0	5.19248e-05	3.38551e-05	0					3.38551e-05	0.652002	5.19248e-05	0	0		2018-05-11
2018-05-04	1063.02	0.00248504	0.0180508	0.00290582	0.00290582	8.44382e-06	1	0.00290582	0	0	8.44382e-06	0	0	0	1	0.00290582	0	8.44382e-06	0	0	1	0.00290582	0	8.44382e-06	5.50539e-06	0					5.50539e-06	0.652002	8.44382e-06	0	0		2018-05-04
2018-04-27	1059.94	0.002754	0.0194821	0.00944744	0.00944744	8.92541e-05	1	0.00944744	0	0	8.92541e-05	0	1	0.00944744	0	0	8.92541e-05	0	1	0.00944744	0	0	8.92541e-05	0	5.81939e-05	0					5.81939e-05	0.652002	8.92541e-05	0	0		2018-04-27
2018-04-20	1050.02	0.00295153	0.0212245	0.0116969	0.0116969	0.000136818	1	0.0116969	0	0	0.000136818	0	1	0.0116969	0	0	0.000136818	0	1	0.0116969	0	0	0.000136818	0	8.92056e-05	0					8.92056e-05	0.652002	0.000136818	0	0		2018-04-20
2018-04-13	1037.88	0.00250621	0.0184899	0.0101808	0.0101808	0.00010365	1	0.0101808	0	0	0.00010365	0	1	0.0101808	0	0	0.00010365	0	1	0.0101808	0	0	0.00010365	0	6.75797e-05	0					6.75797e-05	0.652002	0.00010365	0	0		2018-04-13
2018-04-06	1027.42	0.00302995	0.0205057	0.0155181	0.0155181	0.000240812	1	0.0155181	0	0	0.000240812	0	0	0	1	0.0155181	0	0.000240812	1	0.0155181	0	0	0.000240812	0	0.00015701	0					0.00015701	0.652002	0.000240812	0	0		2018-04-06
2018-03-30	1011.72	0.00324233	0.0200219	0.0154569	0.0154569	0.000238915	1	0.0154569	0	0	0.000238915	0	0	0	1	0.0154569	0	0.000238915	1	0.0154569	0	0	0.000238915	0	0.000155773	0					0.000155773	0.652002	0.000238915	0	0		2018-03-30
2018-03-23	996.32	0.00255758	0.0185696	-0.032201	0.032201	0.00103691	0	0	1	0.032201	0	0.00103691	1	0.032201	0	0	0.00103691	0	1	0.032201	0	0	0.00103691	0	0.000676065	0					0.000676065	0.652002	0.00103691	0	0		2018-03-23
2018-03-16	1029.47	0.00232582	0.0159643	-0.000824986	0.000824986	6.80603e-07	0	0	1	0.000824986	0	6.80603e-07	1	0.000824986	0	0	6.80603e-07	0	0	0	1	0.000824986	0	6.80603e-07	4.43754e-07	0					4.43754e-07	0.652002	6.80603e-07	0	0		2018-03-16
2018-03-09	1030.32	0.00464259	0.02809	0.0321986	0.0321986	0.00103675	1	0.0321986	0	0	0.00103675	0	1	0.0321986	0	0	0.00103675	0	1	0.0321986	0	0	0.00103675	0	0.000675963	0					0.000675963	0.652002	0.00103675	0	0		2018-03-09
2018-03-02	998.18	0.00330342	0.0215989	-0.0277878	0.0277878	0.000772161	0	0	1	0.0277878	0	0.000772161	1	0.0277878	0	0	0.000772161	0	0	0	1	0.0277878	0	0.000772161	0.000503451	0					0.000503451	0.652002	0.000772161	0	0		2018-03-02
2018-02-23	1026.71	0.00294811	0.0200207	0.00559256	0.00559256	3.12767e-05	1	0.00559256	0	0	3.12767e-05	0	0	0	1	0.00559256	0	3.12767e-05	0	0	1	0.00559256	0	3.12767e-05	2.03925e-05	0					2.03925e-05	0.652002	3.12767e-05	0	0		2018-02-23
2018-02-16	1021	0.00360962	0.0259531	0.0338717	0.0338717	0.00114729	1	0.0338717	0	0	0.00114729	0	1	0.0338717	0	0	0.00114729	0	1	0.0338717	0	0	0.00114729	0	0.000748037	0					0.000748037	0.652002	0.00114729	0	0		2018-02-16
2018-02-09	987.55	0.00308555	0.0222795	-0.0536358	0.0536358	0.0028768	0	0	1	0.0536358	0	0.0028768	1	0.0536358	0	0	0.0028768	0	1	0.0536358	0	0	0.0028768	0	0.00187568	0					0.00187568	0.652002	0.0028768	0	0		2018-02-09
2018-02-02	1043.52	0.00241523	0.0179513	-0.0269212	0.0269212	0.00072475	0	0	1	0.0269212	0	0.00072475	0	0	1	0.0269212	0	0.00072475	0	0	1	0.0269212	0	0.00072475	0.000472538	0					0.000472538	0.652002	0.00072475	0	0		2018-02-02
2018-01-26	1072.39	0.00272203	0.0180977	-0.00128519	0.00128519	1.65172e-06	0	0	1	0.00128519	0	1.65172e-06	0	0	1	0.00128519	0	1.65172e-06	0	0	1	0.00128519	0	1.65172e-06	1.07692e-06	0					1.07692e-06	0.652002	1.65172e-06	0	0		2018-01-26
2018-01-19	1073.77	0.00263263	0.0175816	0.00654299	0.00654299	4.28108e-05	1	0.00654299	0	0	4.28108e-05	0	0	0	1	0.00654299	0	4.28108e-05	0	0	1	0.00654299	0	4.28108e-05	2.79127e-05	0					2.79127e-05	0.652002	4.28108e-05	0	0		2018-01-19
2018-01-12	1066.79	0.00351837	0.0266245	0.00480366	0.00480366	2.30752e-05	1	0.00480366	0	0	2.30752e-05	0	1	0.00480366	0	0	2.30752e-05	0	0	0	1	0.00480366	0	2.30752e-05	1.50451e-05	0					1.50451e-05	0.652002	2.30752e-05	0	0		2018-01-12
2018-01-05	1061.69	0.00303672	0.0188726	0.0280322	0.0280322	0.000785806	1	0.0280322	0	0	0.000785806	0	0	0	1	0.0280322	0	0.000785806	1	0.0280322	0	0	0.000785806	0	0.000512347	0					0.000512347	0.652002	0.000785806	0	0		2018-01-05
2017-12-29	1032.74	0.00151348	0.0104236	-0.0079728	0.0079728	6.35655e-05	0	0	1	0.0079728	0	6.35655e-05	0	0	1	0.0079728	0	6.35655e-05	0	0	1	0.0079728	0	6.35655e-05	3.98021e-05	0					3.98021e-05	0.626159	6.35655e-05	0	0		2017-12-29
2017-12-22	1041.04	0.00182492	0.012702	0.00269687	0.00269687	7.27312e-06	1	0.00269687	0	0	7.27312e-06	0	1	0.00269687	0	0	7.27312e-06	0	0	0	1	0.00269687	0	7.27312e-06	4.55412e-06	0					4.55412e-06	0.626159	7.27312e-06	0	0		2017-12-22
2017-12-15	1038.24	0.00358761	0.0194095	-0.00693455	0.00693455	4.80879e-05	0	0	1	0.00693455	0	4.80879e-05	1	0.00693455	0	0	4.80879e-05	0	0	0	1	0.00693455	0	4.80879e-05	3.01107e-05	0					3.01107e-05	0.626159	4.80879e-05	0	0		2017-12-15
2017-12-08	1045.49	0.00251932	0.0181284	0.0146153	0.0146153	0.000213606	1	0.0146153	0	0	0.000213606	0	1	0.0146153	0	0	0.000213606	0	1	0.0146153	0	0	0.000213606	0	0.000133751	0					0.000133751	0.626159	0.000213606	0	0		2017-12-08
2017-12-01	1030.43	0.00269618	0.0192029	-0.0108853	0.0108853	0.00011849	0	0	1	0.0108853	0	0.00011849	1	0.0108853	0	0	0.00011849	0	0	0	1	0.0108853	0	0.00011849	7.41937e-05	0					7.41937e-05	0.626159	0.00011849	0	0		2017-12-01
2017-11-24	1041.77	0.00177308	0.0110374	0.0114174	0.0114174	0.000130356	1	0.0114174	0	0	0.000130356	0	0	0	1	0.0114174	0	0.000130356	0	0	1	0.0114174	0	0.000130356	8.16237e-05	0					8.16237e-05	0.626159	0.000130356	0	0		2017-11-24
2017-11-17	1030.01	0.00302784	0.0206125	-0.0160488	0.0160488	0.000257563	0	0	1	0.0160488	0	0.000257563	1	0.0160488	0	0	0.000257563	0	1	0.0160488	0	0	0.000257563	0	0.000161275	0					0.000161275	0.626159	0.000257563	0	0		2017-11-17
2017-11-10	1046.81	0.00254128	0.0191591	-0.0230151	0.0230151	0.000529695	0	0	1	0.0230151	0	0.000529695	1	0.0230151	0	0	0.000529695	0	1	0.0230151	0	0	0.000529695	0	0.000331673	0					0.000331673	0.626159	0.000529695	0	0		2017-11-10
2017-11-03	1071.47	0.00309462	0.0202108	0.00677466	0.00677466	4.5896e-05	1	0.00677466	0	0	4.5896e-05	0	0	0	1	0.00677466	0	4.5896e-05	0	0	1	0.00677466	0	4.5896e-05	2.87382e-05	0					2.87382e-05	0.626159	4.5896e-05	0	0		2017-11-03
2017-10-27	1064.26	0.00333143	0.0223495	0.0139769	0.0139769	0.000195353	1	0.0139769	0	0	0.000195353	0	0	0	1	0.0139769	0	0.000195353	0	0	1	0.0139769	0	0.000195353	0.000122322	0					0.000122322	0.626159	0.000195353	0	0		2017-10-27
2017-10-20	1049.59	0.00250237	0.0174303	0.00134519	0.00134519	1.80953e-06	1	0.00134519	0	0	1.80953e-06	0	0	0	1	0.00134519	0	1.80953e-06	0	0	1	0.00134519	0	1.80953e-06	1.13305e-06	0					1.13305e-06	0.626159	1.80953e-06	0	0		2017-10-20
2017-10-13	1048.18	0.00281748	0.0187478	0.00464858	0.00464858	2.16093e-05	1	0.00464858	0	0	2.16093e-05	0	0	0	1	0.00464858	0	2.16093e-05	0	0	1	0.00464858	0	2.16093e-05	1.35308e-05	0					1.35308e-05	0.626159	2.16093e-05	0	0		2017-10-13
2017-10-06	1043.33	0.00239556	0.0157341	0.00655064	0.00655064	4.29109e-05	1	0.00655064	0	0	4.29109e-05	0	1	0.00655064	0	0	4.29109e-05	0	0	0	1	0.00655064	0	4.29109e-05	2.6869e-05	0					2.6869e-05	0.626159	4.29109e-05	0	0		2017-10-06
2017-09-29	1036.54	0.00192144	0.0139307	0.0137311	0.0137311	0.000188542	1	0.0137311	0	0	0.000188542	0	1	0.0137311	0	0	0.000188542	0	1	0.0137311	0	0	0.000188542	0	0.000118057	0					0.000118057	0.626159	0.000188542	0	0		2017-09-29
2017-09-22	1022.5	0.00251258	0.0183578	0.00634811	0.00634811	4.02985e-05	1	0.00634811	0	0	4.02985e-05	0	0	0	1	0.00634811	0	4.02985e-05	0	0	1	0.00634811	0	4.02985e-05	2.52333e-05	0					2.52333e-05	0.626159	4.02985e-05	0	0		2017-09-22
2017-09-15	1016.05	0.00224615	0.0171916	0.0161618	0.0161618	0.000261203	1	0.0161618	0	0	0.000261203	0	1	0.0161618	0	0	0.000261203	0	1	0.0161618	0	0	0.000261203	0	0.000163555	0					0.000163555	0.626159	0.000261203	0	0		2017-09-15
2017-09-08	999.89	0.00272988	0.0183425	0.00238594	0.00238594	5.69271e-06	1	0.00238594	0	0	5.69271e-06	0	0	0	1	0.00238594	0	5.69271e-06	0	0	1	0.00238594	0	5.69271e-06	3.56454e-06	0					3.56454e-06	0.626159	5.69271e-06	0	0		2017-09-08
2017-09-01	997.51	0.00269564	0.0159801	0.00504786	0.00504786	2.54809e-05	1	0.00504786	0	0	2.54809e-05	0	0	0	1	0.00504786	0	2.54809e-05	0	0	1	0.00504786	0	2.54809e-05	1.59551e-05	0					1.59551e-05	0.626159	2.54809e-05	0	0		2017-09-01
2017-08-25	992.5	0.00266983	0.0152524	-0.00332393	0.00332393	1.10485e-05	0	0	1	0.00332393	0	1.10485e-05	0	0	1	0.00332393	0	1.10485e-05	0	0	1	0.00332393	0	1.10485e-05	6.91811e-06	0					6.91811e-06	0.626159	1.10485e-05	0	0		2017-08-25
2017-08-18	995.81	0.0022761	0.0132606	0.00976495	0.00976495	9.53543e-05	1	0.00976495	0	0	9.53543e-05	0	0	0	1	0.00976495	0	9.53543e-05	1	0.00976495	0	0	9.53543e-05	0	5.97069e-05	0					5.97069e-05	0.626159	9.53543e-05	0	0		2017-08-18
2017-08-11	986.18	0.00282396	0.0157008	-0.0256583	0.0256583	0.000658346	0	0	1	0.0256583	0	0.000658346	1	0.0256583	0	0	0.000658346	0	1	0.0256583	0	0	0.000658346	0	0.000412229	0					0.000412229	0.626159	0.000658346	0	0		2017-08-11
2017-08-04	1012.15	0.00263182	0.0154889	0.0114016	0.0114016	0.000129996	1	0.0114016	0	0	0.000129996	0	1	0.0114016	0	0	0.000129996	0	0	0	1	0.0114016	0	0.000129996	8.13979e-05	0					8.13979e-05	0.626159	0.000129996	0	0		2017-08-04
2017-07-28	1000.74	0.00266943	0.0204501	0.00552631	0.00552631	3.054e-05	1	0.00552631	0	0	3.054e-05	0	1	0.00552631	0	0	3.054e-05	0	0	0	1	0.00552631	0	3.054e-05	1.91229e-05	0					1.91229e-05	0.626159	3.054e-05	0	0		2017-07-28
2017-07-21	995.24	0.00250517	0.0169685	-0.0133733	0.0133733	0.000178844	0	0	1	0.0133733	0	0.000178844	0	0	1	0.0133733	0	0.000178844	0	0	1	0.0133733	0	0.000178844	0.000111985	0					0.000111985	0.626159	0.000178844	0	0		2017-07-21
2017-07-14	1008.73	0.00351232	0.0177917	0.0192898	0.0192898	0.000372098	1	0.0192898	0	0	0.000372098	0	0	0	1	0.0192898	0	0.000372098	1	0.0192898	0	0	0.000372098	0	0.000232992	0					0.000232992	0.626159	0.000372098	0	0		2017-07-14
2017-07-07	989.64	0.00270754	0.0188457	0.00346779	0.00346779	1.20255e-05	1	0.00346779	0	0	1.20255e-05	0	0	0	1	0.00346779	0	1.20255e-05	0	0	1	0.00346779	0	1.20255e-05	7.5299e-06	0					7.5299e-06	0.626159	1.20255e-05	0	0		2017-07-07
2017-06-30	986.22	0.00278698	0.0201911	-0.0273101	0.0273101	0.000745842	0	0	1	0.0273101	0	0.000745842	1	0.0273101	0	0	0.000745842	0	1	0.0273101	0	0	0.000745842	0	0.000467016	0					0.000467016	0.626159	0.000745842	0	0		2017-06-30
2017-06-23	1013.91	0.00268434	0.0181444	-0.00332255	0.00332255	1.10394e-05	0	0	1	0.00332255	0	1.10394e-05	0	0	1	0.00332255	0	1.10394e-05	0	0	1	0.00332255	0	1.10394e-05	6.91239e-06	0					6.91239e-06	0.626159	1.10394e-05	0	0		2017-06-23
2017-06-16	1017.29	0.00283539	0.0195646	-0.00638778	0.00638778	4.08037e-05	0	0	1	0.00638778	0	4.08037e-05	1	0.00638778	0	0	4.08037e-05	0	0	0	1	0.00638778	0	4.08037e-05	2.55496e-05	0					2.55496e-05	0.626159	4.08037e-05	0	0		2017-06-16
2017-06-09	1023.83	0.00236215	0.015983	-0.00640509	0.00640509	4.10252e-05	0	0	1	0.00640509	0	4.10252e-05	0	0	1	0.00640509	0	4.10252e-05	0	0	1	0.00640509	0	4.10252e-05	2.56883e-05	0					2.56883e-05	0.626159	4.10252e-05	0	0		2017-06-09
2017-06-02	1030.43	0.0030279	0.0196131	0.00230531	0.00230531	5.31447e-06	1	0.00230531	0	0	5.31447e-06	0	0	0	1	0.00230531	0	5.31447e-06	0	0	1	0.00230531	0	5.31447e-06	3.3277e-06	0					3.3277e-06	0.626159	5.31447e-06	0	0		2017-06-02
2017-05-26	1028.06	0.0021627	0.015962	0.00196873	0.00196873	3.87591e-06	1	0.00196873	0	0	3.87591e-06	0	0	0	1	0.00196873	0	3.87591e-06	0	0	1	0.00196873	0	3.87591e-06	2.42694e-06	0					2.42694e-06	0.626159	3.87591e-06	0	0		2017-05-26
2017-05-19	1026.04	0.00244055	0.0162807	-0.0146642	0.0146642	0.000215039	0	0	1	0.0146642	0	0.000215039	1	0.0146642	0	0	0.000215039	0	1	0.0146642	0	0	0.000215039	0	0.000134649	0					0.000134649	0.626159	0.000215039	0	0		2017-05-19
2017-05-12	1041.31	0.00266826	0.0195317	-0.00185001	0.00185001	3.42252e-06	0	0	1	0.00185001	0	3.42252e-06	1	0.00185001	0	0	3.42252e-06	0	0	0	1	0.00185001	0	3.42252e-06	2.14304e-06	0					2.14304e-06	0.626159	3.42252e-06	0	0		2017-05-12
2017-05-05	1043.24	0.00334676	0.0235592	0.0319607	0.0319607	0.00102148	1	0.0319607	0	0	0.00102148	0	0	0	1	0.0319607	0	0.00102148	1	0.0319607	0	0	0.00102148	0	0.000639611	0					0.000639611	0.626159	0.00102148	0	0		2017-05-05
2017-04-28	1010.93	0.00352138	0.0251098	0.0352268	0.0352268	0.00124093	1	0.0352268	0	0	0.00124093	0	1	0.0352268	0	0	0.00124093	0	1	0.0352268	0	0	0.00124093	0	0.000777016	0					0.000777016	0.626159	0.00124093	0	0		2017-04-28
2017-04-21	976.53	0.00267712	0.0196613	-0.00424191	0.00424191	1.79938e-05	0	0	1	0.00424191	0	1.79938e-05	0	0	1	0.00424191	0	1.79938e-05	0	0	1	0.00424191	0	1.79938e-05	1.1267e-05	0					1.1267e-05	0.626159	1.79938e-05	0	0		2017-04-21
2017-04-14	980.69	0.00229878	0.0167418	-0.00961412	0.00961412	9.24313e-05	0	0	1	0.00961412	0	9.24313e-05	0	0	1	0.00961412	0	9.24313e-05	0	0	1	0.00961412	0	9.24313e-05	5.78767e-05	0					5.78767e-05	0.626159	9.24313e-05	0	0		2017-04-14
2017-04-07	990.21	0.00221668	0.0165207	0.00399485	0.00399485	1.59588e-05	1	0.00399485	0	0	1.59588e-05	0	0	0	1	0.00399485	0	1.59588e-05	0	0	1	0.00399485	0	1.59588e-05	9.99275e-06	0					9.99275e-06	0.626159	1.59588e-05	0	0		2017-04-07
2017-03-31	986.27	0.00227236	0.0168734	0.017812	0.017812	0.000317267	1	0.017812	0	0	0.000317267	0	1	0.017812	0	0	0.000317267	0	1	0.017812	0	0	0.000317267	0	0.00019866	0					0.00019866	0.626159	0.000317267	0	0		2017-03-31
2017-03-24	969.01	0.00322034	0.0195231	-0.00424399	0.00424399	1.80115e-05	0	0	1	0.00424399	0	1.80115e-05	1	0.00424399	0	0	1.80115e-05	0	0	0	1	0.00424399	0	1.80115e-05	1.1278e-05	0					1.1278e-05	0.626159	1.80115e-05	0	0		2017-03-24
2017-03-17	973.14	0.00219299	0.015708	0.00897893	0.00897893	8.06212e-05	1	0.00897893	0	0	8.06212e-05	0	1	0.00897893	0	0	8.06212e-05	0	0	0	1	0.00897893	0	8.06212e-05	5.04817e-05	0					5.04817e-05	0.626159	8.06212e-05	0	0		2017-03-17
2017-03-10	964.48	0.00334548	0.021024	0.00131851	0.00131851	1.73846e-06	1	0.00131851	0	0	1.73846e-06	0	0	0	1	0.00131851	0	1.73846e-06	0	0	1	0.00131851	0	1.73846e-06	1.08855e-06	0					1.08855e-06	0.626159	1.73846e-06	0	0		2017-03-10
2017-03-03	963.21	0.0034026	0.0243018	0.0243646	0.0243646	0.000593632	1	0.0243646	0	0	0.000593632	0	1	0.0243646	0	0	0.000593632	0	1	0.0243646	0	0	0.000593632	0	0.000371708	0					0.000371708	0.626159	0.000593632	0	0		2017-03-03
2017-02-24	940.3	0.00269838	0.0201192	-0.00434138	0.00434138	1.88476e-05	0	0	1	0.00434138	0	1.88476e-05	0	0	1	0.00434138	0	1.88476e-05	0	0	1	0.00434138	0	1.88476e-05	1.18016e-05	0					1.18016e-05	0.626159	1.88476e-05	0	0		2017-02-24
2017-02-17	944.4	0.00285804	0.020251	0.0111999	0.0111999	0.000125437	1	0.0111999	0	0	0.000125437	0	0	0	1	0.0111999	0	0.000125437	0	0	1	0.0111999	0	0.000125437	7.85434e-05	0					7.85434e-05	0.626159	0.000125437	0	0		2017-02-17
2017-02-10	933.94	0.00339249	0.0224637	0.00152276	0.00152276	2.31878e-06	1	0.00152276	0	0	2.31878e-06	0	0	0	1	0.00152276	0	2.31878e-06	0	0	1	0.00152276	0	2.31878e-06	1.45193e-06	0					1.45193e-06	0.626159	2.31878e-06	0	0		2017-02-10
2017-02-03	932.52	0.0021974	0.0151001	-0.00171284	0.00171284	2.93383e-06	0	0	1	0.00171284	0	2.93383e-06	1	0.00171284	0	0	2.93383e-06	0	0	0	1	0.00171284	0	2.93383e-06	1.83704e-06	0					1.83704e-06	0.626159	2.93383e-06	0	0		2017-02-03
2017-01-27	934.12	0.00302576	0.0196342	-0.00120823	0.00120823	1.45983e-06	0	0	1	0.00120823	0	1.45983e-06	0	0	1	0.00120823	0	1.45983e-06	0	0	1	0.00120823	0	1.45983e-06	9.14083e-07	0					9.14083e-07	0.626159	1.45983e-06	0	0		2017-01-27
2017-01-20	935.25	0.00323533	0.0203573	-0.00849183	0.00849183	7.21111e-05	0	0	1	0.00849183	0	7.21111e-05	0	0	1	0.00849183	0	7.21111e-05	1	0.00849183	0	0	7.21111e-05	0	4.5153e-05	0					4.5153e-05	0.626159	7.21111e-05	0	0		2017-01-20
2017-01-13	943.26	0.00355027	0.0205092	0.00164594	0.00164594	2.70912e-06	1	0.00164594	0	0	2.70912e-06	0	0	0	1	0.00164594	0	2.70912e-06	0	0	1	0.00164594	0	2.70912e-06	1.69634e-06	0					1.69634e-06	0.626159	2.70912e-06	0	0		2017-01-13
2017-01-06	941.71	0.00300576	0.0210996	0.00837358	0.00837358	7.01168e-05	1	0.00837358	0	0	7.01168e-05	0	0	0	1	0.00837358	0	7.01168e-05	1	0.00837358	0	0	7.01168e-05	0	4.39042e-05	0					4.39042e-05	0.626159	7.01168e-05	0	0		2017-01-06
2016-12-30	933.89	0.00169442	0.00985366	0.00399927	0.00399927	1.59942e-05	1	0.00399927	0	0	1.59942e-05	0	0	0	1	0.00399927	0	1.59942e-05	0	0	1	0.00399927	0	1.59942e-05	9.71467e-06	0					9.71467e-06	0.607389	1.59942e-05	0	0		2016-12-30
2016-12-23	930.17	0.00275892	0.0154857	0.00466598	0.00466598	2.17714e-05	1	0.00466598	0	0	2.17714e-05	0	1	0.00466598	0	0	2.17714e-05	0	0	0	1	0.00466598	0	2.17714e-05	1.32237e-05	0					1.32237e-05	0.607389	2.17714e-05	0	0		2016-12-23
2016-12-16	925.85	0.00331153	0.0212067	0.0140078	0.0140078	0.00019622	1	0.0140078	0	0	0.00019622	0	1	0.0140078	0	0	0.00019622	0	1	0.0140078	0	0	0.00019622	0	0.000119182	0					0.000119182	0.607389	0.00019622	0	0		2016-12-16
2016-12-09	913.06	0.00317075	0.0234382	0.0470872	0.0470872	0.0022172	1	0.0470872	0	0	0.0022172	0	1	0.0470872	0	0	0.0022172	0	1	0.0470872	0	0	0.0022172	0	0.0013467	0					0.0013467	0.607389	0.0022172	0	0		2016-12-09
2016-12-02	872	0.0021424	0.0166734	-0.0115396	0.0115396	0.000133162	0	0	1	0.0115396	0	0.000133162	0	0	1	0.0115396	0	0.000133162	0	0	1	0.0115396	0	0.000133162	8.08813e-05	0					8.08813e-05	0.607389	0.000133162	0	0		2016-12-02
2016-11-25	882.18	0.00247623	0.0173035	0.0138136	0.0138136	0.000190814	1	0.0138136	0	0	0.000190814	0	0	0	1	0.0138136	0	0.000190814	0	0	1	0.0138136	0	0.000190814	0.000115898	0					0.000115898	0.607389	0.000190814	0	0		2016-11-25
2016-11-18	870.16	0.00303752	0.0221191	0.0027773	0.0027773	7.71338e-06	1	0.0027773	0	0	7.71338e-06	0	1	0.0027773	0	0	7.71338e-06	0	0	0	1	0.0027773	0	7.71338e-06	4.68502e-06	0					4.68502e-06	0.607389	7.71338e-06	0	0		2016-11-18
2016-11-11	867.75	0.00553161	0.0422128	0.0129102	0.0129102	0.000166672	1	0.0129102	0	0	0.000166672	0	1	0.0129102	0	0	0.000166672	0	1	0.0129102	0	0	0.000166672	0	0.000101235	0					0.000101235	0.607389	0.000166672	0	0		2016-11-11
2016-11-04	856.69	0.00281659	0.02049	-0.0370158	0.0370158	0.00137017	0	0	1	0.0370158	0	0.00137017	0	0	1	0.0370158	0	0.00137017	1	0.0370158	0	0	0.00137017	0	0.000832226	0					0.000832226	0.607389	0.00137017	0	0		2016-11-04
2016-10-28	889.62	0.00398378	0.0272113	-0.00586677	0.00586677	3.4419e-05	0	0	1	0.00586677	0	3.4419e-05	0	0	1	0.00586677	0	3.4419e-05	0	0	1	0.00586677	0	3.4419e-05	2.09057e-05	0					2.09057e-05	0.607389	3.4419e-05	0	0		2016-10-28
2016-10-21	894.87	0.00259465	0.018309	0.0116669	0.0116669	0.000136118	1	0.0116669	0	0	0.000136118	0	0	0	1	0.0116669	0	0.000136118	0	0	1	0.0116669	0	0.000136118	8.26764e-05	0					8.26764e-05	0.607389	0.000136118	0	0		2016-10-21
2016-10-14	884.55	0.00227329	0.0163006	0.00809163	0.00809163	6.54745e-05	1	0.00809163	0	0	6.54745e-05	0	1	0.00809163	0	0	6.54745e-05	0	0	0	1	0.00809163	0	6.54745e-05	3.97685e-05	0					3.97685e-05	0.607389	6.54745e-05	0	0		2016-10-14
2016-10-07	877.45	0.00362632	0.0273299	-0.00457186	0.00457186	2.09019e-05	0	0	1	0.00457186	0	2.09019e-05	1	0.00457186	0	0	2.09019e-05	0	0	0	1	0.00457186	0	2.09019e-05	1.26956e-05	0					1.26956e-05	0.607389	2.09019e-05	0	0		2016-10-07
2016-09-30	881.48	0.00185466	0.0123504	-0.00593184	0.00593184	3.51867e-05	0	0	1	0.00593184	0	3.51867e-05	0	0	1	0.00593184	0	3.51867e-05	0	0	1	0.00593184	0	3.51867e-05	2.1372e-05	0					2.1372e-05	0.607389	3.51867e-05	0	0		2016-09-30
2016-09-23	886.74	0.00320676	0.0211111	0.0338339	0.0338339	0.00114473	1	0.0338339	0	0	0.00114473	0	0	0	1	0.0338339	0	0.00114473	1	0.0338339	0	0	0.00114473	0	0.000695297	0					0.000695297	0.607389	0.00114473	0	0		2016-09-23
2016-09-16	857.72	0.00331563	0.0244704	-0.0286187	0.0286187	0.000819028	0	0	1	0.0286187	0	0.000819028	1	0.0286187	0	0	0.000819028	0	1	0.0286187	0	0	0.000819028	0	0.000497469	0					0.000497469	0.607389	0.000819028	0	0		2016-09-16
2016-09-09	882.99	0.0024864	0.0183791	-0.014168	0.014168	0.000200732	0	0	1	0.014168	0	0.000200732	0	0	1	0.014168	0	0.000200732	0	0	1	0.014168	0	0.000200732	0.000121923	0					0.000121923	0.607389	0.000200732	0	0		2016-09-09
2016-09-02	895.68	0.00269173	0.0191446	0.022174	0.022174	0.000491688	1	0.022174	0	0	0.000491688	0	0	0	1	0.022174	0	0.000491688	0	0	1	0.022174	0	0.000491688	0.000298646	0					0.000298646	0.607389	0.000491688	0	0		2016-09-02
2016-08-26	876.25	0.00302989	0.018992	0.00881889	0.00881889	7.77728e-05	1	0.00881889	0	0	7.77728e-05	0	0	0	1	0.00881889	0	7.77728e-05	0	0	1	0.00881889	0	7.77728e-05	4.72384e-05	0					4.72384e-05	0.607389	7.77728e-05	0	0		2016-08-26
2016-08-19	868.59	0.00237105	0.0169782	-0.018886	0.018886	0.000356683	0	0	1	0.018886	0	0.000356683	0	0	1	0.018886	0	0.000356683	1	0.018886	0	0	0.000356683	0	0.000216645	0					0.000216645	0.607389	0.000356683	0	0		2016-08-19
2016-08-12	885.31	0.00242294	0.0170705	0.0180541	0.0180541	0.000325949	1	0.0180541	0	0	0.000325949	0	0	0	1	0.0180541	0	0.000325949	0	0	1	0.0180541	0	0.000325949	0.000197978	0					0.000197978	0.607389	0.000325949	0	0		2016-08-12
2016-08-05	869.61	0.00294343	0.019219	-0.00730585	0.00730585	5.33755e-05	0	0	1	0.00730585	0	5.33755e-05	1	0.00730585	0	0	5.33755e-05	0	0	0	1	0.00730585	0	5.33755e-05	3.24197e-05	0					3.24197e-05	0.607389	5.33755e-05	0	0		2016-08-05
2016-07-29	876.01	0.00410901	0.0284457	0.00770726	0.00770726	5.94019e-05	1	0.00770726	0	0	5.94019e-05	0	1	0.00770726	0	0	5.94019e-05	0	0	0	1	0.00770726	0	5.94019e-05	3.608e-05	0					3.608e-05	0.607389	5.94019e-05	0	0		2016-07-29
2016-07-22	869.31	0.00231481	0.0166138	0.00519183	0.00519183	2.69551e-05	1	0.00519183	0	0	2.69551e-05	0	0	0	1	0.00519183	0	2.69551e-05	0	0	1	0.00519183	0	2.69551e-05	1.63722e-05	0					1.63722e-05	0.607389	2.69551e-05	0	0		2016-07-22
2016-07-15	864.82	0.00314246	0.0225288	0.031082	0.031082	0.000966089	1	0.031082	0	0	0.000966089	0	1	0.031082	0	0	0.000966089	0	1	0.031082	0	0	0.000966089	0	0.000586792	0					0.000586792	0.607389	0.000966089	0	0		2016-07-15
2016-07-08	838.75	0.00240998	0.0172781	-0.0168901	0.0168901	0.000285277	0	0	1	0.0168901	0	0.000285277	1	0.0168901	0	0	0.000285277	0	0	0	1	0.0168901	0	0.000285277	0.000173274	0					0.000173274	0.607389	0.000285277	0	0		2016-07-08
2016-07-01	853.16	0.0045416	0.0329682	0.0404517	0.0404517	0.00163634	1	0.0404517	0	0	0.00163634	0	1	0.0404517	0	0	0.00163634	0	1	0.0404517	0	0	0.00163634	0	0.000993895	0					0.000993895	0.607389	0.00163634	0	0		2016-07-01
2016-06-24	819.99	0.00433963	0.0317448	-0.0119174	0.0119174	0.000142024	0	0	1	0.0119174	0	0.000142024	1	0.0119174	0	0	0.000142024	0	0	0	1	0.0119174	0	0.000142024	8.62638e-05	0					8.62638e-05	0.607389	0.000142024	0	0		2016-06-24
2016-06-17	829.88	0.00183947	0.0136293	-0.0260768	0.0260768	0.000679997	0	0	1	0.0260768	0	0.000679997	0	0	1	0.0260768	0	0.000679997	0	0	1	0.0260768	0	0.000679997	0.000413023	0					0.000413023	0.607389	0.000679997	0	0		2016-06-17
2016-06-10	852.1	0.00263843	0.0194134	-0.0235042	0.0235042	0.000552447	0	0	1	0.0235042	0	0.000552447	0	0	1	0.0235042	0	0.000552447	0	0	1	0.0235042	0	0.000552447	0.00033555	0					0.00033555	0.607389	0.000552447	0	0		2016-06-10
2016-06-03	872.61	0.00289375	0.0199636	-0.0156684	0.0156684	0.000245497	0	0	1	0.0156684	0	0.000245497	0	0	1	0.0156684	0	0.000245497	0	0	1	0.0156684	0	0.000245497	0.000149112	0					0.000149112	0.607389	0.000245497	0	0		2016-06-03
2016-05-27	886.5	0.00331171	0.0218162	0.0339519	0.0339519	0.00115273	1	0.0339519	0	0	0.00115273	0	0	0	1	0.0339519	0	0.00115273	1	0.0339519	0	0	0.00115273	0	0.000700155	0					0.000700155	0.607389	0.00115273	0	0		2016-05-27
2016-05-20	857.39	0.00278113	0.0188597	0.00369924	0.00369924	1.36844e-05	1	0.00369924	0	0	1.36844e-05	0	0	0	1	0.00369924	0	1.36844e-05	0	0	1	0.00369924	0	1.36844e-05	8.31173e-06	0					8.31173e-06	0.607389	1.36844e-05	0	0		2016-05-20
2016-05-13	854.23	0.00353383	0.021521	0.00449195	0.00449195	2.01776e-05	1	0.00449195	0	0	2.01776e-05	0	1	0.00449195	0	0	2.01776e-05	0	0	0	1	0.00449195	0	2.01776e-05	1.22557e-05	0					1.22557e-05	0.607389	2.01776e-05	0	0		2016-05-13
2016-05-06	850.41	0.00284552	0.0214789	-0.0223936	0.0223936	0.000501475	0	0	1	0.0223936	0	0.000501475	0	0	1	0.0223936	0	0.000501475	0	0	1	0.0223936	0	0.000501475	0.00030459	0					0.00030459	0.607389	0.000501475	0	0		2016-05-06
2016-04-29	869.89	0.00366831	0.0271975	-0.0273168	0.0273168	0.00074621	0	0	1	0.0273168	0	0.00074621	1	0.0273168	0	0	0.00074621	0	1	0.0273168	0	0	0.00074621	0	0.00045324	0					0.00045324	0.607389	0.00074621	0	0		2016-04-29
2016-04-22	894.32	0.00408615	0.0294037	0.0121436	0.0121436	0.000147468	1	0.0121436	0	0	0.000147468	0	1	0.0121436	0	0	0.000147468	0	0	0	1	0.0121436	0	0.000147468	8.95704e-05	0					8.95704e-05	0.607389	0.000147468	0	0		2016-04-22
2016-04-15	883.59	0.00423105	0.0320029	0.0408524	0.0408524	0.00166892	1	0.0408524	0	0	0.00166892	0	1	0.0408524	0	0	0.00166892	0	1	0.0408524	0	0	0.00166892	0	0.00101368	0					0.00101368	0.607389	0.00166892	0	0		2016-04-15
2016-04-08	848.91	0.00422252	0.0272607	-0.00604166	0.00604166	3.65016e-05	0	0	1	0.00604166	0	3.65016e-05	0	0	1	0.00604166	0	3.65016e-05	0	0	1	0.00604166	0	3.65016e-05	2.21707e-05	0					2.21707e-05	0.607389	3.65016e-05	0	0		2016-04-08
2016-04-01	854.07	0.00284506	0.0196432	-0.00304665	0.00304665	9.28205e-06	0	0	1	0.00304665	0	9.28205e-06	0	0	1	0.00304665	0	9.28205e-06	0	0	1	0.00304665	0	9.28205e-06	5.63781e-06	0					5.63781e-06	0.607389	9.28205e-06	0	0		2016-04-01
2016-03-25	856.68	0.00307574	0.0232883	-0.02087	0.02087	0.000435557	0	0	1	0.02087	0	0.000435557	0	0	1	0.02087	0	0.000435557	0	0	1	0.02087	0	0.000435557	0.000264552	0					0.000264552	0.607389	0.000435557	0	0		2016-03-25
2016-03-18	874.94	0.00325718	0.0229777	0.000320124	0.000320124	1.0248e-07	1	0.000320124	0	0	1.0248e-07	0	1	0.000320124	0	0	1.0248e-07	0	0	0	1	0.000320124	0	1.0248e-07	6.2245e-08	0					6.2245e-08	0.607389	1.0248e-07	0	0		2016-03-18
2016-03-11	874.66	0.00291348	0.0205365	0.00576094	0.00576094	3.31884e-05	1	0.00576094	0	0	3.31884e-05	0	1	0.00576094	0	0	3.31884e-05	0	0	0	1	0.00576094	0	3.31884e-05	2.01583e-05	0					2.01583e-05	0.607389	3.31884e-05	0	0		2016-03-11
2016-03-04	869.65	0.00615486	0.0376275	0.0323235	0.0323235	0.00104481	1	0.0323235	0	0	0.00104481	0	1	0.0323235	0	0	0.00104481	0	1	0.0323235	0	0	0.00104481	0	0.000634607	0					0.000634607	0.607389	0.00104481	0	0		2016-03-04
2016-02-26	842.42	0.00384789	0.0268542	0.0155879	0.0155879	0.000242982	1	0.0155879	0	0	0.000242982	0	0	0	1	0.0155879	0	0.000242982	0	0	1	0.0155879	0	0.000242982	0.000147585	0					0.000147585	0.607389	0.000242982	0	0		2016-02-26
2016-02-19	829.49	0.00488681	0.0331044	0.0503463	0.0503463	0.00253475	1	0.0503463	0	0	0.00253475	0	1	0.0503463	0	0	0.00253475	0	1	0.0503463	0	0	0.00253475	0	0.00153958	0					0.00153958	0.607389	0.00253475	0	0		2016-02-19
2016-02-12	789.73	0.0055649	0.0353753	-0.0495144	0.0495144	0.00245167	0	0	1	0.0495144	0	0.00245167	1	0.0495144	0	0	0.00245167	0	1	0.0495144	0	0	0.00245167	0	0.00148912	0					0.00148912	0.607389	0.00245167	0	0		2016-02-12
2016-02-05	830.87	0.00372595	0.0273507	-0.049674	0.049674	0.00246751	0	0	1	0.049674	0	0.00246751	1	0.049674	0	0	0.00246751	0	1	0.049674	0	0	0.00246751	0	0.00149874	0					0.00149874	0.607389	0.00246751	0	0		2016-02-05
2016-01-29	874.3	0.00376666	0.0266628	0.0244062	0.0244062	0.000595665	1	0.0244062	0	0	0.000595665	0	0	0	1	0.0244062	0	0.000595665	0	0	1	0.0244062	0	0.000595665	0.0003618	0					0.0003618	0.607389	0.000595665	0	0		2016-01-29
2016-01-22	853.47	0.00334775	0.0238855	0.0313463	0.0313463	0.00098259	1	0.0313463	0	0	0.00098259	0	0	0	1	0.0313463	0	0.00098259	0	0	1	0.0313463	0	0.00098259	0.000596814	0					0.000596814	0.607389	0.00098259	0	0		2016-01-22
2016-01-15	827.53	0.00325963	0.023539	-0.0264582	0.0264582	0.000700036	0	0	1	0.0264582	0	0.000700036	0	0	1	0.0264582	0	0.000700036	0	0	1	0.0264582	0	0.000700036	0.000425194	0					0.000425194	0.607389	0.000700036	0	0		2016-01-15
2016-01-08	850.02	0.0047424	0.0315622	-0.0621297	0.0621297	0.0038601	0	0	1	0.0621297	0	0.0038601	0	0	1	0.0621297	0	0.0038601	1	0.0621297	0	0	0.0038601	0	0.00234458	0					0.00234458	0.607389	0.0038601	0	0		2016-01-08
2016-01-01	906.33	0.0018092	0.0129329	-0.00404391	0.00404391	1.63532e-05	0	0	1	0.00404391	0	1.63532e-05	0	0	1	0.00404391	0	1.63532e-05	0	0	1	0.00404391	0	1.63532e-05	9.93276e-06	0					9.93276e-06	0.607389	1.63532e-05	0	0		2016-01-01
2015-12-25	910.01	0.00268055	0.0167917	0.0114032	0.0114032	0.000130032	1	0.0114032	0	0	0.000130032	0	0	0	1	0.0114032	0	0.000130032	0	0	1	0.0114032	0	0.000130032	7.42086e-05	0					7.42086e-05	0.570694	0.000130032	0	0		2015-12-25
2015-12-18	899.75	0.00215506	0.0159167	0.0166207	0.0166207	0.000276248	1	0.0166207	0	0	0.000276248	0	1	0.0166207	0	0	0.000276248	0	0	0	1	0.0166207	0	0.000276248	0.000157653	0					0.000157653	0.570694	0.000276248	0	0		2015-12-18
2015-12-11	885.04	0.00368608	0.0221347	-0.0372256	0.0372256	0.00138574	0	0	1	0.0372256	0	0.00138574	1	0.0372256	0	0	0.00138574	0	1	0.0372256	0	0	0.00138574	0	0.000790836	0					0.000790836	0.570694	0.00138574	0	0		2015-12-11
2015-12-04	919.26	0.00343641	0.0270996	-0.0423178	0.0423178	0.0017908	0	0	1	0.0423178	0	0.0017908	1	0.0423178	0	0	0.0017908	0	1	0.0423178	0	0	0.0017908	0	0.001022	0					0.001022	0.570694	0.0017908	0	0		2015-12-04
2015-11-27	959.88	0.0023834	0.015228	0.00817141	0.00817141	6.6772e-05	1	0.00817141	0	0	6.6772e-05	0	0	0	1	0.00817141	0	6.6772e-05	0	0	1	0.00817141	0	6.6772e-05	3.81063e-05	0					3.81063e-05	0.570694	6.6772e-05	0	0		2015-11-27
2015-11-20	952.1	0.0036009	0.0230509	0.0257819	0.0257819	0.000664707	1	0.0257819	0	0	0.000664707	0	0	0	1	0.0257819	0	0.000664707	0	0	1	0.0257819	0	0.000664707	0.000379344	0					0.000379344	0.570694	0.000664707	0	0		2015-11-20
2015-11-13	928.17	0.0032747	0.0235957	-0.0303787	0.0303787	0.000922865	0	0	1	0.0303787	0	0.000922865	1	0.0303787	0	0	0.000922865	0	0	0	1	0.0303787	0	0.000922865	0.000526673	0					0.000526673	0.570694	0.000922865	0	0		2015-11-13
2015-11-06	957.25	0.00326106	0.0232785	0.0165019	0.0165019	0.000272313	1	0.0165019	0	0	0.000272313	0	1	0.0165019	0	0	0.000272313	0	0	0	1	0.0165019	0	0.000272313	0.000155407	0					0.000155407	0.570694	0.000272313	0	0		2015-11-06
2015-10-30	941.71	0.00276215	0.019235	-0.00482944	0.00482944	2.33235e-05	0	0	1	0.00482944	0	2.33235e-05	1	0.00482944	0	0	2.33235e-05	0	0	0	1	0.00482944	0	2.33235e-05	1.33106e-05	0					1.33106e-05	0.570694	2.33235e-05	0	0		2015-10-30
2015-10-23	946.28	0.00388256	0.0273735	0.041952	0.041952	0.00175997	1	0.041952	0	0	0.00175997	0	1	0.041952	0	0	0.00175997	0	1	0.041952	0	0	0.00175997	0	0.00100441	0					0.00100441	0.570694	0.00175997	0	0		2015-10-23
2015-10-16	908.18	0.00354817	0.023132	0.00393535	0.00393535	1.5487e-05	1	0.00393535	0	0	1.5487e-05	0	1	0.00393535	0	0	1.5487e-05	0	0	0	1	0.00393535	0	1.5487e-05	8.83834e-06	0					8.83834e-06	0.570694	1.5487e-05	0	0		2015-10-16
2015-10-09	904.62	0.00543201	0.0405708	0.0521284	0.0521284	0.00271737	1	0.0521284	0	0	0.00271737	0	1	0.0521284	0	0	0.00271737	0	1	0.0521284	0	0	0.00271737	0	0.00155079	0					0.00155079	0.570694	0.00271737	0	0		2015-10-09
2015-10-02	859.8	0.0037349	0.0233411	-0.00670055	0.00670055	4.48974e-05	0	0	1	0.00670055	0	4.48974e-05	1	0.00670055	0	0	4.48974e-05	0	0	0	1	0.00670055	0	4.48974e-05	2.56227e-05	0					2.56227e-05	0.570694	4.48974e-05	0	0		2015-10-02
2015-09-25	865.6	0.00377608	0.0247362	-0.0117706	0.0117706	0.000138547	0	0	1	0.0117706	0	0.000138547	0	0	1	0.0117706	0	0.000138547	0	0	1	0.0117706	0	0.000138547	7.90682e-05	0					7.90682e-05	0.570694	0.000138547	0	0		2015-09-25
2015-09-18	875.91	0.00294714	0.0211818	-0.000353792	0.000353792	1.25169e-07	0	0	1	0.000353792	0	1.25169e-07	0	0	1	0.000353792	0	1.25169e-07	0	0	1	0.000353792	0	1.25169e-07	7.14332e-08	0					7.14332e-08	0.570694	1.25169e-07	0	0		2015-09-18
2015-09-11	876.22	0.00271713	0.0185951	0.00187519	0.00187519	3.51632e-06	1	0.00187519	0	0	3.51632e-06	0	0	0	1	0.00187519	0	3.51632e-06	0	0	1	0.00187519	0	3.51632e-06	2.00674e-06	0					2.00674e-06	0.570694	3.51632e-06	0	0		2015-09-11
2015-09-04	874.58	0.00273182	0.0197882	-0.0328973	0.0328973	0.00108223	0	0	1	0.0328973	0	0.00108223	0	0	1	0.0328973	0	0.00108223	1	0.0328973	0	0	0.00108223	0	0.000617623	0					0.000617623	0.570694	0.00108223	0	0		2015-09-04
2015-08-28	904.33	0.00377398	0.0219831	0.00898157	0.00898157	8.06686e-05	1	0.00898157	0	0	8.06686e-05	0	1	0.00898157	0	0	8.06686e-05	0	0	0	1	0.00898157	0	8.06686e-05	4.60371e-05	0					4.60371e-05	0.570694	8.06686e-05	0	0		2015-08-28
2015-08-21	896.28	0.00284616	0.0194675	-0.0666667	0.0666667	0.00444444	0	0	1	0.0666667	0	0.00444444	0	0	1	0.0666667	0	0.00444444	1	0.0666667	0	0	0.00444444	0	0.00253642	0					0.00253642	0.570694	0.00444444	0	0		2015-08-21
2015-08-14	960.3	0.00392866	0.0261803	-0.0380647	0.0380647	0.00144892	0	0	1	0.0380647	0	0.00144892	0	0	1	0.0380647	0	0.00144892	0	0	1	0.0380647	0	0.00144892	0.000826891	0					0.000826891	0.570694	0.00144892	0	0		2015-08-14
2015-08-07	998.3	0.00257168	0.0175673	0.010599	0.010599	0.000112339	1	0.010599	0	0	0.000112339	0	0	0	1	0.010599	0	0.000112339	0	0	1	0.010599	0	0.000112339	6.41109e-05	0					6.41109e-05	0.570694	0.000112339	0	0		2015-08-07
2015-07-31	987.83	0.00345447	0.02437	0.000364568	0.000364568	1.3291e-07	1	0.000364568	0	0	1.3291e-07	0	1	0.000364568	0	0	1.3291e-07	0	0	0	1	0.000364568	0	1.3291e-07	7.58508e-08	0					7.58508e-08	0.570694	1.3291e-07	0	0		2015-07-31
2015-07-24	987.47	0.00263158	0.0180843	-0.0167482	0.0167482	0.000280501	0	0	1	0.0167482	0	0.000280501	0	0	1	0.0167482	0	0.000280501	0	0	1	0.0167482	0	0.000280501	0.00016008	0					0.00016008	0.570694	0.000280501	0	0		2015-07-24
2015-07-17	1004.29	0.00238139	0.0180953	0.0435049	0.0435049	0.00189268	1	0.0435049	0	0	0.00189268	0	1	0.0435049	0	0	0.00189268	0	1	0.0435049	0	0	0.00189268	0	0.00108014	0					0.00108014	0.570694	0.00189268	0	0		2015-07-17
2015-07-10	962.42	0.00218058	0.0145701	0.0197396	0.0197396	0.00038965	1	0.0197396	0	0	0.00038965	0	1	0.0197396	0	0	0.00038965	0	0	0	1	0.0197396	0	0.00038965	0.000222371	0					0.000222371	0.570694	0.00038965	0	0		2015-07-10
2015-07-03	943.79	0.00271831	0.0193659	-0.0460022	0.0460022	0.0021162	0	0	1	0.0460022	0	0.0021162	1	0.0460022	0	0	0.0021162	0	1	0.0460022	0	0	0.0021162	0	0.00120771	0					0.00120771	0.570694	0.0021162	0	0		2015-07-03
2015-06-26	989.3	0.00276705	0.0210566	0.0457496	0.0457496	0.00209302	1	0.0457496	0	0	0.00209302	0	0	0	1	0.0457496	0	0.00209302	1	0.0457496	0	0	0.00209302	0	0.00119448	0					0.00119448	0.570694	0.00209302	0	0		2015-06-26
2015-06-19	946.02	0.00217297	0.0154355	-0.0129277	0.0129277	0.000167124	0	0	1	0.0129277	0	0.000167124	0	0	1	0.0129277	0	0.000167124	0	0	1	0.0129277	0	0.000167124	9.53769e-05	0					9.53769e-05	0.570694	0.000167124	0	0		2015-06-19
2015-06-12	958.41	0.00197501	0.0139865	-0.00299597	0.00299597	8.97586e-06	0	0	1	0.00299597	0	8.97586e-06	0	0	1	0.00299597	0	8.97586e-06	0	0	1	0.00299597	0	8.97586e-06	5.12247e-06	0					5.12247e-06	0.570694	8.97586e-06	0	0		2015-06-12
2015-06-05	961.29	0.00222102	0.0154873	-0.0226025	0.0226025	0.000510873	0	0	1	0.0226025	0	0.000510873	0	0	1	0.0226025	0	0.000510873	0	0	1	0.0226025	0	0.000510873	0.000291552	0					0.000291552	0.570694	0.000510873	0	0		2015-06-05
2015-05-29	983.52	0.00297433	0.0169108	-0.0225694	0.0225694	0.000509377	0	0	1	0.0225694	0	0.000509377	0	0	1	0.0225694	0	0.000509377	1	0.0225694	0	0	0.000509377	0	0.000290699	0					0.000290699	0.570694	0.000509377	0	0		2015-05-29
2015-05-22	1006.23	0.00259127	0.0195308	0.0269225	0.0269225	0.00072482	1	0.0269225	0	0	0.00072482	0	0	0	1	0.0269225	0	0.00072482	1	0.0269225	0	0	0.00072482	0	0.000413651	0					0.000413651	0.570694	0.00072482	0	0		2015-05-22
2015-05-15	979.85	0.00349354	0.0224705	-0.00966232	0.00966232	9.33605e-05	0	0	1	0.00966232	0	9.33605e-05	1	0.00966232	0	0	9.33605e-05	0	0	0	1	0.00966232	0	9.33605e-05	5.32803e-05	0					5.32803e-05	0.570694	9.33605e-05	0	0		2015-05-15
2015-05-08	989.41	0.00261399	0.0180104	0.00579439	0.00579439	3.3575e-05	1	0.00579439	0	0	3.3575e-05	0	1	0.00579439	0	0	3.3575e-05	0	0	0	1	0.00579439	0	3.3575e-05	1.9161e-05	0					1.9161e-05	0.570694	3.3575e-05	0	0		2015-05-08
2015-05-01	983.71	0.00396574	0.0225981	-0.0295081	0.0295081	0.000870728	0	0	1	0.0295081	0	0.000870728	0	0	1	0.0295081	0	0.000870728	1	0.0295081	0	0	0.000870728	0	0.000496919	0					0.000496919	0.570694	0.000870728	0	0		2015-05-01
2015-04-24	1013.62	0.00423112	0.0272941	0.012021	0.012021	0.000144505	1	0.012021	0	0	0.000144505	0	1	0.012021	0	0	0.000144505	0	0	0	1	0.012021	0	0.000144505	8.24679e-05	0					8.24679e-05	0.570694	0.000144505	0	0		2015-04-24
2015-04-17	1001.58	0.00542158	0.0261152	-0.021885	0.021885	0.000478952	0	0	1	0.021885	0	0.000478952	1	0.021885	0	0	0.000478952	0	0	0	1	0.021885	0	0.000478952	0.000273335	0					0.000273335	0.570694	0.000478952	0	0		2015-04-17
2015-04-10	1023.99	0.00303002	0.0188873	0.0313746	0.0313746	0.000984368	1	0.0313746	0	0	0.000984368	0	0	0	1	0.0313746	0	0.000984368	1	0.0313746	0	0	0.000984368	0	0.000561773	0					0.000561773	0.570694	0.000984368	0	0		2015-04-10
2015-04-03	992.84	0.00248653	0.0182052	0.0110799	0.0110799	0.000122764	1	0.0110799	0	0	0.000122764	0	0	0	1	0.0110799	0	0.000122764	0	0	1	0.0110799	0	0.000122764	7.00605e-05	0					7.00605e-05	0.570694	0.000122764	0	0		2015-04-03
2015-03-27	981.96	0.00339635	0.0197665	-0.0149865	0.0149865	0.000224594	0	0	1	0.0149865	0	0.000224594	1	0.0149865	0	0	0.000224594	0	0	0	1	0.0149865	0	0.000224594	0.000128174	0					0.000128174	0.570694	0.000224594	0	0		2015-03-27
2015-03-20	996.9	0.00265764	0.0188941	0.0110138	0.0110138	0.000121303	1	0.0110138	0	0	0.000121303	0	1	0.0110138	0	0	0.000121303	0	0	0	1	0.0110138	0	0.000121303	6.92267e-05	0					6.92267e-05	0.570694	0.000121303	0	0		2015-03-20
2015-03-13	986.04	0.00346582	0.0237407	0.00545534	0.00545534	2.97608e-05	1	0.00545534	0	0	2.97608e-05	0	0	0	1	0.00545534	0	2.97608e-05	0	0	1	0.00545534	0	2.97608e-05	1.69843e-05	0					1.69843e-05	0.570694	2.97608e-05	0	0		2015-03-13
2015-03-06	980.69	0.00296904	0.0207158	0.00789303	0.00789303	6.23e-05	1	0.00789303	0	0	6.23e-05	0	0	0	1	0.00789303	0	6.23e-05	0	0	1	0.00789303	0	6.23e-05	3.55542e-05	0					3.55542e-05	0.570694	6.23e-05	0	0		2015-03-06
2015-02-27	973.01	0.0028208	0.0216233	0.0271403	0.0271403	0.000736596	1	0.0271403	0	0	0.000736596	0	0	0	1	0.0271403	0	0.000736596	1	0.0271403	0	0	0.000736596	0	0.000420371	0					0.000420371	0.570694	0.000736596	0	0		2015-02-27
2015-02-20	947.3	0.00295575	0.0208976	0.0150984	0.0150984	0.000227962	1	0.0150984	0	0	0.000227962	0	1	0.0150984	0	0	0.000227962	0	0	0	1	0.0150984	0	0.000227962	0.000130097	0					0.000130097	0.570694	0.000227962	0	0		2015-02-20
2015-02-13	933.21	0.00347141	0.024388	0.0129494	0.0129494	0.000167686	1	0.0129494	0	0	0.000167686	0	0	0	1	0.0129494	0	0.000167686	0	0	1	0.0129494	0	0.000167686	9.56976e-05	0					9.56976e-05	0.570694	0.000167686	0	0		2015-02-13
2015-02-06	921.28	0.00308376	0.0223278	0.0165512	0.0165512	0.000273941	1	0.0165512	0	0	0.000273941	0	1	0.0165512	0	0	0.000273941	0	0	0	1	0.0165512	0	0.000273941	0.000156337	0					0.000156337	0.570694	0.000273941	0	0		2015-02-06
2015-01-30	906.28	0.00294783	0.0210565	-0.00597765	0.00597765	3.57323e-05	0	0	1	0.00597765	0	3.57323e-05	1	0.00597765	0	0	3.57323e-05	0	0	0	1	0.00597765	0	3.57323e-05	2.03922e-05	0					2.03922e-05	0.570694	3.57323e-05	0	0		2015-01-30
2015-01-23	911.73	0.00356378	0.0255727	0.0566862	0.0566862	0.00321333	1	0.0566862	0	0	0.00321333	0	1	0.0566862	0	0	0.00321333	0	1	0.0566862	0	0	0.00321333	0	0.00183383	0					0.00183383	0.570694	0.00321333	0	0		2015-01-23
2015-01-16	862.82	0.00385493	0.0280671	0.0466163	0.0466163	0.00217308	1	0.0466163	0	0	0.00217308	0	0	0	1	0.0466163	0	0.00217308	1	0.0466163	0	0	0.00217308	0	0.00124016	0					0.00124016	0.570694	0.00217308	0	0		2015-01-16
2015-01-09	824.39	0.00353868	0.0249084	-0.0138522	0.0138522	0.000191883	0	0	1	0.0138522	0	0.000191883	0	0	1	0.0138522	0	0.000191883	0	0	1	0.0138522	0	0.000191883	0.000109506	0					0.000109506	0.570694	0.000191883	0	0		2015-01-09
	835.97
					0.0182388	0.000703913
					|Rm|	(Rm)²

## Sheet: ESGi
YEAR	LVMH	ASML	OPER	PRX	RDS	ULVR	TOTF	SASY	ABI	AIR	SCHN	PRTP	AIRP	BNPP	ADYEN	ESLX	AXAF	SGEF	HEIN	SAF	DAST	STLA	PHG	PERP	DANO	REL	INFA	CAGR	FTTRF	EDF	VIV	CRH	ENGIE	STM	ORAN	KBL	DSMN	SGOB	AD	MT	CAPP	MICP	LEGD	WLN	EDP	WLSN	SOGN	KYG	AKZO
2019	68.54	71.78	80.58	24.24	87.95	88.35	85.5	88.77	58.9	81.53	68.9	74.74	75.75	92.88	41.55	67.81	81.78	79.33	67.11	61.25	60.45	92.29	89.18	71.37	84.4	85.37	75.61	73.94	29.77	72.26	85.73	84.51	79.54	92.94	82.8	67.9	84.13	88.19	59.93	82.4	74.58	84.95	87.43	85.58	77.19	70.59	86.99	64.92	68.29
2018	58.35	75.37	80.41		88.11	91.93	85.8	89.65	56.57	79.02	71.04	75.39	67.78	91.18	25.04	70.25	83.65	82.97	61.77	57.11	58.62	90.71	88.99	70.4	86.43	85.05	70.49	64.89	33.21	75.23	82.76	86.7	79.19	89.46	74.67	67.38	84.92	85.13	80.13	82.99	66.97	82.37	88.89	83.18	78.84	71.43	87.88	63.91	77.49
2017	57.43	76.15	77.35		88.98	92.51	90.64	85.36	57.57	71.59	66.35	82.05	63.13	94.33		76.15	78.02	82.89	59.17	57.57	59.44	93.1	91.18	73.71	85.42	85.28	68.46	67.27	33.34	74.28	84.27	84.62	69.33	89.63	72.93	62.81	76.8	84.46	75.61	82.79	60.39	82.06	84.42	73.6	74.52	69.55	87.47	52.44	67.85
2016	60.98	68.41	84.77		89.72	85.89	90.38	86.24	52.56	71.19	64.58	79.71	59.17	91.78		64.18	74.69	82.79	61.33	40.38	58.56	87.39	91.89	68.99	85.71	85.88	82.1	60.89	28.99	76.14	87.3	86.08	67.65	91.07	67.32	62.65	74.46	83.16	74.02	84.31	58.67	80.71	87.06		81.68	67.06	88.5	56.43	73.42
2015	59.71	62.73	86.72		89.01	84.96	85.79	83.75	53.06	75.85	64.75	65.59	63.53	92		56.23	82.23	67.29	66.12	38.03	57.44	89.77	89.75	71.31	87.46	84.5	75.3	60.95	15.22	69.56	82.84	78.91	67.09	87.69	72.41	62.37	74.52	85.42	68.99	81.09	52.7	75.05	77.51		77.84	66.83	85.01	46.8	76.86
2014	63.96	61.37	81.85		83.33	30.59	87.07	86.5	56.85	70.59	62.38	75.09	58.52	80.85		55.11	86.61	67.97	65.82	39.05	49.38	91	91.51	56.26	85.6	79.05	75.58	60.67	16.9	69.97	79.76	80.88	68.58	88.58	70.71	61.67	71.32	83.35	86.45	84.76	55.88	75.13	72.48		76.11	67.2	83.7	44.5	71.27
	0.61495	0.693017	0.819467	0.0404	0.8785	0.790383	0.8753	0.867117	0.559183	0.749617	0.663333	0.754283	0.646467	0.905033	0.110983	0.64955	0.811633	0.772067	0.635533	0.488983	0.57315	0.9071	0.904167	0.686733	0.858367	0.841883	0.7459	0.647683	0.262383	0.729067	0.837767	0.836167	0.718967	0.89895	0.734733	0.6413	0.776917	0.849517	0.741883	0.830567	0.615317	0.80045	0.82965	0.403933	0.776967	0.687767	0.865917	0.548333	0.7253
[truncated: 52 more columns]

## Sheet: CSAD CHART
Exchange Date	CSADt
2015-01-09	0.0197598
2015-01-16	0.0510541
2015-01-23	0.0171219
2015-01-30	0.0222879
2015-02-06	0.0186183
2015-02-13	0.021033
2015-02-20	0.0158771
2015-02-27	0.0167589
2015-03-06	0.0141437
2015-03-13	0.0197583
2015-03-20	0.0181938
2015-03-27	0.016004
2015-04-03	0.0114839
2015-04-10	0.015947
2015-04-17	0.0191851
2015-04-24	0.0244217
2015-05-01	0.0156847
2015-05-08	0.0190245
2015-05-15	0.0188148
2015-05-22	0.0149783
2015-05-29	0.0173704
2015-06-05	0.0148695
2015-06-12	0.013747
2015-06-19	0.012248
2015-06-26	0.0190441
2015-07-03	0.0177844
2015-07-10	0.0165267
2015-07-17	0.0188459
2015-07-24	0.0150884
2015-07-31	0.0180634
2015-08-07	0.0177734
2015-08-14	0.0172843
2015-08-21	0.0131019
2015-08-28	0.0151832
2015-09-04	0.013969
2015-09-11	0.0106743
2015-09-18	0.0245831
2015-09-25	0.021999
2015-10-02	0.0199688
2015-10-09	0.0298124
2015-10-16	0.0221611
2015-10-23	0.0279301
2015-10-30	0.0160199
2015-11-06	0.0208252
2015-11-13	0.0158159
2015-11-20	0.0142895
2015-11-27	0.0118974
2015-12-04	0.0215681
2015-12-11	0.0132409
2015-12-18	0.0135572
2015-12-25	0.010991
2016-01-01	0.00972766
2016-01-08	0.02216
2016-01-15	0.0217983
2016-01-22	0.0251381
2016-01-29	0.0294928
2016-02-05	0.0242881
2016-02-12	0.0192525
2016-02-19	0.0222646
2016-02-26	0.0159033
2016-03-04	0.0291965
2016-03-11	0.0174381
2016-03-18	0.0231174
2016-03-25	0.0219034
2016-04-01	0.0164384
2016-04-08	0.0239101
2016-04-15	0.0307153
2016-04-22	0.0270356
2016-04-29	0.0234278
2016-05-06	0.0239563
2016-05-13	0.0164908
2016-05-20	0.01516
2016-05-27	0.0189489
2016-06-03	0.0196289
2016-06-10	0.0149025
2016-06-17	0.0134007
2016-06-24	0.0426595
2016-07-01	0.0343761
2016-07-08	0.0213187
2016-07-15	0.0251271
2016-07-22	0.0181092
2016-07-29	0.0204858
2016-08-05	0.0188709
2016-08-12	0.0204259
2016-08-19	0.0162382
2016-08-26	0.0180996
2016-09-02	0.0210633
2016-09-09	0.0180743
2016-09-16	0.0264368
2016-09-23	0.018334
2016-09-30	0.0137228
2016-10-07	0.023179
2016-10-14	0.0193309
2016-10-21	0.0215436
2016-10-28	0.0250853
2016-11-04	0.0189637
2016-11-11	0.0466991
2016-11-18	0.0184913
2016-11-25	0.0117365
2016-12-02	0.0192088
2016-12-09	0.0248041
2016-12-16	0.0144037
2016-12-23	0.0133306
2016-12-30	0.00771875
2017-01-06	0.0173619
2017-01-13	0.0163765
2017-01-20	0.0140958
2017-01-27	0.0206028
2017-02-03	0.0157123
2017-02-10	0.0198326
2017-02-17	0.0154886
2017-02-24	0.0178352
2017-03-03	0.0208324
2017-03-10	0.01484
2017-03-17	0.0125872
2017-03-24	0.012817
2017-03-31	0.014582
2017-04-07	0.0141375
2017-04-14	0.0131435
2017-04-21	0.018058
2017-04-28	0.0234735
2017-05-05	0.0130579
2017-05-12	0.0213465
2017-05-19	0.0175835
2017-05-26	0.01399
2017-06-02	0.0154062
2017-06-09	0.0130981
2017-06-16	0.0185811
2017-06-23	0.0149606
2017-06-30	0.0193962
2017-07-07	0.01606
2017-07-14	0.0101134
2017-07-21	0.0192968
2017-07-28	0.0212801
2017-08-04	0.0143207
2017-08-11	0.0108203
2017-08-18	0.00985322
2017-08-25	0.0128717
2017-09-01	0.0119178
2017-09-08	0.0154878
2017-09-15	0.0185666
2017-09-22	0.0152203
2017-09-29	0.0113294
2017-10-06	0.0134888
2017-10-13	0.0181103
2017-10-20	0.0174845
2017-10-27	0.0211823
2017-11-03	0.0185598
2017-11-10	0.0159221
2017-11-17	0.0144078
2017-11-24	0.0128423
2017-12-01	0.0150272
2017-12-08	0.0141497
2017-12-15	0.0157505
2017-12-22	0.0118001
2017-12-29	0.00903311
2018-01-05	0.0133143
2018-01-12	0.0237974
2018-01-19	0.0171762
2018-01-26	0.0187021
2018-02-02	0.0169381
2018-02-09	0.021174
2018-02-16	0.0132941
2018-02-23	0.0153077
2018-03-02	0.0120907
2018-03-09	0.0195163
2018-03-16	0.0187649
2018-03-23	0.0177978
2018-03-30	0.0128697
2018-04-06	0.0179249
2018-04-13	0.0173433
2018-04-20	0.02395
2018-04-27	0.0193441
2018-05-04	0.0179393
2018-05-11	0.0200144
2018-05-18	0.0200076
2018-05-25	0.0197612
2018-06-01	0.0163047
2018-06-08	0.0206515
2018-06-15	0.0191181
2018-06-22	0.020401
2018-06-29	0.0142069
2018-07-06	0.0180714
2018-07-13	0.0171126
2018-07-20	0.0180732
2018-07-27	0.0219797
2018-08-03	0.0129481
2018-08-10	0.0142225
2018-08-17	0.0160847
2018-08-24	0.0126479
2018-08-31	0.0145716
2018-09-07	0.0176481
2018-09-14	0.0166447
2018-09-21	0.0193475
2018-09-28	0.0210364
2018-10-05	0.0184004
2018-10-12	0.0164396
2018-10-19	0.0307598
2018-10-26	0.0237381
2018-11-02	0.0284488
2018-11-09	0.0247861
2018-11-16	0.0205539
2018-11-23	0.0148033
2018-11-30	0.0162753
2018-12-07	0.0209729
2018-12-14	0.0183711
2018-12-21	0.0184192
2018-12-28	0.0119494
2019-01-04	0.0142849
2019-01-11	0.016712
2019-01-18	0.0148966
2019-01-25	0.0225103
2019-02-01	0.0216507
2019-02-08	0.0191001
2019-02-15	0.0174701
2019-02-22	0.0160175
2019-03-01	0.0232858
2019-03-08	0.0262027
2019-03-15	0.0153814
2019-03-22	0.0179059
2019-03-29	0.016007
2019-04-05	0.0256068
2019-04-12	0.0166833
2019-04-19	0.0205674
2019-04-26	0.0224714
2019-05-03	0.0129817
2019-05-10	0.0281673
2019-05-17	0.021164
2019-05-24	0.0275056
2019-05-31	0.012177
2019-06-07	0.0152031
2019-06-14	0.0144523
2019-06-21	0.0189806
2019-06-28	0.0144281
2019-07-05	0.0166326
2019-07-12	0.0148244
2019-07-19	0.0189199
2019-07-26	0.0225254
2019-08-02	0.0258521
2019-08-09	0.0181398
2019-08-16	0.0188824
2019-08-23	0.0121826
2019-08-30	0.0148131
2019-09-06	0.0161932
2019-09-13	0.0387604
2019-09-20	0.0204149
2019-09-27	0.0197627
2019-10-04	0.0169722
2019-10-11	0.0264296
2019-10-18	0.0192035
2019-10-25	0.0229874
2019-11-01	0.0147628
2019-11-08	0.0221014
2019-11-15	0.0147669
2019-11-22	0.0125658
2019-11-29	0.0121908
2019-12-06	0.0122631
2019-12-13	0.0171778
2019-12-20	0.0186537
2019-12-27	0.00621927
2020-01-03	0.00787728
2020-01-10	0.0151038
2020-01-17	0.0187734
2020-01-24	0.0205827
2020-01-31	0.0227824
2020-02-07	0.0214069
2020-02-14	0.0176898
2020-02-21	0.0198569
2020-02-28	0.0197478
2020-03-06	0.0394867
2020-03-13	0.0529078
2020-03-20	0.054622
2020-03-27	0.0593056
2020-04-03	0.0561681
2020-04-10	0.0499802
2020-04-17	0.0374012
2020-04-24	0.0308623
2020-05-01	0.0377097
2020-05-08	0.0256964
2020-05-15	0.0281974
2020-05-22	0.0298232
2020-05-29	0.0361717
2020-06-05	0.0631598
2020-06-12	0.0324005
2020-06-19	0.0202133
2020-06-26	0.0175595
2020-07-03	0.0205172
2020-07-10	0.0222372
2020-07-17	0.0211496
2020-07-24	0.0245032
2020-07-31	0.0237706
2020-08-07	0.0281405
2020-08-14	0.0176102
2020-08-21	0.0172137
2020-08-28	0.0201785
2020-09-04	0.0180468
2020-09-11	0.019037
2020-09-18	0.0214318
2020-09-25	0.0265785
2020-10-02	0.0219624
2020-10-09	0.0233598
2020-10-16	0.0192982
2020-10-23	0.0270296
2020-10-30	0.0268175
2020-11-06	0.0241974
2020-11-13	0.0570278
2020-11-20	0.022248
2020-11-27	0.0243887
2020-12-04	0.0190046
2020-12-11	0.0245724
2020-12-18	0.0225987
2020-12-25	0.00943618
2021-01-01	0.0139606
2021-01-08	0.0319077
2021-01-15	0.0201761
2021-01-22	0.0202426
2021-01-29	0.0208978

## Sheet: CSAD ESG
Exchange Date	CSADt	ESGRm²
2015-01-09	0.0197598	8.80663e-05
2015-01-16	0.0510541	0.00225725
2015-01-23	0.0171219	0.00254048
2015-01-30	0.0222879	1.93448e-05
2015-02-06	0.0186183	0.000122931
2015-02-13	0.021033	0.000171495
2015-02-20	0.0158771	8.14471e-05
2015-02-27	0.0167589	0.000553108
2015-03-06	0.0141437	1.89187e-05
2015-03-13	0.0197583	1.18951e-05
2015-03-20	0.0181938	0.000248453
2015-03-27	0.016004	0.000206175
2015-04-03	0.0114839	1.97136e-05
2015-04-10	0.015947	0.00101934
2015-04-17	0.0191851	0.000564775
2015-04-24	0.0244217	3.10911e-05
2015-05-01	0.0156847	0.000767473
2015-05-08	0.0190245	0.000155378
2015-05-15	0.0188148	0.000191401
2015-05-22	0.0149783	0.000544622
2015-05-29	0.0173704	0.000427286
2015-06-05	0.0148695	0.000489456
2015-06-12	0.013747	4.87723e-07
2015-06-19	0.012248	5.26681e-05
2015-06-26	0.0190441	0.000906978
2015-07-03	0.0177844	0.00129984
2015-07-10	0.0165267	0.000292342
2015-07-17	0.0188459	0.00138084
2015-07-24	0.0150884	0.000470685
2015-07-31	0.0180634	5.73972e-06
2015-08-07	0.0177734	3.52712e-05
2015-08-14	0.0172843	0.000761551
2015-08-21	0.0131019	0.00330377
2015-08-28	0.0151832	3.68352e-05
2015-09-04	0.013969	0.000592092
2015-09-11	0.0106743	5.51207e-05
2015-09-18	0.0245831	6.96985e-05
2015-09-25	0.021999	0.000171692
2015-10-02	0.0199688	1.63629e-05
2015-10-09	0.0298124	0.00149049
2015-10-16	0.0221611	5.73722e-06
2015-10-23	0.0279301	0.00137639
2015-10-30	0.0160199	4.02072e-06
2015-11-06	0.0208252	5.15204e-05
2015-11-13	0.0158159	0.000374996
2015-11-20	0.0142895	0.000609132
2015-11-27	0.0118974	3.97146e-05
2015-12-04	0.0215681	0.00119639
2015-12-11	0.0132409	0.00118343
2015-12-18	0.0135572	0.000154217
2015-12-25	0.010991	0.000140877
2016-01-01	0.00972766	9.36888e-06
2016-01-08	0.02216	0.00355603
2016-01-15	0.0217983	0.000860056
2016-01-22	0.0251381	0.000514797
2016-01-29	0.0294928	5.52137e-06
2016-02-05	0.0242881	0.00190427
2016-02-12	0.0192525	0.00125083
2016-02-19	0.0222646	0.00122391
2016-02-26	0.0159033	0.00021972
2016-03-04	0.0291965	0.00100295
2016-03-11	0.0174381	8.35244e-05
2016-03-18	0.0231174	7.47396e-05
2016-03-25	0.0219034	0.000660865
2016-04-01	0.0164384	9.01071e-05
2016-04-08	0.0239101	3.18051e-05
2016-04-15	0.0307153	0.00165349
2016-04-22	0.0270356	0.000326123
2016-04-29	0.0234278	0.00095785
2016-05-06	0.0239563	0.000956244
2016-05-13	0.0164908	4.30697e-05
2016-05-20	0.01516	7.59323e-05
2016-05-27	0.0189489	0.00124979
2016-06-03	0.0196289	0.000660178
2016-06-10	0.0149025	0.000726983
2016-06-17	0.0134007	0.000219187
2016-06-24	0.0426595	0.000540068
2016-07-01	0.0343761	0.000828569
2016-07-08	0.0213187	0.00027054
2016-07-15	0.0251271	0.0011296
2016-07-22	0.0181092	1.46224e-05
2016-07-29	0.0204858	5.92813e-05
2016-08-05	0.0188709	1.07008e-05
2016-08-12	0.0204259	0.000186013
2016-08-19	0.0162382	0.000433045
2016-08-26	0.0180996	0.000143338
2016-09-02	0.0210633	0.000489126
2016-09-09	0.0180743	9.77854e-05
2016-09-16	0.0264368	0.000856056
2016-09-23	0.018334	0.000720536
2016-09-30	0.0137228	7.58815e-05
2016-10-07	0.023179	4.38791e-06
2016-10-14	0.0193309	1.19215e-06
2016-10-21	0.0215436	0.000224057
2016-10-28	0.0250853	3.64375e-05
2016-11-04	0.0189637	0.00115395
2016-11-11	0.0466991	0.000934393
2016-11-18	0.0184913	1.41845e-05
2016-11-25	0.0117365	2.84477e-05
2016-12-02	0.0192088	5.93495e-05
2016-12-09	0.0248041	0.00259003
2016-12-16	0.0144037	0.000124104
2016-12-23	0.0133306	7.366e-07
2016-12-30	0.00771875	2.04389e-05
2017-01-06	0.0173619	4.63918e-05
2017-01-13	0.0163765	1.27732e-05
2017-01-20	0.0140958	0.000102766
2017-01-27	0.0206028	1.4711e-05
2017-02-03	0.0157123	7.0854e-05
2017-02-10	0.0198326	1.48648e-05
2017-02-17	0.0154886	1.18828e-05
2017-02-24	0.0178352	6.23675e-06
2017-03-03	0.0208324	0.000293755
2017-03-10	0.01484	7.13384e-07
2017-03-17	0.0125872	9.94492e-05
2017-03-24	0.012817	1.21775e-05
2017-03-31	0.014582	0.00015035
2017-04-07	0.0141375	1.52609e-05
2017-04-14	0.0131435	4.71492e-05
2017-04-21	0.018058	1.27735e-05
2017-04-28	0.0234735	0.000571081
2017-05-05	0.0130579	0.000481116
2017-05-12	0.0213465	1.89571e-07
2017-05-19	0.0175835	0.000106285
2017-05-26	0.01399	1.38118e-06
2017-06-02	0.0154062	1.5691e-05
2017-06-09	0.0130981	1.44216e-05
2017-06-16	0.0185811	5.93061e-05
2017-06-23	0.0149606	4.43353e-07
2017-06-30	0.0193962	0.000416326
2017-07-07	0.01606	3.57276e-05
2017-07-14	0.0101134	0.000208229
2017-07-21	0.0192968	0.000307237
2017-07-28	0.0212801	2.05472e-06
2017-08-04	0.0143207	0.0001112
2017-08-11	0.0108203	0.000651944
2017-08-18	0.00985322	4.86379e-05
2017-08-25	0.0128717	5.20425e-06
2017-09-01	0.0119178	2.3249e-08
2017-09-08	0.0154878	1.02563e-05
2017-09-15	0.0185666	0.000206984
2017-09-22	0.0152203	3.5396e-05
2017-09-29	0.0113294	0.000137948
2017-10-06	0.0134888	5.45174e-07
2017-10-13	0.0181103	4.40859e-07
2017-10-20	0.0174845	1.05528e-05
2017-10-27	0.0211823	2.80521e-05
2017-11-03	0.0185598	5.34747e-07
2017-11-10	0.0159221	0.000242212
2017-11-17	0.0144078	0.00010079
2017-11-24	0.0128423	1.90307e-05
2017-12-01	0.0150272	9.76118e-05
2017-12-08	0.0141497	0.000329965
2017-12-15	0.0157505	4.96538e-05
2017-12-22	0.0118001	1.03358e-05
2017-12-29	0.00903311	4.59577e-05
2018-01-05	0.0133143	0.000388659
2018-01-12	0.0237974	6.30314e-05
2018-01-19	0.0171762	3.90835e-05
2018-01-26	0.0187021	9.01626e-07
2018-02-02	0.0169381	0.000689966
2018-02-09	0.021174	0.00192661
2018-02-16	0.0132941	0.000663528
2018-02-23	0.0153077	2.34196e-05
2018-03-02	0.0120907	0.000957519
2018-03-09	0.0195163	0.000487365
2018-03-16	0.0187649	2.67753e-05
2018-03-23	0.0177978	0.00103521
2018-03-30	0.0128697	0.000124308
2018-04-06	0.0179249	7.0845e-05
2018-04-13	0.0173433	0.000190282
2018-04-20	0.02395	0.000162348
2018-04-27	0.0193441	3.05252e-05
2018-05-04	0.0179393	2.04268e-06
2018-05-11	0.0200144	1.46708e-05
2018-05-18	0.0200076	5.59272e-09
2018-05-25	0.0197612	0.000124143
2018-06-01	0.0163047	0.000215765
2018-06-08	0.0206515	5.80699e-05
2018-06-15	0.0191181	0.000168075
2018-06-22	0.020401	9.89753e-05
2018-06-29	0.0142069	0.000165013
2018-07-06	0.0180714	0.000107385
2018-07-13	0.0171126	3.85501e-07
2018-07-20	0.0180732	6.03178e-07
2018-07-27	0.0219797	0.000255523
2018-08-03	0.0129481	3.81386e-05
2018-08-10	0.0142225	0.000141593
2018-08-17	0.0160847	0.000129019
2018-08-24	0.0126479	0.00011148
2018-08-31	0.0145716	5.7068e-05
2018-09-07	0.0176481	0.00030675
2018-09-14	0.0166447	0.000125751
2018-09-21	0.0193475	0.000476773
2018-09-28	0.0210364	1.87083e-05
2018-10-05	0.0184004	0.00020172
2018-10-12	0.0164396	0.00173356
2018-10-19	0.0307598	4.15938e-05
2018-10-26	0.0237381	0.000238204
2018-11-02	0.0284488	0.000773671
2018-11-09	0.0247861	8.08834e-05
2018-11-16	0.0205539	0.000168889
2018-11-23	0.0148033	3.82684e-05
2018-11-30	0.0162753	0.000108347
2018-12-07	0.0209729	0.000727951
2018-12-14	0.0183711	2.94778e-05
2018-12-21	0.0184192	0.00074616
2018-12-28	0.0119494	3.23346e-06
2019-01-04	0.0142849	0.000308312
2019-01-11	0.016712	7.05682e-05
2019-01-18	0.0148966	0.00033285
2019-01-25	0.0225103	7.85206e-06
2019-02-01	0.0216507	2.70026e-06
2019-02-08	0.0191001	2.10935e-05
2019-02-15	0.0174701	0.000708906
2019-02-22	0.0160175	5.54641e-05
2019-03-01	0.0232858	0.000100157
2019-03-08	0.0262027	0.00011082
2019-03-15	0.0153814	0.000926718
2019-03-22	0.0179059	0.000273366
2019-03-29	0.016007	1.78912e-05
2019-04-05	0.0256068	0.000361901
2019-04-12	0.0166833	4.25111e-06
2019-04-19	0.0205674	0.000171295
2019-04-26	0.0224714	1.65994e-05
2019-05-03	0.0129817	6.25524e-06
2019-05-10	0.0281673	0.000989956
2019-05-17	0.021164	0.000150848
2019-05-24	0.0275056	0.000137581
2019-05-31	0.012177	0.000327619
2019-06-07	0.0152031	0.000484093
2019-06-14	0.0144523	8.41407e-06
2019-06-21	0.0189806	0.000292898
2019-06-28	0.0144281	8.47129e-07
2019-07-05	0.0166326	0.000285308
2019-07-12	0.0148244	3.63595e-05
2019-07-19	0.0189199	2.90235e-05
2019-07-26	0.0225254	7.97592e-05
2019-08-02	0.0258521	0.000812043
2019-08-09	0.0181398	0.000308316
2019-08-16	0.0188824	1.58328e-07
2019-08-23	0.0121826	1.01419e-05
2019-08-30	0.0148131	0.000511261
2019-09-06	0.0161932	0.000427151
2019-09-13	0.0387604	0.000316314
2019-09-20	0.0204149	4.07481e-05
2019-09-27	0.0197627	2.39583e-06
2019-10-04	0.0169722	0.000659458
2019-10-11	0.0264296	0.000815029
2019-10-18	0.0192035	2.15588e-08
2019-10-25	0.0229874	0.000410433
2019-11-01	0.0147628	4.17557e-07
2019-11-08	0.0221014	0.000122083
2019-11-15	0.0147669	3.66285e-06
2019-11-22	0.0125658	1.2013e-05
2019-11-29	0.0121908	6.66781e-05
2019-12-06	0.0122631	7.15101e-06
2019-12-13	0.0171778	0.000103298
2019-12-20	0.0186537	0.000161371
2019-12-27	0.00621927	3.03235e-07
2020-01-03	0.00787728	1.13365e-05
2020-01-10	0.0151038	1.37473e-06
2020-01-17	0.0187734	0.000105334
2020-01-24	0.0205827	1.45474e-05
2020-01-31	0.0227824	0.000841021
2020-02-07	0.0214069	0.00108887
2020-02-14	0.0176898	0.000128078
2020-02-21	0.0198569	3.35328e-05
2020-02-28	0.0197478	0.0119041
2020-03-06	0.0394867	0.000327848
2020-03-13	0.0529078	0.0301899
2020-03-20	0.054622	2.46163e-05
2020-03-27	0.0593056	0.00440541
2020-04-03	0.0561681	0.000334889
2020-04-10	0.0499802	0.0043762
2020-04-17	0.0374012	2.94081e-08
2020-04-24	0.0308623	0.000426852
2020-05-01	0.0377097	0.000858577
2020-05-08	0.0256964	1.22044e-06
2020-05-15	0.0281974	0.00136355
2020-05-22	0.0298232	0.00103671
2020-05-29	0.0361717	0.0012213
2020-06-05	0.0631598	0.00765685
2020-06-12	0.0324005	0.00311401
2020-06-19	0.0202133	0.000746891
2020-06-26	0.0175595	0.000342832
2020-07-03	0.0205172	0.000381714
2020-07-10	0.0222372	3.19732e-06
2020-07-17	0.0211496	0.000260009
2020-07-24	0.0245032	0.000227327
2020-07-31	0.0237706	0.00112526
2020-08-07	0.0281405	0.000301966
2020-08-14	0.0176102	0.000244066
2020-08-21	0.0172137	0.000120825
2020-08-28	0.0201785	7.67311e-05
2020-09-04	0.0180468	0.000193555
2020-09-11	0.019037	0.000356915
2020-09-18	0.0214318	4.78916e-05
2020-09-25	0.0265785	0.00139694
2020-10-02	0.0219624	0.000359519
2020-10-09	0.0233598	0.000256336
2020-10-16	0.0192982	7.08431e-05
2020-10-23	0.0270296	9.53783e-05
2020-10-30	0.0268175	0.00345206
2020-11-06	0.0241974	0.00484568
2020-11-13	0.0570278	0.00242646
2020-11-20	0.022248	7.42687e-05
2020-11-27	0.0243887	0.000206715
2020-12-04	0.0190046	1.89145e-05
2020-12-11	0.0245724	0.00010297
2020-12-18	0.0225987	0.000149085
2020-12-25	0.00943618	2.99151e-05
2021-01-01	0.0139606	5.31055e-05
2021-01-08	0.0319077	0.000732924
2021-01-15	0.0201761	9.77018e-05
2021-01-22	0.0202426	7.57257e-06
2021-01-29	0.0208978	0.000536909

## Sheet: VOLUME
Exchange Date	Rm	Volume	MA 4 WEEKS	D(hvol) >4weeks)
2021-01-29	-0.0340501	1293679880	#N/A	1
2021-01-22	0.00164022	911698687	#N/A	0
2021-01-15	-0.00909814	1159106540	#N/A	1
2021-01-08	0.0258803	1195847368	1.14008e+09	1
2021-01-01	0.00299935	384011528	9.12666e+08	0
2020-12-25	-0.000336177	659030253	8.49499e+08	0
2020-12-18	0.00575705	1282830820	8.8043e+08	1			0
2020-12-11	-0.0128901	1082731253	8.52151e+08	1
2020-12-04	0.00500417	1318625940	1.0858e+09	1			0
2020-11-27	0.0177235	1324766437	1.25224e+09	1
2020-11-20	0.014698	1277150732	1.25082e+09	1
2020-11-13	0.066698	2033077725	1.48841e+09	1
2020-11-06	0.0757001	1348866548	1.49597e+09	0
2020-10-30	-0.0500628	1394249788	1.51334e+09	0
2020-10-23	-0.0111801	939782207	1428994067	0
2020-10-16	-0.00248611	1137850972	1.20519e+09	0
2020-10-09	0.0291705	1264755428	1.18416e+09	1
2020-10-02	0.0220317	1133411378	1.11895e+09	1
2020-09-25	-0.0388901	1256797835	1.1982e+09	1
2020-09-18	-0.00535393	1278339099	1233325935	1
2020-09-11	0.0144145	965105455	1.15841e+09	0
2020-09-04	-0.0176695	1148271313	1.16213e+09	0
2020-08-28	0.0202918	825409052	1.05428e+09	0
2020-08-21	-0.0128496	789975691	9.3219e+08	0
2020-08-14	0.0118403	1029799745	9.48364e+08	1
2020-08-07	0.0195859	1049920210	9.23776e+08	1
2020-07-31	-0.0331222	1158873826	1007142368	1
2020-07-24	-0.0191509	1010736268	1.06233e+09	0
2020-07-17	0.0125994	1057409332	1069234909	0
2020-07-10	0.00083596	1048156961	1.06879e+09	0
2020-07-03	0.0224495	1184640054	1.07524e+09	1
2020-06-26	-0.0145623	1228898771	1.12978e+09	1
2020-06-19	0.0335959	1782088244	1.31095e+09	1
2020-06-12	-0.0604588	1826737471	1505591135	1
2020-06-05	0.090825	1725451578	1640794016	1
2020-05-29	0.044204	1738864732	1.76829e+09	0
2020-05-22	0.0376811	1406059556	1.67428e+09	0
2020-05-15	-0.0464809	1406122058	1569124481	0
2020-05-08	0.000555636	1242390196	1.44836e+09	0
2020-05-01	0.0393509	1188165717	1.31068e+09	0
2020-04-24	-0.0197899	1263439524	1.27503e+09	0
2020-04-17	-0.00516968	1331505546	1.25638e+09	1
2020-04-10	0.0827947	1402755598	1.29647e+09	1
2020-04-03	-0.027757	1948793749	1.48662e+09	1
2020-03-27	0.0646713	2399198418	1.77056e+09	1
2020-03-20	-0.0107274	3396676217	2.28686e+09	1
2020-03-13	-0.19504	3611133147	2.83895e+09	1
2020-03-06	-0.0266248	2170038387	2.89426e+09	0
2020-02-28	-0.122139	2245851633	2855924846	0
2020-02-21	-0.00866863	1040436729	2266864974	0
2020-02-14	0.0114203	1097935185	1.63857e+09	0
2020-02-07	0.0364747	1148320981	1383136132	0
2020-01-31	-0.0346257	1181850470	1.11714e+09	1
2020-01-24	-0.00824744	855643606	1.07094e+09	0
2020-01-17	0.0109995	898375941	1.02105e+09	0
2020-01-10	-4.3201e-05	852236220	9.47027e+08	0
2020-01-03	0.000665739	424326759	7.57646e+08	0
2019-12-27	0.0034965	247649497	6.05647e+08	0
2019-12-20	0.0177846	1096619149	6.55208e+08	1
2019-12-13	0.00394507	911147017	6.69936e+08	1
2019-12-06	-0.00175226	938278759	7.98424e+08	1
2019-11-29	0.00513254	821052852	9.41774e+08	0
2019-11-22	-0.0086682	854752098	8.81308e+08	0
2019-11-15	0.00716722	827131783	860303873	0
2019-11-08	0.0201316	1070744404	8.9342e+08	1
2019-11-01	0.00433129	965339635	929491980	1
2019-10-25	0.00880309	871008915	9.33556e+08	0
2019-10-18	-0.00433221	957225727	9.6608e+08	0
2019-10-11	0.0272653	956474286	9.37512e+08	1
2019-10-04	-0.0257046	985457289	9.42542e+08	1
2019-09-27	-0.00500596	858873735	9.39508e+08	0
2019-09-20	0.00466354	1126278545	9.81771e+08	1
2019-09-13	0.0102168	1122080819	1023172597	1
2019-09-06	0.0173294	798018348	9.76313e+08	0
2019-08-30	0.0279374	787368611	9.58437e+08	0
2019-08-23	0.00373308	807419919	8.78722e+08	0
2019-08-16	-0.00675123	1101853133	8.73665e+08	1
2019-08-09	-0.0123183	1101011223	9.49413e+08	1
2019-08-02	-0.0423931	1115448056	1.03143e+09	1
2019-07-26	0.0149588	953433346	1.06794e+09	0
2019-07-19	0.00215879	776925132	9.86704e+08	0
2019-07-12	-0.00623343	738066671	8.95968e+08	0
2019-07-05	0.0136639	794423717	8.15712e+08	0
2019-06-28	3.73343e-05	882299429	7.97929e+08	1
2019-06-21	0.0226307	1230540691	911332627	1
2019-06-14	-0.000276723	755425567	915672351	0
2019-06-07	0.0253305	1015551672	9.70954e+08	1
2019-05-31	-0.0147011	910839524	9.78089e+08	0
2019-05-24	-0.0204718	916566838	8.99596e+08	1
2019-05-17	0.0177111	975235863	9.54548e+08	1
2019-05-10	-0.0367048	919904579	930636701	0
2019-05-03	-0.00157125	691303771	8.75753e+08	0
2019-04-26	-0.00371097	743387365	8.32458e+08	0
2019-04-19	0.0124367	726857778	7.70363e+08	0
2019-04-12	0.00435401	843054322	751150809	1
2019-04-05	0.0244609	838676522	7.87994e+08	1
2019-03-29	0.0152905	886605199	8.23798e+08	1
2019-03-22	-0.0195464	914810741	870786696	1
2019-03-15	0.0330762	1154768410	948715218	1
2019-03-08	-0.0112557	999935773	9.8903e+08	1
2019-03-01	0.0118829	962238343	1.00794e+09	0
2019-02-22	0.00729709	798645631	9.78897e+08	0
2019-02-15	0.0329961	998534852	9.39839e+08	1
2019-02-08	-0.00456952	1008225222	941911012	1
2019-02-01	0.0170933	1053872235	964819485	1
2019-01-25	0.0089695	827995562	9.72157e+08	0
2019-01-18	0.0193011	917697205	951947556	0
2019-01-11	0.0150657	916387259	9.28988e+08	0
2019-01-04	0.0159007	603569921	8.16412e+08	0
2018-12-28	-0.00308896	396151233	7.08451e+08	0
2018-12-21	-0.0356098	1366721278	8.20707e+08	1
2018-12-14	0.00554324	1091806888	864562330	1
2018-12-07	-0.0360871	1094641763	9.8733e+08	1
2018-11-30	0.0115267	1069108207	1155569534	0
2018-11-23	-0.0190059	852886104	1.02711e+09	0
2018-11-16	-0.013717	982778644	9.99854e+08	0
2018-11-09	0.00341066	877764694	9.45634e+08	0
2018-11-02	0.0273792	1092950593	9.51595e+08	1
2018-10-26	-0.0294896	1237658701	1047788158	1
2018-10-19	0.00519838	1132145706	1.08513e+09	1
2018-10-12	-0.0482255	1186423247	1.16229e+09	1
2018-10-05	-0.0207746	960147301	1.12909e+09	0
2018-09-28	-0.0028479	980943699	1.06491e+09	0
2018-09-21	0.0203702	1277059619	1.10114e+09	1
2018-09-14	0.0129398	938090981	1039060400	0
2018-09-07	-0.0277219	1009419220	1.05138e+09	0
2018-08-31	-0.00598066	781103032	1001418213	0
2018-08-24	0.0132808	703413398	8.58007e+08	0
2018-08-17	-0.0107011	835856955	8.32448e+08	1
2018-08-10	-0.0117013	817875478	7.84562e+08	1
2018-08-03	-0.00520949	1020591143	8.44434e+08	1
2018-07-27	0.0124979	995039568	917340786	1
2018-07-20	0.0011349	850288590	9.20949e+08	0
2018-07-13	0.0117961	834347783	925066771	0
2018-07-06	0.00854701	899645421	8.9483e+08	1
2018-06-29	-0.00947099	956774561	8.85264e+08	1
2018-06-22	-0.0137079	1043013058	9.33445e+08	1
2018-06-15	0.0112714	1260389613	1.03996e+09	1
2018-06-08	-0.00210423	1002436124	1065653339	0
2018-06-01	-0.0112333	1293766040	1.1499e+09	1
2018-05-25	-0.00882231	1152054231	1177161502	0
2018-05-18	0.00996563	1073801185	1130514395	0
2018-05-11	0.00720589	818959264	1084645180	0
2018-05-04	0.00290582	803969519	9.62196e+08	0
2018-04-27	0.00944744	977015971	9.18436e+08	1
2018-04-20	0.0116969	922792039	8.80684e+08	1
2018-04-13	0.0101808	905088052	9.02216e+08	1
2018-04-06	0.0155181	808054777	9.03238e+08	0
2018-03-30	0.0154569	845939633	8.70469e+08	0
2018-03-23	-0.032201	1007414757	8.91624e+08	1
2018-03-16	-0.000824986	1159199284	9.55152e+08	1
2018-03-09	0.0321986	1023759413	1.00908e+09	1
2018-03-02	-0.0277878	1069540573	1.06498e+09	1
2018-02-23	0.00559256	829561965	1.02052e+09	0
2018-02-16	0.0338717	1102518033	1006344996	1
2018-02-09	-0.0536358	1521319450	1.13074e+09	1
2018-02-02	-0.0269212	1001342439	1.11369e+09	0
2018-01-26	-0.00128519	926417439	1.1379e+09	0
2018-01-19	0.00654299	884263260	1083335647	0
2018-01-12	0.00480366	1012512426	956133891	1
2018-01-05	0.0280322	734749109	8.89486e+08	0
2017-12-29	-0.0079728	300408797	732983398	0
2017-12-22	0.00269687	782330700	707500258	1
2017-12-15	-0.00693455	1149370753	7.41715e+08	1
2017-12-08	0.0146153	1034788483	8.16725e+08	1
2017-12-01	-0.0108853	1122909428	1022349841	1
2017-11-24	0.0114174	836276535	1.03584e+09	0
2017-11-17	-0.0160488	1083871465	1.01946e+09	1
2017-11-10	-0.0230151	1074938015	1.0295e+09	1
2017-11-03	0.00677466	915194089	977570026	0
2017-10-27	0.0139769	956365716	1.00759e+09	0
2017-10-20	0.00134519	860347697	9.51711e+08	0
2017-10-13	0.00464858	758329369	8.72559e+08	0
2017-10-06	0.00655064	860445041	8.58872e+08	1
2017-09-29	0.0137311	898241281	844340847	1
2017-09-22	0.00634811	832391282	8.37352e+08	0
2017-09-15	0.0161618	1098431732	922377334	1
2017-09-08	0.00238594	900857145	932480360	0
2017-09-01	0.00504786	809931854	9.10403e+08	0
2017-08-25	-0.00332393	666286447	8.68877e+08	0
2017-08-18	0.00976495	704864560	7.70485e+08	0
2017-08-11	-0.0256583	886884100	7.66992e+08	1
2017-08-04	0.0114016	926332311	7.96092e+08	1
2017-07-28	0.00552631	1018059802	8.84035e+08	1
2017-07-21	-0.0133733	907986471	934815671	0
2017-07-14	0.0192898	816381467	9.1719e+08	0
2017-07-07	0.00346779	906630202	9.12264e+08	0
2017-06-30	-0.0273101	1198945426	9.57486e+08	1
2017-06-23	-0.00332255	963687622	9.71411e+08	0
2017-06-16	-0.00638778	1242541318	1077951142	1
2017-06-09	-0.00640509	880756852	1.07148e+09	0
2017-06-02	0.00230531	986090368	1018269040	0
2017-05-26	0.00196873	881639807	9.97757e+08	0
2017-05-19	-0.0146642	1208536239	9.89256e+08	1
2017-05-12	-0.00185001	1282141616	1.0896e+09	1
2017-05-05	0.0319607	1006387299	1.09468e+09	0
2017-04-28	0.0352268	1455488660	1.23814e+09	1
2017-04-21	-0.00424191	1074513059	1.20463e+09	0
2017-04-14	-0.00961412	737765810	1068538707	0
2017-04-07	0.00399485	916502247	1046067444	0
2017-03-31	0.017812	965885923	9.23667e+08	1
2017-03-24	-0.00424399	974151664	898576411	1
2017-03-17	0.00897893	1165275180	1.00545e+09	1
2017-03-10	0.00131851	1024860527	1.03254e+09	0
2017-03-03	0.0243646	1091773723	1.06402e+09	1
2017-02-24	-0.00434138	1007181267	1.07227e+09	0
2017-02-17	0.0111999	1028544831	1038090087	0
2017-02-10	0.00152276	1013876025	1.03534e+09	0
2017-02-03	-0.00171284	1023428267	1.01826e+09	1
2017-01-27	-0.00120823	960404774	1.00656e+09	0
2017-01-20	-0.00849183	937812300	9.8388e+08	0
2017-01-13	0.00164594	949585538	9.67808e+08	0
2017-01-06	0.00837358	754673683	9.00619e+08	0
2016-12-30	0.00399927	368118213	7.52547e+08	0
2016-12-23	0.00466598	737773239	7.02538e+08	1
2016-12-16	0.0140078	1382046496	8.10653e+08	1
2016-12-09	0.0470872	1339611951	9.56887e+08	1
2016-12-02	-0.0115396	1140328621	1.14994e+09	0
2016-11-25	0.0138136	923519938	1.19638e+09	0
2016-11-18	0.0027773	1165026219	1.14212e+09	1
2016-11-11	0.0129102	1521554390	1187607292	1
2016-11-04	-0.0370158	1009334127	1.15486e+09	0
2016-10-28	-0.00586677	1000899528	1174203566	0
2016-10-21	0.0116669	935871889	1.11691e+09	0
2016-10-14	0.00809163	1025687244	992948197	1
2016-10-07	-0.00457186	1049132426	1.0029e+09	1
2016-09-30	-0.00593184	985468830	9.9904e+08	0
2016-09-23	0.0338339	902843489	9.90783e+08	0
2016-09-16	-0.0286187	1249711701	1.04679e+09	1
2016-09-09	-0.014168	886266016	1006072509	0
2016-09-02	0.022174	923121406	990485653	0
2016-08-26	0.00881889	712179137	942819565	0
2016-08-19	-0.018886	705917921	806871120	0
2016-08-12	0.0180541	762743325	7.7599e+08	0
2016-08-05	-0.00730585	1037632377	804618190	1
2016-07-29	0.00770726	1079058361	896337996	1
2016-07-22	0.00519183	851434245	932717077	0
2016-07-15	0.031082	1082127855	1.01256e+09	1
2016-07-08	-0.0168901	1131714447	1036083727	1
2016-07-01	0.0404517	1681669824	1.18674e+09	1
2016-06-24	-0.0119174	1652759071	1.38707e+09	1
2016-06-17	-0.0260768	1410339752	1.46912e+09	0
2016-06-10	-0.0235042	915857355	1.41516e+09	0
2016-06-03	-0.0156684	931220914	1227544273	0
2016-05-27	0.0339519	971239654	1.05716e+09	0
2016-05-20	0.00369924	937626791	9.38986e+08	0
2016-05-13	0.00449195	1056981350	9.74267e+08	1
2016-05-06	-0.0223936	964822855	9.82668e+08	0
2016-04-29	-0.0273168	1087815163	1.01181e+09	1
2016-04-22	0.0121436	1093951900	1050892817	1
2016-04-15	0.0408524	1191782696	1.08459e+09	1
2016-04-08	-0.00604166	1074873980	1.11211e+09	0
2016-04-01	-0.00304665	879476177	1.06002e+09	0
2016-03-25	-0.02087	794880219	985253268	0
2016-03-18	0.000320124	1429881616	1044777998	1
2016-03-11	0.00576094	1352794591	1.11426e+09	1
2016-03-04	0.0323235	1233755606	1202828008	1
2016-02-26	0.0155879	1196560959	1303248193	0
2016-02-19	0.0503463	1343957674	1.28177e+09	1
2016-02-12	-0.0495144	1789374632	1.39091e+09	1
2016-02-05	-0.049674	1517669627	1461890723	1
2016-01-29	0.0244062	1333766624	1.49619e+09	0
2016-01-22	0.0313463	1471224257	1528008785	0
2016-01-15	-0.0264582	1421365499	1.43601e+09	0
2016-01-08	-0.0621297	1210432390	1.3592e+09	0
2016-01-01	-0.00404391	377606367	1.12016e+09	0
2015-12-25	0.0114032	602501845	9.02977e+08	0
2015-12-18	0.0166207	1517041920	9.26896e+08	1
2015-12-11	-0.0372256	1278952932	944025766	1
2015-12-04	-0.0423178	1389471426	1.19699e+09	1
2015-11-27	0.00817141	962783787	1.28706e+09	0
2015-11-20	0.0257819	1051782355	1170747625	0
2015-11-13	-0.0303787	1137124751	1.13529e+09	1
2015-11-06	0.0165019	1255629752	1.10183e+09	1
2015-10-30	-0.00482944	2703872021	1.5371e+09	1
2015-10-23	0.041952	2384529898	1.87029e+09	1
2015-10-16	0.00393535	2849900134	2.29848e+09	1
2015-10-09	0.0521284	4081313102	3.0049e+09	1
2015-10-02	-0.00670055	3899398997	3.30379e+09	1
2015-09-25	-0.0117706	2232925752	3.26588e+09	0
2015-09-18	-0.000353792	2600945840	3.20365e+09	0
2015-09-11	0.00187519	2718705083	2862993918	0
2015-09-04	-0.0328973	2159091075	2.42792e+09	0
2015-08-28	0.00898157	3606194526	2771234131	1
2015-08-21	-0.0666667	1742661031	2.55666e+09	0
2015-08-14	-0.0380647	2052340100	2390071683	0
2015-08-07	0.010599	2407292661	2.45212e+09	0
2015-07-31	0.000364568	2578658184	2195237994	1
2015-07-24	-0.0167482	1727498629	2.19145e+09	0
2015-07-17	0.0435049	2496435114	2302471147	1
2015-07-10	0.0197396	2946311015	2.43723e+09	1
2015-07-03	-0.0460022	3174318719	2.58614e+09	1
2015-06-26	0.0457496	2811487187	2.85714e+09	0
2015-06-19	-0.0129277	2843628554	2.94394e+09	0
2015-06-12	-0.00299597	1915819363	2.68631e+09	0
2015-06-05	-0.0226025	2172141617	2.43577e+09	0
2015-05-29	-0.0225694	1851377576	2.19574e+09	0
2015-05-22	0.0269225	1558606231	1.87449e+09	0
2015-05-15	-0.00966232	1938835562	1.88024e+09	1
2015-05-08	0.00579439	2713943167	2015690634	1
2015-05-01	-0.0295081	1908254417	2.02991e+09	0
2015-04-24	0.012021	2428961206	2247498588	1
2015-04-17	-0.021885	2806251359	2.46435e+09	1
2015-04-10	0.0313746	1786293793	2.23244e+09	0
2015-04-03	0.0110799	1487951835	2.12736e+09	0
2015-03-27	-0.0149865	3158662723	2.30979e+09	1
2015-03-20	0.0110138	2823494861	2314100803	1
2015-03-13	0.00545534	2260689840	2.4327e+09	0
2015-03-06	0.00789303	2728673759	2.74288e+09	0
2015-02-27	0.0271403	2601457256	2603578929	0
2015-02-20	0.0150984	2935430290	2.63156e+09	1
2015-02-13	0.0129494	2590726705	2.71407e+09	0
2015-02-06	0.0165512	2758667792	2.72157e+09	1
2015-01-30	-0.00597765	3102343846	2.84679e+09	1
2015-01-23	0.0566862	3430021983	2.97044e+09	1
2015-01-16	0.0466163	2883523564	3.04364e+09	0
2015-01-09	-0.0138522	2753113433	3.04225e+09	0

## Sheet: VOLATILITY
Exchange Date	Close	log	DAILY VARI	DAILY VOL	ANUUAL VOL	WEEKLY VOLT	ΜΑ>4WEEKS	D(hvlt)>4weeks
2021-01-29	1085.38	-0.0346433	0.00120016	1.44037e-06	0.000360093	7.20187e-06	#N/A	1
2021-01-22	1123.64	0.00163888	2.68592e-06	7.21416e-12	1.80354e-09	3.60708e-11	#N/A	0
2021-01-15	1121.8	-0.00913978	8.35355e-05	6.97818e-09	1.74455e-06	3.48909e-08	#N/A	0
2021-01-08	1132.1	0.0255511	0.00065286	4.26226e-07	0.000106556	2.13113e-06	2.34198e-06	0
2021-01-01	1103.54	0.00299486	8.96917e-06	8.04459e-11	2.01115e-08	4.0223e-10	5.41615e-07	0
2020-12-25	1100.24	-0.000336234	1.13053e-07	1.2781e-14	3.19525e-12	6.3905e-14	5.41606e-07	0
2020-12-18	1100.61	0.00574054	3.29538e-05	1.08596e-09	2.71489e-07	5.42978e-09	5.3424e-07	0
2020-12-11	1094.31	-0.0129739	0.000168323	2.83326e-08	7.08315e-06	1.41663e-07	3.68738e-08	1
2020-12-04	1108.6	0.00499169	2.4917e-05	6.20856e-10	1.55214e-07	3.10428e-09	3.75493e-08	0
2020-11-27	1103.08	0.0175683	0.000308645	9.52618e-08	2.38154e-05	4.76309e-07	1.56626e-07	1
2020-11-20	1083.87	0.0145911	0.000212899	4.53261e-08	1.13315e-05	2.2663e-07	2.11927e-07	1
2020-11-13	1068.17	0.0645679	0.00416901	1.73806e-05	0.00434516	8.69031e-05	2.19023e-05	1
2020-11-06	1001.38	0.0729717	0.00532487	2.83543e-05	0.00708857	0.000141771	5.73444e-05	1
2020-10-30	930.91	-0.0513594	0.00263778	6.9579e-06	0.00173948	3.47895e-05	6.59227e-05	0
2020-10-23	979.97	-0.011243	0.000126406	1.59784e-08	3.9946e-06	7.9892e-08	6.5886e-05	0
2020-10-16	991.05	-0.00248921	6.19614e-06	3.83922e-11	9.59805e-09	1.91961e-10	4.41602e-05	0
2020-10-09	993.52	0.0287531	0.000826741	6.83501e-07	0.000170875	3.4175e-06	9.57177e-06	0
2020-10-02	965.36	0.0217925	0.000474912	2.25541e-07	5.63852e-05	1.1277e-06	1.15632e-06	0
2020-09-25	944.55	-0.0396665	0.00157343	2.47568e-06	0.000618921	1.23784e-05	4.23095e-06	1
2020-09-18	982.77	-0.00536831	2.88187e-05	8.3052e-10	2.0763e-07	4.1526e-09	4.23194e-06	0
2020-09-11	988.06	0.0143116	0.000204822	4.19519e-08	1.0488e-05	2.09759e-07	3.43001e-06	0
2020-09-04	974.02	-0.0178275	0.000317818	1.01008e-07	2.52521e-05	5.05042e-07	3.27434e-06	0
2020-08-28	991.54	0.0200887	0.000403555	1.62857e-07	4.07142e-05	8.14285e-07	3.8331e-07	1
2020-08-21	971.82	-0.0129328	0.000167258	2.79752e-08	6.9938e-06	1.39876e-07	4.1724e-07	0
2020-08-14	984.47	0.0117707	0.00013855	1.91961e-08	4.79903e-06	9.59807e-08	3.88796e-07	0
2020-08-07	972.95	0.0193965	0.000376225	1.41545e-07	3.53863e-05	7.07727e-07	4.39467e-07	1
2020-07-31	954.26	-0.0336832	0.00113456	1.28722e-06	0.000321806	6.43612e-06	1.84492e-06	1
2020-07-24	986.95	-0.0193366	0.000373905	1.39805e-07	3.49513e-05	6.99026e-07	1.98471e-06	0
2020-07-17	1006.22	0.0125207	0.000156767	2.45759e-08	6.14398e-06	1.2288e-07	1.99144e-06	0
2020-07-10	993.7	0.000835611	6.98246e-07	4.87548e-13	1.21887e-10	2.43774e-12	1.81451e-06	0
2020-07-03	992.87	0.0222012	0.000492893	2.42943e-07	6.07358e-05	1.21472e-06	5.09156e-07	1
2020-06-26	971.07	-0.0146694	0.000215191	4.63072e-08	1.15768e-05	2.31536e-07	3.92283e-07	0
2020-06-19	985.42	0.0330439	0.0010919	1.19224e-06	0.000298061	5.96122e-06	1.85187e-06	1
2020-06-12	953.39	-0.0623636	0.00388922	1.51261e-05	0.00378152	7.56303e-05	2.07595e-05	1
2020-06-05	1014.74	0.0869343	0.00755758	5.7117e-05	0.0142792	0.000285585	9.1852e-05	1
2020-05-29	930.25	0.0432549	0.00187098	3.50058e-06	0.000875144	1.75029e-05	9.61698e-05	0
2020-05-22	890.87	0.0369885	0.00136815	1.87184e-06	0.00046796	9.3592e-06	9.70193e-05	0
2020-05-15	858.52	-0.0475958	0.00226536	5.13186e-06	0.00128297	2.56593e-05	8.45266e-05	0
2020-05-08	900.37	0.000555482	3.0856e-07	9.52091e-14	2.38023e-11	4.76045e-13	1.31303e-05	0
2020-05-01	899.87	0.0385964	0.00148968	2.21915e-06	0.000554787	1.10957e-05	1.15286e-05	0
2020-04-24	865.8	-0.0199883	0.000399533	1.59626e-07	3.99066e-05	7.98132e-07	9.38829e-06	0
2020-04-17	883.28	-0.00518308	2.68644e-05	7.21694e-10	1.80424e-07	3.60847e-09	2.97437e-06	0
2020-04-10	887.87	0.0795454	0.00632747	4.00369e-05	0.0100092	0.000200184	5.30204e-05	1
2020-04-03	819.98	-0.0281495	0.000792396	6.27892e-07	0.000156973	3.13946e-06	5.10314e-05	0
2020-03-27	843.39	0.0626661	0.00392704	1.54216e-05	0.00385541	7.71082e-05	7.01089e-05	1
2020-03-20	792.16	-0.0107854	0.000116325	1.35315e-08	3.38286e-06	6.76573e-08	7.01249e-05	0
2020-03-13	800.75	-0.216963	0.0470728	0.00221585	0.553963	0.0110793	0.00278989	1
2020-03-06	994.77	-0.0269856	0.000728225	5.30312e-07	0.000132578	2.65156e-06	0.00278977	0
2020-02-28	1021.98	-0.130266	0.0169694	0.000287959	0.0719897	0.00143979	0.00313044	0
2020-02-21	1164.17	-0.00870642	7.58017e-05	5.7459e-09	1.43647e-06	2.87295e-08	0.00313043	0
2020-02-14	1174.35	0.0113556	0.000128949	1.66279e-08	4.15698e-06	8.31396e-08	0.000360639	0
2020-02-07	1161.09	0.0358252	0.00128344	1.64723e-06	0.000411808	8.23615e-06	0.000362036	0
2020-01-31	1120.23	-0.0352394	0.00124181	1.5421e-06	0.000385525	7.7105e-06	4.01463e-06	1
2020-01-24	1160.41	-0.00828164	6.85855e-05	4.70398e-09	1.17599e-06	2.35199e-08	4.01333e-06	0
2020-01-17	1170.06	0.0109394	0.000119671	1.4321e-08	3.58026e-06	7.16052e-08	4.01044e-06	0
2020-01-10	1157.33	-4.3202e-05	1.86641e-09	3.48348e-18	8.70871e-16	1.74174e-17	1.95141e-06	0
2020-01-03	1157.38	0.000665517	4.42913e-07	1.96172e-13	4.9043e-11	9.8086e-13	2.37815e-08	0
2019-12-27	1156.61	0.0034904	1.21829e-05	1.48424e-10	3.71059e-08	7.42119e-10	1.80871e-08	0
2019-12-20	1152.58	0.0176283	0.000310757	9.65701e-08	2.41425e-05	4.82851e-07	1.20898e-07	1
2019-12-13	1132.44	0.00393731	1.55024e-05	2.40324e-10	6.00811e-08	1.20162e-09	1.21199e-07	0
2019-12-06	1127.99	-0.0017538	3.0758e-06	9.46055e-12	2.36514e-09	4.73027e-11	1.2121e-07	0
2019-11-29	1129.97	0.00511941	2.62084e-05	6.86879e-10	1.7172e-07	3.4344e-09	1.21883e-07	0
2019-11-22	1124.2	-0.00870599	7.57942e-05	5.74477e-09	1.43619e-06	2.87238e-08	8.35179e-09	1
2019-11-15	1134.03	0.00714165	5.10032e-05	2.60133e-09	6.50332e-07	1.30066e-08	1.1303e-08	1
2019-11-08	1125.96	0.0199316	0.000397268	1.57822e-07	3.94555e-05	7.89111e-07	2.08569e-07	1
2019-11-01	1103.74	0.00432194	1.86791e-05	3.4891e-10	8.72275e-08	1.74455e-09	2.08146e-07	0
2019-10-25	1098.98	0.00876457	7.68177e-05	5.90096e-09	1.47524e-06	2.95048e-08	2.08342e-07	0
2019-10-18	1089.39	-0.00434162	1.88497e-05	3.5531e-10	8.88275e-08	1.77655e-09	2.05534e-07	0
2019-10-11	1094.13	0.0269002	0.000723622	5.23629e-07	0.000130907	2.61814e-06	6.62793e-07	1
2019-10-04	1065.09	-0.0260407	0.000678119	4.59846e-07	0.000114961	2.29923e-06	1.23716e-06	1
2019-09-27	1093.19	-0.00501853	2.51857e-05	6.34318e-10	1.5858e-07	3.17159e-09	1.23058e-06	0
2019-09-20	1098.69	0.0046527	2.16476e-05	4.68619e-10	1.17155e-07	2.34309e-09	1.23072e-06	0
2019-09-13	1093.59	0.010165	0.000103327	1.06764e-08	2.6691e-06	5.33819e-08	5.89531e-07	0
2019-09-06	1082.53	0.0171809	0.000295184	8.71336e-08	2.17834e-05	4.35668e-07	1.23641e-07	1
2019-08-30	1064.09	0.0275543	0.00075924	5.76445e-07	0.000144111	2.88223e-06	8.43405e-07	1
2019-08-23	1035.17	0.00372613	1.3884e-05	1.92767e-10	4.81916e-08	9.63833e-10	8.4306e-07	0
2019-08-16	1031.32	-0.00677412	4.58887e-05	2.10577e-09	5.26443e-07	1.05289e-08	8.32347e-07	0
2019-08-09	1038.33	-0.0123948	0.000153631	2.36026e-08	5.90066e-06	1.18013e-07	7.52933e-07	0
2019-08-02	1051.28	-0.0433179	0.00187644	3.52104e-06	0.000880259	1.76052e-05	4.43367e-06	1
2019-07-26	1097.82	0.014848	0.000220463	4.86038e-08	1.2151e-05	2.43019e-07	4.49419e-06	0
2019-07-19	1081.64	0.00215646	4.65032e-06	2.16255e-11	5.40637e-09	1.08127e-10	4.49158e-06	0
2019-07-12	1079.31	-0.00625294	3.90992e-05	1.52875e-09	3.82187e-07	7.64374e-09	4.46399e-06	0
2019-07-05	1086.08	0.0135713	0.000184181	3.39228e-08	8.4807e-06	1.69614e-07	1.05096e-07	1
2019-06-28	1071.44	3.73336e-05	1.3938e-09	1.94268e-18	4.8567e-16	9.71339e-18	4.43415e-08	0
2019-06-21	1071.4	0.0223785	0.000500796	2.50796e-07	6.26991e-05	1.25398e-06	3.5781e-07	1
2019-06-14	1047.69	-0.000276761	7.65967e-08	5.86706e-15	1.46676e-12	2.93353e-14	3.55899e-07	0
2019-06-07	1047.98	0.025015	0.000625748	3.9156e-07	9.78901e-05	1.9578e-06	8.02946e-07	1
2019-05-31	1022.09	-0.0148102	0.000219342	4.81108e-08	1.20277e-05	2.40554e-07	8.63084e-07	0
2019-05-24	1037.34	-0.0206842	0.000427836	1.83044e-07	4.5761e-05	9.1522e-07	7.78394e-07	1
2019-05-17	1059.02	0.0175561	0.000308216	9.49973e-08	2.37493e-05	4.74987e-07	8.97141e-07	0
2019-05-10	1040.59	-0.0373954	0.00139841	1.95556e-06	0.000488891	9.77781e-06	2.85214e-06	1
2019-05-03	1080.24	-0.00157249	2.47272e-06	6.11433e-12	1.52858e-09	3.05716e-11	2.79201e-06	0
2019-04-26	1081.94	-0.00371787	1.38226e-05	1.91063e-10	4.77658e-08	9.55316e-10	2.56345e-06	0
2019-04-19	1085.97	0.01236	0.00015277	2.33387e-08	5.83468e-06	1.16694e-07	2.47387e-06	0
2019-04-12	1072.63	0.00434456	1.88752e-05	3.56274e-10	8.90685e-08	1.78137e-09	2.98652e-08	0
2019-04-05	1067.98	0.0241665	0.000584021	3.4108e-07	8.52701e-05	1.7054e-06	4.56208e-07	1
2019-03-29	1042.48	0.0151748	0.000230274	5.30263e-08	1.32566e-05	2.65132e-07	5.22252e-07	0
2019-03-22	1026.78	-0.01974	0.000389667	1.51841e-07	3.79601e-05	7.59203e-07	6.82879e-07	1
2019-03-15	1047.25	0.0325409	0.00105891	1.1213e-06	0.000280324	5.60649e-06	2.08406e-06	1
2019-03-08	1013.72	-0.0113195	0.000128131	1.64176e-08	4.1044e-06	8.2088e-08	1.67823e-06	0
2019-03-01	1025.26	0.0118129	0.000139544	1.94724e-08	4.86811e-06	9.73622e-08	1.63628e-06	0
2019-02-22	1013.22	0.0072706	5.28616e-05	2.79435e-09	6.98587e-07	1.39717e-08	1.44998e-06	0
2019-02-15	1005.88	0.0324635	0.00105388	1.11066e-06	0.000277664	5.55328e-06	1.43667e-06	1
2019-02-08	973.75	-0.00458	2.09764e-05	4.40008e-10	1.10002e-07	2.20004e-09	1.4167e-06	0
2019-02-01	978.22	0.0169489	0.000287264	8.25205e-08	2.06301e-05	4.12603e-07	1.49551e-06	0
2019-01-25	961.78	0.00892952	7.97363e-05	6.35787e-09	1.58947e-06	3.17894e-08	1.49997e-06	0
2019-01-18	953.23	0.0191172	0.000365467	1.33566e-07	3.33915e-05	6.67831e-07	2.78606e-07	1
2019-01-11	935.18	0.0149533	0.000223601	4.99976e-08	1.24994e-05	2.49988e-07	3.40553e-07	0
2019-01-04	921.3	0.0157756	0.000248869	6.19357e-08	1.54839e-05	3.09679e-07	3.14822e-07	0
2018-12-28	906.88	-0.00309375	9.57126e-06	9.1609e-11	2.29022e-08	4.58045e-10	3.06989e-07	0
2018-12-21	909.69	-0.0362593	0.00131474	1.72853e-06	0.000432132	8.64265e-06	2.30069e-06	1
2018-12-14	943.28	0.00552793	3.0558e-05	9.33792e-10	2.33448e-07	4.66896e-09	2.23936e-06	0
2018-12-07	938.08	-0.0367544	0.00135088	1.82489e-06	0.000456222	9.12444e-06	4.44305e-06	1
2018-11-30	973.2	0.0114608	0.00013135	1.72529e-08	4.31323e-06	8.62647e-08	4.46451e-06	0
2018-11-23	962.11	-0.0191888	0.00036821	1.35579e-07	3.38946e-05	6.77893e-07	2.47332e-06	0
2018-11-16	980.75	-0.0138119	0.000190769	3.63926e-08	9.09816e-06	1.81963e-07	2.51764e-06	0
2018-11-09	994.39	0.00340486	1.15931e-05	1.34399e-10	3.35998e-08	6.71996e-10	2.36698e-07	0
2018-11-02	991.01	0.0270111	0.0007296	5.32317e-07	0.000133079	2.66158e-06	8.80528e-07	1
2018-10-26	964.6	-0.0299332	0.000895994	8.02804e-07	0.000200701	4.01402e-06	1.71456e-06	1
2018-10-19	993.91	0.00518491	2.68833e-05	7.22713e-10	1.80678e-07	3.61356e-09	1.66997e-06	0
2018-10-12	988.77	-0.0494271	0.00244304	5.96844e-06	0.00149211	2.98422e-05	9.13036e-06	1
2018-10-05	1038.87	-0.0209934	0.000440725	1.94238e-07	4.85596e-05	9.71192e-07	8.70776e-06	0
2018-09-28	1060.91	-0.00285197	8.13372e-06	6.61574e-11	1.65394e-08	3.30787e-10	7.70434e-06	0
2018-09-21	1063.94	0.0201655	0.000406647	1.65362e-07	4.13405e-05	8.2681e-07	7.91014e-06	0
2018-09-14	1042.7	0.0128568	0.000165298	2.73234e-08	6.83085e-06	1.36617e-07	4.83737e-07	0
2018-09-07	1029.38	-0.0281134	0.000790363	6.24674e-07	0.000156168	3.12337e-06	1.02178e-06	1
2018-08-31	1058.73	-0.00599861	3.59834e-05	1.2948e-09	3.23701e-07	6.47402e-09	1.02332e-06	0
2018-08-24	1065.1	0.0131934	0.000174066	3.02989e-08	7.57473e-06	1.51495e-07	8.54489e-07	0
2018-08-17	1051.14	-0.0107587	0.000115751	1.33982e-08	3.34955e-06	6.6991e-08	8.37082e-07	0
2018-08-10	1062.51	-0.0117703	0.000138541	1.91936e-08	4.7984e-06	9.59681e-08	8.02319e-08	1
2018-08-03	1075.09	-0.00522311	2.72808e-05	7.44244e-10	1.86061e-07	3.72122e-09	7.95437e-08	0
2018-07-27	1080.72	0.0124204	0.000154267	2.37984e-08	5.9496e-06	1.18992e-07	7.14181e-08	1
2018-07-20	1067.38	0.00113426	1.28655e-06	1.6552e-12	4.138e-10	8.276e-12	5.46724e-08	0
2018-07-13	1066.17	0.011727	0.000137524	1.89128e-08	4.72819e-06	9.45638e-08	5.43213e-08	1
2018-07-06	1053.74	0.00851069	7.24318e-05	5.24637e-09	1.31159e-06	2.62319e-08	5.9949e-08	0
2018-06-29	1044.81	-0.00951612	9.05566e-05	8.2005e-09	2.05013e-06	4.10025e-08	4.04516e-08	1
2018-06-22	1054.8	-0.0138027	0.000190514	3.62955e-08	9.07387e-06	1.81477e-07	8.58189e-08	1
2018-06-15	1069.46	0.0112084	0.000125628	1.57824e-08	3.9456e-06	7.8912e-08	8.1906e-08	0
2018-06-08	1057.54	-0.00210645	4.43712e-06	1.9688e-11	4.92201e-09	9.84402e-11	7.53726e-08	0
2018-06-01	1059.77	-0.0112969	0.00012762	1.62869e-08	4.07172e-06	8.14344e-08	8.54806e-08	0
2018-05-25	1071.81	-0.00886145	7.85253e-05	6.16623e-09	1.54156e-06	3.08311e-08	4.7819e-08	0
2018-05-18	1081.35	0.0099163	9.8333e-05	9.66938e-09	2.41734e-06	4.83469e-08	4.01777e-08	1
2018-05-11	1070.68	0.00718005	5.15531e-05	2.65772e-09	6.6443e-07	1.32886e-08	4.34753e-08	0
2018-05-04	1063.02	0.00290161	8.41935e-06	7.08854e-11	1.77214e-08	3.54427e-10	2.32053e-08	0
2018-04-27	1059.94	0.00940309	8.84181e-05	7.81776e-09	1.95444e-06	3.90888e-08	2.52697e-08	1
2018-04-20	1050.02	0.011629	0.000135235	1.82884e-08	4.5721e-06	9.1442e-08	3.60435e-08	1
2018-04-13	1037.88	0.0101294	0.000102604	1.05276e-08	2.6319e-06	5.2638e-08	4.58808e-08	1
2018-04-06	1027.42	0.015399	0.000237128	5.62296e-08	1.40574e-05	2.81148e-07	1.16079e-07	1
2018-03-30	1011.72	0.0153386	0.000235274	5.53538e-08	1.38385e-05	2.76769e-07	1.75499e-07	1
2018-03-23	996.32	-0.0327309	0.00107131	1.14771e-06	0.000286927	5.73854e-06	1.58727e-06	1
2018-03-16	1029.47	-0.000825327	6.81164e-07	4.63985e-13	1.15996e-10	2.31993e-12	1.57412e-06	0
2018-03-09	1030.32	0.0316911	0.00100433	1.00867e-06	0.000252167	5.04335e-06	2.76466e-06	1
2018-03-02	998.18	-0.0281812	0.000794179	6.3072e-07	0.00015768	3.1536e-06	3.48387e-06	0
2018-02-23	1026.71	0.00557698	3.11027e-05	9.67376e-10	2.41844e-07	4.83688e-09	2.05045e-06	0
2018-02-16	1021	0.0333107	0.0011096	1.23122e-06	0.000307804	6.15608e-06	3.58947e-06	1
2018-02-09	987.55	-0.0551278	0.00303907	9.23595e-06	0.00230899	4.61797e-05	1.38736e-05	1
2018-02-02	1043.52	-0.0272902	0.000744754	5.54659e-07	0.000138665	2.7733e-06	1.37785e-05	0
2018-01-26	1072.39	-0.00128602	1.65384e-06	2.73519e-12	6.83799e-10	1.3676e-11	1.37773e-05	0
2018-01-19	1073.77	0.00652168	4.25323e-05	1.809e-09	4.5225e-07	9.04499e-09	1.22405e-05	0
2018-01-12	1066.79	0.00479216	2.29648e-05	5.27383e-10	1.31846e-07	2.63691e-09	6.96248e-07	0
2018-01-05	1061.69	0.0276465	0.00076433	5.842e-07	0.00014605	2.921e-06	7.33174e-07	1
2017-12-29	1032.74	-0.00800475	6.4076e-05	4.10573e-09	1.02643e-06	2.05287e-08	7.38303e-07	0
2017-12-22	1041.04	0.00269324	7.25355e-06	5.2614e-11	1.31535e-08	2.6307e-10	7.36107e-07	0
2017-12-15	1038.24	-0.0069587	4.84235e-05	2.34484e-09	5.8621e-07	1.17242e-08	7.38379e-07	0
2017-12-08	1045.49	0.0145095	0.000210525	4.43208e-08	1.10802e-05	2.21604e-07	6.353e-08	1
2017-12-01	1030.43	-0.010945	0.000119793	1.43504e-08	3.58759e-06	7.17518e-08	7.63358e-08	0
2017-11-24	1041.77	0.0113527	0.000128883	1.66109e-08	4.15273e-06	8.30545e-08	9.70337e-08	0
2017-11-17	1030.01	-0.0161789	0.000261758	6.85172e-08	1.71293e-05	3.42586e-07	1.79749e-07	1
2017-11-10	1046.81	-0.0232841	0.000542149	2.93926e-07	7.34814e-05	1.46963e-06	4.91755e-07	1
2017-11-03	1071.47	0.00675182	4.5587e-05	2.07818e-09	5.19544e-07	1.03909e-08	4.76415e-07	0
2017-10-27	1064.26	0.0138801	0.000192657	3.71169e-08	9.27922e-06	1.85584e-07	5.02047e-07	0
2017-10-20	1049.59	0.00134428	1.8071e-06	3.26562e-12	8.16404e-10	1.63281e-11	4.16405e-07	0
2017-10-13	1048.18	0.00463781	2.15092e-05	4.62648e-10	1.15662e-07	2.31324e-09	4.95762e-08	0
2017-10-06	1043.33	0.00652928	4.26315e-05	1.81744e-09	4.5436e-07	9.08721e-09	4.92503e-08	0
2017-09-29	1036.54	0.0136376	0.000185985	3.45904e-08	8.64761e-06	1.72952e-07	4.60923e-08	1
2017-09-22	1022.5	0.00632805	4.00442e-05	1.60354e-09	4.00884e-07	8.01769e-09	4.80926e-08	0
2017-09-15	1016.05	0.0160326	0.000257043	6.60712e-08	1.65178e-05	3.30356e-07	1.30103e-07	1
2017-09-08	999.89	0.0023831	5.67916e-06	3.22529e-11	8.06322e-09	1.61264e-10	1.27872e-07	0
2017-09-01	997.51	0.00503516	2.53528e-05	6.42767e-10	1.60692e-07	3.21383e-09	8.54372e-08	0
2017-08-25	992.5	-0.00332946	1.10853e-05	1.22885e-10	3.07211e-08	6.14423e-10	8.35864e-08	0
2017-08-18	995.81	0.00971758	9.44314e-05	8.91729e-09	2.22932e-06	4.45865e-08	1.2144e-08	1
2017-08-11	986.18	-0.0259932	0.000675645	4.56496e-07	0.000114124	2.28248e-06	5.82723e-07	1
2017-08-04	1012.15	0.0113371	0.000128529	1.65197e-08	4.12991e-06	8.25983e-08	6.02569e-07	0
2017-07-28	1000.74	0.00551109	3.03721e-05	9.22466e-10	2.30617e-07	4.61233e-09	6.03569e-07	0
2017-07-21	995.24	-0.0134635	0.000181265	3.28571e-08	8.21427e-06	1.64285e-07	6.33494e-07	0
2017-07-14	1008.73	0.0191062	0.000365045	1.33258e-07	3.33145e-05	6.66289e-07	2.29446e-07	1
2017-07-07	989.64	0.00346179	1.1984e-05	1.43616e-10	3.59039e-08	7.18078e-10	2.08976e-07	0
2017-06-30	986.22	-0.02769	0.000766734	5.87882e-07	0.00014697	2.93941e-06	9.42675e-07	1
2017-06-23	1013.91	-0.00332808	1.10761e-05	1.22681e-10	3.06703e-08	6.13405e-10	9.01757e-07	0
2017-06-16	1017.29	-0.00640827	4.10659e-05	1.68641e-09	4.21602e-07	8.43204e-09	7.37293e-07	0
2017-06-09	1023.83	-0.00642569	4.12895e-05	1.70483e-09	4.26207e-07	8.52413e-09	7.39244e-07	0
2017-06-02	1030.43	0.00230266	5.30224e-06	2.81138e-11	7.02844e-09	1.40569e-10	4.42754e-09	0
2017-05-26	1028.06	0.0019668	3.8683e-06	1.49637e-11	3.74093e-09	7.48186e-11	4.29289e-09	0
2017-05-19	1026.04	-0.0147728	0.000218236	4.76268e-08	1.19067e-05	2.38134e-07	6.17184e-08	1
2017-05-12	1041.31	-0.00185172	3.42886e-06	1.17571e-11	2.93928e-09	5.87855e-11	5.96021e-08	0
2017-05-05	1043.24	0.0314606	0.000989767	9.79638e-07	0.000244909	4.89819e-06	1.28411e-06	1
2017-04-28	1010.93	0.0346205	0.00119858	1.43659e-06	0.000359148	7.18296e-06	3.07984e-06	1
2017-04-21	976.53	-0.00425093	1.80704e-05	3.26541e-10	8.16352e-08	1.6327e-09	3.02071e-06	0
2017-04-14	980.69	-0.00966064	9.33279e-05	8.7101e-09	2.17752e-06	4.35505e-08	3.03158e-06	0
2017-04-07	990.21	0.00398689	1.58953e-05	2.52661e-10	6.31651e-08	1.2633e-09	1.80735e-06	0
2017-03-31	986.27	0.0176552	0.000311707	9.71611e-08	2.42903e-05	4.85806e-07	1.33063e-07	1
2017-03-24	969.01	-0.00425302	1.80882e-05	3.27184e-10	8.17959e-08	1.63592e-09	1.33064e-07	0
2017-03-17	973.14	0.00893886	7.99032e-05	6.38453e-09	1.59613e-06	3.19226e-08	1.30157e-07	0
2017-03-10	964.48	0.00131764	1.73617e-06	3.0143e-12	7.53575e-10	1.50715e-11	1.29845e-07	0
2017-03-03	963.21	0.0240725	0.000579484	3.35802e-07	8.39506e-05	1.67901e-06	4.28146e-07	1
2017-02-24	940.3	-0.00435083	1.89297e-05	3.58335e-10	8.95837e-08	1.79167e-09	4.28185e-07	0
2017-02-17	944.4	0.0111376	0.000124046	1.53875e-08	3.84687e-06	7.69375e-08	4.39439e-07	0
2017-02-10	933.94	0.0015216	2.31526e-06	5.36042e-12	1.34011e-09	2.68021e-11	4.39442e-07	0
2017-02-03	932.52	-0.00171431	2.93886e-06	8.6369e-12	2.15923e-09	4.31845e-11	1.96998e-08	0
2017-01-27	934.12	-0.00120896	1.46159e-06	2.13625e-12	5.34064e-10	1.06813e-11	1.92545e-08	0
2017-01-20	935.25	-0.00852809	7.27283e-05	5.2894e-09	1.32235e-06	2.6447e-08	6.63192e-09	1
2017-01-13	943.26	0.00164459	2.70467e-06	7.31525e-12	1.82881e-09	3.65763e-11	6.63436e-09	0
2017-01-06	941.71	0.00833871	6.95341e-05	4.835e-09	1.20875e-06	2.4175e-08	1.26673e-08	1
2016-12-30	933.89	0.00399129	1.59304e-05	2.53778e-10	6.34446e-08	1.26889e-09	1.29819e-08	0
2016-12-23	930.17	0.00465513	2.16702e-05	4.69599e-10	1.174e-07	2.348e-09	6.95711e-09	0
2016-12-16	925.85	0.0139106	0.000193506	3.74445e-08	9.36113e-06	1.87223e-07	5.37536e-08	1
2016-12-09	913.06	0.0460122	0.00211712	4.4822e-06	0.00112055	2.2411e-05	5.65046e-06	1
2016-12-02	872	-0.0116067	0.000134715	1.81482e-08	4.53705e-06	9.07411e-08	5.67282e-06	0
2016-11-25	882.18	0.013719	0.000188211	3.54235e-08	8.85588e-06	1.77118e-07	5.71652e-06	0
2016-11-18	870.16	0.00277345	7.69201e-06	5.91671e-11	1.47918e-08	2.95835e-10	5.66978e-06	0
2016-11-11	867.75	0.0128275	0.000164545	2.70752e-08	6.7688e-06	1.35376e-07	1.00883e-07	1
2016-11-04	856.69	-0.0377183	0.00142267	2.02399e-06	0.000505996	1.01199e-05	2.60818e-06	1
2016-10-28	889.62	-0.00588405	3.46221e-05	1.19869e-09	2.99672e-07	5.99343e-09	2.5654e-06	0
2016-10-21	894.87	0.0115994	0.000134546	1.81027e-08	4.52569e-06	9.05137e-08	2.58795e-06	0
2016-10-14	884.55	0.00805907	6.49486e-05	4.21832e-09	1.05458e-06	2.10916e-08	2.55938e-06	0
2016-10-07	877.45	-0.00458234	2.09978e-05	4.40909e-10	1.10227e-07	2.20455e-09	2.99508e-08	0
2016-09-30	881.48	-0.0059495	3.53966e-05	1.25292e-09	3.1323e-07	6.26459e-09	3.00186e-08	0
2016-09-23	886.74	0.0332741	0.00110717	1.22582e-06	0.000306454	6.12909e-06	1.53966e-06	1
2016-09-16	857.72	-0.0290362	0.000843099	7.10816e-07	0.000177704	3.55408e-06	2.42291e-06	1
2016-09-09	882.99	-0.0142693	0.000203614	4.14586e-08	1.03646e-05	2.07293e-07	2.47418e-06	0
2016-09-02	895.68	0.0219318	0.000481002	2.31363e-07	5.78408e-05	1.15682e-06	2.76182e-06	0
2016-08-26	876.25	0.00878023	7.70925e-05	5.94325e-09	1.48581e-06	2.97162e-08	1.23698e-06	0
2016-08-19	868.59	-0.0190667	0.000363537	1.3216e-07	3.30399e-05	6.60798e-07	5.13656e-07	1
2016-08-12	885.31	0.017893	0.000320161	1.02503e-07	2.56257e-05	5.12514e-07	5.89961e-07	0
2016-08-05	869.61	-0.00733267	5.37681e-05	2.891e-09	7.22751e-07	1.4455e-08	3.04371e-07	0
2016-07-29	876.01	0.00767771	5.89473e-05	3.47478e-09	8.68695e-07	1.73739e-08	3.01285e-07	0
2016-07-22	869.31	0.0051784	2.68158e-05	7.19089e-10	1.79772e-07	3.59544e-09	1.36985e-07	0
2016-07-15	864.82	0.0306087	0.000936893	8.77768e-07	0.000219442	4.38884e-06	1.10607e-06	1
2016-07-08	838.75	-0.0170344	0.000290171	8.41994e-08	2.10498e-05	4.20997e-07	1.2077e-06	0
2016-07-01	853.16	0.039655	0.00157252	2.47281e-06	0.000618201	1.2364e-05	4.29437e-06	1
2016-06-24	819.99	-0.011989	0.000143735	2.06598e-08	5.16496e-06	1.03299e-07	4.31929e-06	0
2016-06-17	829.88	-0.0264228	0.000698163	4.87432e-07	0.000121858	2.43716e-06	3.83137e-06	0
2016-06-10	852.1	-0.0237848	0.000565718	3.20037e-07	8.00093e-05	1.60019e-06	4.12617e-06	0
2016-06-03	872.61	-0.0157924	0.0002494	6.22004e-08	1.55501e-05	3.11002e-07	1.11291e-06	0
2016-05-27	886.5	0.0333882	0.00111477	1.24272e-06	0.00031068	6.21361e-06	2.64049e-06	1
2016-05-20	857.39	0.00369241	1.36339e-05	1.85884e-10	4.64709e-08	9.29418e-10	2.03143e-06	0
2016-05-13	854.23	0.00448189	2.00874e-05	4.03502e-10	1.00875e-07	2.01751e-09	1.63189e-06	0
2016-05-06	850.41	-0.0226482	0.00051294	2.63108e-07	6.57769e-05	1.31554e-06	1.88302e-06	0
2016-04-29	869.89	-0.0276969	0.000767117	5.88469e-07	0.000147117	2.94235e-06	1.06521e-06	1
2016-04-22	894.32	0.0120705	0.000145697	2.12276e-08	5.3069e-06	1.06138e-07	1.09151e-06	0
2016-04-15	883.59	0.04004	0.0016032	2.57025e-06	0.000642563	1.28513e-05	4.30382e-06	1
2016-04-08	848.91	-0.00605998	3.67234e-05	1.34861e-09	3.37152e-07	6.74304e-09	3.97662e-06	0
2016-04-01	854.07	-0.0030513	9.31041e-06	8.66836e-11	2.16709e-08	4.33418e-10	3.24114e-06	0
2016-03-25	856.68	-0.0210909	0.000444824	1.97869e-07	4.94672e-05	9.89343e-07	3.46194e-06	0
2016-03-18	874.94	0.000320073	1.02447e-07	1.04954e-14	2.62384e-12	5.24768e-14	2.4913e-07	0
2016-03-11	874.66	0.00574441	3.29982e-05	1.08888e-09	2.72221e-07	5.44441e-09	2.48805e-07	0
2016-03-04	869.65	0.0318121	0.00101201	1.02417e-06	0.000256042	5.12084e-06	1.52891e-06	1
2016-02-26	842.42	0.0154676	0.000239248	5.72397e-08	1.43099e-05	2.86198e-07	1.35312e-06	0
2016-02-19	829.49	0.0491199	0.00241277	5.82145e-06	0.00145536	2.91073e-05	8.62993e-06	1
2016-02-12	789.73	-0.0507822	0.00257883	6.65039e-06	0.0016626	3.32519e-05	1.69416e-05	1
2016-02-05	830.87	-0.0509502	0.00259593	6.73883e-06	0.00168471	3.36941e-05	2.40849e-05	1
2016-01-29	874.3	0.0241132	0.000581445	3.38078e-07	8.45196e-05	1.69039e-06	2.44359e-05	0
2016-01-22	853.47	0.030865	0.00095265	9.07542e-07	0.000226886	4.53771e-06	1.82935e-05	0
2016-01-15	827.53	-0.0268145	0.000719018	5.16987e-07	0.000129247	2.58494e-06	1.06268e-05	0
2016-01-08	850.02	-0.0641436	0.0041144	1.69283e-05	0.00423207	8.46415e-05	2.33636e-05	1
2016-01-01	906.33	-0.00405211	1.64196e-05	2.69603e-10	6.74008e-08	1.34802e-09	2.29414e-05	0
2015-12-25	910.01	0.0113386	0.000128565	1.65289e-08	4.13223e-06	8.26445e-08	2.18276e-05	0
2015-12-18	899.75	0.0164841	0.000271726	7.38349e-08	1.84587e-05	3.69174e-07	2.12737e-05	0
2015-12-11	885.04	-0.0379362	0.00143915	2.07116e-06	0.00051779	1.03558e-05	2.70224e-06	1
2015-12-04	919.26	-0.0432393	0.00186964	3.49554e-06	0.000873884	1.74777e-05	7.07132e-06	1
2015-11-27	959.88	0.00813821	6.62304e-05	4.38646e-09	1.09662e-06	2.19323e-08	7.05614e-06	0
2015-11-20	952.1	0.0254552	0.000647965	4.19859e-07	0.000104965	2.0993e-06	7.48867e-06	0
2015-11-13	928.17	-0.0308497	0.000951703	9.05739e-07	0.000226435	4.52869e-06	6.0319e-06	0
2015-11-06	957.25	0.0163672	0.000267886	7.17628e-08	1.79407e-05	3.58814e-07	1.75218e-06	0
2015-10-30	941.71	-0.00484114	2.34366e-05	5.49274e-10	1.37319e-07	2.74637e-09	1.74739e-06	0
2015-10-23	946.28	0.0410959	0.00168887	2.8523e-06	0.000713074	1.42615e-05	4.78793e-06	1
2015-10-16	908.18	0.00392763	1.54263e-05	2.3797e-10	5.94926e-08	1.18985e-09	3.65606e-06	0
2015-10-09	904.62	0.0508152	0.00258218	6.66766e-06	0.00166691	3.33383e-05	1.19009e-05	1
2015-10-02	859.8	-0.0067231	4.52001e-05	2.04305e-09	5.10763e-07	1.02153e-08	1.19028e-05	0
2015-09-25	865.6	-0.0118404	0.000140196	1.96549e-08	4.91373e-06	9.82745e-08	8.36199e-06	0
2015-09-18	875.91	-0.000353855	1.25213e-07	1.56784e-14	3.9196e-12	7.8392e-14	8.36169e-06	0
2015-09-11	876.22	0.00187343	3.50974e-06	1.23183e-11	3.07957e-09	6.15914e-11	2.71379e-08	0
2015-09-04	874.58	-0.0334506	0.00111894	1.25203e-06	0.000313007	6.26014e-06	1.58962e-06	1
2015-08-28	904.33	0.00894147	7.995e-05	6.392e-09	1.598e-06	3.196e-08	1.57304e-06	0
2015-08-21	896.28	-0.0689929	0.00476002	2.26578e-05	0.00566444	0.000113289	2.98952e-05	1
2015-08-14	960.3	-0.0388081	0.00150607	2.26824e-06	0.00056706	1.13412e-05	3.27305e-05	0
2015-08-07	998.3	0.0105432	0.000111159	1.23564e-08	3.0891e-06	6.1782e-08	3.11809e-05	0
2015-07-31	987.83	0.000364502	1.32861e-07	1.76522e-14	4.41304e-12	8.82608e-14	3.11729e-05	0
2015-07-24	987.47	-0.01689	0.000285272	8.13799e-08	2.0345e-05	4.069e-07	2.95247e-06	0
2015-07-17	1004.29	0.0425852	0.0018135	3.28877e-06	0.000822192	1.64438e-05	4.22813e-06	1
2015-07-10	962.42	0.0195473	0.000382095	1.45997e-07	3.64992e-05	7.29985e-07	4.39518e-06	0
2015-07-03	943.79	-0.0470939	0.00221784	4.91881e-06	0.0012297	2.45941e-05	1.05437e-05	1
2015-06-26	989.3	0.0447339	0.00200112	4.00449e-06	0.00100112	2.00225e-05	1.54476e-05	1
2015-06-19	946.02	-0.013012	0.000169311	2.86662e-08	7.16654e-06	1.43331e-07	1.13725e-05	0
2015-06-12	958.41	-0.00300047	9.00283e-06	8.10509e-11	2.02627e-08	4.05254e-10	1.11901e-05	0
2015-06-05	961.29	-0.0228618	0.000522664	2.73177e-07	6.82944e-05	1.36589e-06	5.38302e-06	0
2015-05-29	983.52	-0.022828	0.000521117	2.71563e-07	6.78906e-05	1.35781e-06	7.16859e-07	1
2015-05-22	1006.23	0.0265665	0.000705776	4.9812e-07	0.00012453	2.4906e-06	1.30368e-06	1
2015-05-15	979.85	-0.00970931	9.42706e-05	8.88695e-09	2.22174e-06	4.44348e-08	1.31468e-06	0
2015-05-08	989.41	0.00577767	3.33814e-05	1.11432e-09	2.7858e-07	5.5716e-09	9.74605e-07	0
2015-05-01	983.71	-0.0299522	0.000897136	8.04852e-07	0.000201213	4.02426e-06	1.64122e-06	1
2015-04-24	1013.62	0.0119493	0.000142786	2.0388e-08	5.09699e-06	1.0194e-07	1.04405e-06	0
2015-04-17	1001.58	-0.022128	0.000489649	2.39756e-07	5.9939e-05	1.19878e-06	1.33264e-06	0
2015-04-10	1023.99	0.0308925	0.000954348	9.10779e-07	0.000227695	4.5539e-06	2.46972e-06	1
2015-04-03	992.84	0.0110189	0.000121417	1.47421e-08	3.68554e-06	7.37107e-08	1.48208e-06	0
2015-03-27	981.96	-0.0150999	0.000228007	5.1987e-08	1.29968e-05	2.59935e-07	1.52158e-06	0
2015-03-20	996.9	0.0109535	0.00011998	1.43952e-08	3.59881e-06	7.19761e-08	1.23988e-06	0
2015-03-13	986.04	0.00544052	2.95992e-05	8.76114e-10	2.19028e-07	4.38057e-09	1.02501e-07	0
2015-03-06	980.69	0.00786205	6.18118e-05	3.82069e-09	9.55174e-07	1.91035e-08	8.88488e-08	0
2015-02-27	973.01	0.0267785	0.000717089	5.14217e-07	0.000128554	2.57109e-06	6.66637e-07	1
2015-02-20	947.3	0.0149856	0.000224568	5.04306e-08	1.26076e-05	2.52153e-07	7.11681e-07	0
2015-02-13	933.21	0.0128662	0.00016554	2.74036e-08	6.8509e-06	1.37018e-07	7.4484e-07	0
2015-02-06	921.28	0.0164157	0.000269475	7.26169e-08	1.81542e-05	3.63084e-07	8.30835e-07	0
2015-01-30	906.28	-0.00599558	3.5947e-05	1.29219e-09	3.23047e-07	6.46095e-09	1.89679e-07	0
2015-01-23	911.73	0.0551378	0.00304018	9.24268e-06	0.00231067	4.62134e-05	1.168e-05	1
2015-01-16	862.82	0.0455624	0.00207593	4.30949e-06	0.00107737	2.15474e-05	1.70326e-05	1
2015-01-09	824.39	-0.013949	0.000194575	3.78594e-08	9.46484e-06	1.89297e-07	1.69891e-05	0
	835.97

## Sheet: Ri CSAD 10y
Exchange Date	Rm	Rlvmh	Rasml	Rorep	Rrds	Rulvr	Rsasy	Rtotf	Rabi	Rair	Rprtp	Rschn	Rairp	Rbnpp	Reslx	Raxaf	Rsgef	Rhein	Rsaf	Rdast	Rstla	Rphg	Rperp	Rdano	Rrel	Ring	Rcagr	Rfltrf	Redf	Rviv	Rcrh	Rengie	Rstm	Roran	Rkbc	Rdsmn	Rsgob	Rad	Rmt	Rcapp	Rmicp	Rlegd	Rwln	Redp	Rwlsn	Rsogn	Rkyg	Rakzo	Rteprf
2020-12-31	-0.0356959	0.233462
2019-12-31	0.248475	0.604183	0.922572	0.312127	0.0355646	0.125995	0.18451	0.0653963	0.260139	0.554073	0.421769	0.53215	0.280037	0.338315	0.229516	0.33153	0.374618	0.229534	0.305977	0.413211	0.152444	0.422022	0.112352	0.201431	0.249861	0.135813	0.370626	0.532568	-0.28058	0.213346	0.561923	0.181963	0.919904	-0.073119	0.183133	0.62514	0.2515	0.00996602	-0.137707	0.254608	0.258362	0.473428	0.496445	0.267301	0.258614	0.114845	0.284393	0.352191	0.557307
2018-12-31	-0.112429	0.0521597	-0.0550465	0.0878616	-0.0863754	-0.0165563	0.0530271	0.00293191	-0.380436	0.0115663	0.126706	-0.157211	0.0323655	-0.365863	-0.0391475	-0.237599	-0.154198	-0.111929	0.226865	0.170561	-0.14943	-0.0284777	0.0860174	-0.120658	-0.0623532	-0.385971	-0.316667	-0.283843	0.324376	-0.0508475	-0.230283	-0.126264	-0.314199	-0.0221071	-0.202925	-0.103301	-0.365702	0.203981	-0.330998	-0.122257	-0.27478	-0.231968	0.0376199	0.0568458	0.188132	-0.353775	-0.0748663	-0.0358806	0.16869
2017-12-31	0.105848	0.352811	0.360994	0.066609	0.075085	0.202794	-0.0656697	-0.0549056	-0.0737941	0.320815	0.842475	0.0718499	0.0937528	0.028076	0.0707965	0.0312695	0.316074	0.219899	0.255627	0.223788	0.727878	0.083646	0.28169	0.16196	0.198562	0.146223	0.171477	-0.0345984	0.160913	0.241761	-0.0987494	0.182756	0.689559	0.00277104	0.208737	0.398701	0.0389786	-0.0846231	0.288246	0.233812	0.131031	0.189805	0.518671	-0.00310988	0.263219	-0.0790459	0.377025	0.298043	0.25341
2016-12-31	0.0304084	0.251898	0.291944	0.116549	0.22679	-0.0272221	-0.0216285	0.180662	-0.121066	0.0135484	0.350427	0.257801	0.0464898	0.159295	-0.0669274	-0.049346	0.0940142	-0.0953409	0.0796907	-0.0187068	0.0170685	0.240822	-0.0213878	-0.0333976	0.0289575	0.0738956	0.0827206	-0.176721	-0.286924	-0.0908862	0.24147	-0.25758	0.743245	-0.0678076	0.0201144	0.230769	0.11054	0.0269209	1.32173	-0.0636682	0.202503	0.0335249	0.12191	-0.128576	0.111578	0.0980738	-0.110208	-0.0371271	0.229677
2015-12-31	0.0795812	0.0956522	-0.0776536	0.11486	-0.238152	0.17392	0.038858	-0.0295155	0.218837	0.499395	-0.00971787	-0.132816	0.00777832	0.0602923	0.241368	0.31372	0.299495	0.336217	0.236488	0.459636	0.345833	-0.0224519	0.140256	0.143802	0.204663	0.149584	0.0111524	0.910545	-0.405257	-0.040116	0.34572	-0.159804	-0.00306452	0.0943463	0.240348	-0.0860979	0.131138	0.319892	-0.571193	0.439139	0.167796	0.19876	0.491875	0.0320075	0.221499	0.216633	0.33713	0.0699046	0.373383
2014-12-31	0.0365084	0.10667	0.315403	0.0908379	0.0673543	0.131626	-0.0189315	-0.0451381	0.214859	-0.259093	0.0380735	-0.0440063	0.100535	-0.13045	0.199275	-0.0497279	-0.0368391	0.2011	0.0146506	0.120248	0.614802	-0.108722	0.114117	0.040711	0.288312	0.0722772	0.156368	0.172358	-0.111349	0.0801357	0.0834942	0.13659	0.0616438	0.572222	0.127152	-0.114066	-0.118699	0.128046	-0.299306	0.210666	-0.0256311	0.0869945		0.205243	0.221981	-0.171246	0.130099	0.0232517	0.273959
2013-12-31	0.189581	-0.0446686	0.4175	0.21735	-0.00778452	0.0258849	0.0802633	0.141502	0.175236	0.891864	0.109667	0.156301	0.081536	0.330281	0.0165746	0.513858	0.32703	-0.0275411	0.549624	0.0712335	0.568602	0.337156	-0.0529506	0.0483919	0.376844	0.430392	0.529421	-0.0244217	0.837268	0.130088	0.19343	0.0975923	0.0879285	0.0792661	0.577438	0.248307	0.240689	0.287617	0.00270584	0.495131	0.0790613	0.256784		0.165939	0.340549	0.489767	0.260766	0.132576	0.615132
2012-12-31	0.148469	0.268739	0.433077	0.299876	-0.0744472	0.122668	0.257974	-0.0124051	0.389705	0.221532	0.272933	0.347837	0.0963111	0.40313	0.393584	0.329019	0.0651659	0.410959	0.404654	0.360084	0.0676056	0.242916	0.220207	0.0274861	0.241812	0.269964	0.395413	0.423823	-0.256383	0.0351654	0.00068536	-0.262547	0.169244	-0.312814	1.68729	0.277266	0.0861284	-0.0259491	-0.0845718	0.360944	0.567378	0.282696		-0.0422417	0.158742	0.647196	0.416122	0.331504	0.596798
2011-12-31	-0.141792	-0.111292	0.123702	-0.0286471	0.131019	0.133991	0.185998	-0.0037831	0.105257	0.384748	-0.0701681	-0.273571	0.010038	-0.362529	0.13233	-0.193173	-0.170108	-0.025075	-0.12434	0.0976604	-0.469835	-0.294814	0.0184764	0.0329647	-0.0270066	-0.236264	-0.541246	0.501803	-0.387522	-0.162376	-0.0215815	-0.213408	-0.406771	-0.221866	-0.618392	-0.158549	-0.229481	0.0535642	-0.47591	-0.30876	-0.149441	-0.184578		-0.0401445	-0.185671	-0.572228	0.132759	-0.1963	-0.319802
2010-12-31	0.010296	0.570554	0.204167	0.0651282	0.188943	0.0173486	-0.130948	-0.118987	0.175986	0.238197	0.412631	0.369528	0.217657	-0.148301	0.153892	-0.247279	0.0306562	0.102961	0.93572	0.419371	0.505366	0.115994	0.174428	0.0978286	0.0762702	0.0550725	-0.231068	0.300772	-0.261429	-0.0286126	-0.153249	-0.113422	0.204514	-0.105278	-0.160494	0.236361	0.011295	0.0665227	-0.118086	0.0925868	0.0372553	0.564827		-0.19852	0.0718954	-0.178345	0.21355	0.0018319	0.113316
[truncated: 53 more columns]
